# Supplementary material for: HNF4A guides the MLL4 complex to establish and maintain H3K4me1 at gene regulatory elements
Source: Commun Biol. 2024 Jan 31;7:144. doi: 10.1038/s42003-024-05835-0 (PMC10830483; doi:10.1038/s42003-024-05835-0)
Supplement: Supplementary file 3 — Supplementary Data 1 [file 42003_2024_5835_MOESM3_ESM.xlsx]

## Sheet: WTliver_vs_HNF4AcKOliver_RNAseq
Supplementary Data 1. RNA-seq of control and HNF4A cKO livers
test_id	gene_id	gene	locus	status	WTliver	HNF4AKOliver	log2(fold_change)	test_stat	p_value	q_value	significant
0610005C13Rik	0610005C13Rik	0610005C13Rik	chr7:45567794-45589710	OK	163.439	4.82534	-5.08198	-13.3067	5e-05	0.000180553	yes
0610007P14Rik	0610007P14Rik	0610007P14Rik	chr12:85815454-85824545	OK	62.0087	25.8383	-1.26296	-5.43705	5e-05	0.000180553	yes
0610012G03Rik	0610012G03Rik	0610012G03Rik	chr16:31947050-31948521	OK	21.141	14.4085	-0.553129	-2.27816	5e-05	0.000180553	yes
0610040J01Rik	0610040J01Rik	0610040J01Rik	chr5:63812494-63899619	OK	26.7875	14.9448	-0.841914	-3.64396	5e-05	0.000180553	yes
1110008P14Rik	1110008P14Rik	1110008P14Rik	chr2:32379100-32381915	OK	25.939	50.0537	0.948357	3.64612	5e-05	0.000180553	yes
1110038B12Rik	1110038B12Rik	1110038B12Rik	chr17:34950235-34952471	OK	15.8736	35.1825	1.14823	3.38564	5e-05	0.000180553	yes
1110051M20Rik	1110051M20Rik	1110051M20Rik	chr2:91277827-91444642	OK	1.01698	2.19485	1.10983	2.42601	5e-05	0.000180553	yes
1110059E24Rik	1110059E24Rik	1110059E24Rik	chr19:21597312-21652791	OK	15.3208	8.39614	-0.867688	-3.20433	5e-05	0.000180553	yes
1190002N15Rik	1190002N15Rik	1190002N15Rik	chr9:94517863-94538081	OK	12.9025	5.15768	-1.32285	-5.56981	5e-05	0.000180553	yes
1300017J02Rik	1300017J02Rik	1300017J02Rik	chr9:103250529-103288297	OK	434.191	94.4266	-2.20106	-8.1198	5e-05	0.000180553	yes
1500011B03Rik	1500011B03Rik	1500011B03Rik	chr5:114808195-114813976	OK	4.52022	14.2719	1.65871	3.77486	5e-05	0.000180553	yes
1500017E21Rik	1500017E21Rik	1500017E21Rik	chr19:36554638-36689479	OK	40.5917	2.29717	-4.14325	-11.0823	5e-05	0.000180553	yes
1600002H07Rik	1600002H07Rik	1600002H07Rik	chr17:24215055-24220769	OK	18.5608	8.50667	-1.12559	-4.63963	5e-05	0.000180553	yes
1600014C10Rik	1600014C10Rik	1600014C10Rik	chr7:38183216-38197565	OK	150.925	23.6984	-2.67097	-10.9417	5e-05	0.000180553	yes
1700001C19Rik	1700001C19Rik	1700001C19Rik	chr17:47412733-47470638	OK	10.3051	4.27642	-1.26888	-3.23287	5e-05	0.000180553	yes
1700001L05Rik	1700001L05Rik	1700001L05Rik	chr15:83353846-83367297	OK	4.19537	1.20404	-1.80091	-6.21242	5e-05	0.000180553	yes
1700007K13Rik	1700007K13Rik	1700007K13Rik	chr2:28462000-28466324	OK	0	0.61343	inf	#NAME?	5e-05	0.000180553	yes
1700010I14Rik	1700010I14Rik	1700010I14Rik	chr17:8988332-9008319	OK	0.236969	1.69262	2.83648	4.1317	5e-05	0.000180553	yes
1700017B05Rik	1700017B05Rik	1700017B05Rik	chr9:57252321-57262599	OK	2.37344	6.75478	1.50893	5.81437	5e-05	0.000180553	yes
1700024P16Rik	1700024P16Rik	1700024P16Rik	chr4:104913455-105016863	OK	1.22848	0.493304	-1.31633	-2.70148	5e-05	0.000180553	yes
1810008I18Rik	1810008I18Rik	1810008I18Rik	chr7:65804051-65806223	OK	45.769	12.3786	-1.88652	-6.29199	5e-05	0.000180553	yes
1810055G02Rik	1810055G02Rik	1810055G02Rik	chr19:3708332-3717881	OK	15.2408	4.63165	-1.71834	-6.11976	5e-05	0.000180553	yes
1810058I24Rik	1810058I24Rik	1810058I24Rik	chr6:35252698-35262059	OK	80.1675	33.0394	-1.27883	-5.60075	5e-05	0.000180553	yes
2010003K11Rik	2010003K11Rik	2010003K11Rik	chr19:4496787-4498583	OK	6.63904	1.12458	-2.56158	-5.25819	5e-05	0.000180553	yes
2210013O21Rik	2210013O21Rik	2210013O21Rik	chrX:153723553-153741296	OK	3.80367	7.71736	1.02072	2.44553	5e-05	0.000180553	yes
2210016F16Rik	2210016F16Rik	2210016F16Rik	chr13:58380045-58385225	OK	11.2431	17.4857	0.63713	2.79997	5e-05	0.000180553	yes
2310001H17Rik	2310001H17Rik	2310001H17Rik	chr6:129232622-129238482	OK	13.8234	2.11507	-2.70833	-5.42775	5e-05	0.000180553	yes
2310015A10Rik	2310015A10Rik	2310015A10Rik	chr12:80120545-80132844	OK	0.607427	1.28185	1.07745	2.71252	5e-05	0.000180553	yes
2310022B05Rik	2310022B05Rik	2310022B05Rik	chr8:124635755-124663369	OK	8.61857	4.29631	-1.00435	-3.95063	5e-05	0.000180553	yes
2310039H08Rik	2310039H08Rik	2310039H08Rik	chr17:46772634-46773407	OK	46.6271	30.1014	-0.631337	-2.58436	5e-05	0.000180553	yes
2310067B10Rik	2310067B10Rik	2310067B10Rik	chr11:115765432-115799033	OK	11.1955	6.52052	-0.779865	-3.45202	5e-05	0.000180553	yes
2510009E07Rik	2510009E07Rik	2510009E07Rik	chr16:21649044-21694665	OK	2.71682	4.36635	0.684509	2.65834	5e-05	0.000180553	yes
2610002M06Rik	2610002M06Rik	2610002M06Rik	chrX:107782751-107872911	OK	4.52166	6.74045	0.575994	2.48834	5e-05	0.000180553	yes
2610507B11Rik	2610507B11Rik	2610507B11Rik	chr11:78261753-78290625	OK	34.5832	20.494	-0.754874	-3.24142	5e-05	0.000180553	yes
2610507I01Rik	2610507I01Rik	2610507I01Rik	chr11:59197792-59202431	OK	9.74714	17.9503	0.880957	3.84267	5e-05	0.000180553	yes
2810459M11Rik	2810459M11Rik	2810459M11Rik	chr1:86045862-86055456	OK	26.5027	14.6667	-0.853592	-3.80311	5e-05	0.000180553	yes
2810474O19Rik	2810474O19Rik	2810474O19Rik	chr6:149309413-149335663	OK	4.75489	7.06879	0.572052	2.48312	5e-05	0.000180553	yes
3110043O21Rik	3110043O21Rik	3110043O21Rik	chr4:35191281-35225880	OK	4.07999	8.7157	1.09505	4.2352	5e-05	0.000180553	yes
3110057O12Rik	3110057O12Rik	3110057O12Rik	chr3:40894276-40936307	OK	8.00766	3.08491	-1.37615	-4.70823	5e-05	0.000180553	yes
3830406C13Rik	3830406C13Rik	3830406C13Rik	chr14:12284202-12303231	OK	5.515	8.82375	0.678032	2.56051	5e-05	0.000180553	yes
3930402G23Rik	3930402G23Rik	3930402G23Rik	chr8:10924426-10928457	OK	0.162872	2.75791	4.08176	6.21417	5e-05	0.000180553	yes
4732491K20Rik	4732491K20Rik	4732491K20Rik	chr17:12318852-12327250	OK	0.301223	1.24449	2.04664	3.79401	5e-05	0.000180553	yes
4833411C07Rik	4833411C07Rik	4833411C07Rik	chr8:10899921-10902334	OK	8.0065	14.0981	0.81626	2.79551	5e-05	0.000180553	yes
4833420G17Rik	4833420G17Rik	4833420G17Rik	chr13:119462758-119486117	OK	5.6317	9.90336	0.814347	3.13583	5e-05	0.000180553	yes
4930402H24Rik	4930402H24Rik	4930402H24Rik	chr2:130707852-130840110	OK	4.40101	6.95381	0.659969	2.75649	5e-05	0.000180553	yes
4930480K23Rik	4930480K23Rik	4930480K23Rik	chr14:69732783-69767113	OK	4.33521	1.87847	-1.20654	-3.15509	5e-05	0.000180553	yes
4930523C07Rik	4930523C07Rik	4930523C07Rik	chr1:160044379-160078586	OK	3.83519	1.74165	-1.13885	-3.65345	5e-05	0.000180553	yes
4931406C07Rik	4931406C07Rik	4931406C07Rik	chr9:15283336-15357788	OK	131.908	68.2621	-0.950377	-3.705	5e-05	0.000180553	yes
4931408D14Rik	4931408D14Rik	4931408D14Rik	chr19:37258425-37264095	OK	8.72656	1.25523	-2.79746	-8.31425	5e-05	0.000180553	yes
4932438A13Rik	4932438A13Rik	4932438A13Rik	chr3:36863105-37053033	OK	4.17532	6.21723	0.574387	2.58665	5e-05	0.000180553	yes
4933404O12Rik	4933404O12Rik	4933404O12Rik	chr5:136919145-136937109	OK	1.95197	0.959359	-1.02479	-2.77542	5e-05	0.000180553	yes
4933421O10Rik	4933421O10Rik	4933421O10Rik	chr4:33027138-33031323	OK	0.812424	1.62816	1.00294	2.55037	5e-05	0.000180553	yes
4933431E20Rik	4933431E20Rik	4933431E20Rik	chr3:107877229-107898685	OK	0.630016	3.03913	2.2702	4.41459	5e-05	0.000180553	yes
5031439G07Rik	5031439G07Rik	5031439G07Rik	chr15:84945719-84987971	OK	8.82469	4.12872	-1.09585	-4.62191	5e-05	0.000180553	yes
5330417C22Rik	5330417C22Rik	5330417C22Rik	chr3:108458068-108536522	OK	0.27372	15.6089	5.83352	11.7217	5e-05	0.000180553	yes
5730409E04Rik	5730409E04Rik	5730409E04Rik	chr4:126609853-126614371	OK	2.90796	4.88509	0.748378	2.5118	5e-05	0.000180553	yes
5830473C10Rik	5830473C10Rik	5830473C10Rik	chr5:90561208-90597906	OK	13.8045	8.46839	-0.704979	-2.88178	5e-05	0.000180553	yes
6330416G13Rik	6330416G13Rik	6330416G13Rik	chr4:63560359-63586353	OK	2.92078	4.97173	0.767394	2.76742	5e-05	0.000180553	yes
6430548M08Rik	6430548M08Rik	6430548M08Rik	chr8:120114151-120165307	OK	1.94925	3.9587	1.02211	3.68462	5e-05	0.000180553	yes
6430706D22Rik	6430706D22Rik	6430706D22Rik	chr1:88227019-88277579	OK	30.2933	52.109	0.782534	2.59512	5e-05	0.000180553	yes
9030619P08Rik	9030619P08Rik	9030619P08Rik	chr15:75427605-75431829	OK	62.0795	0.538278	-6.84962	-10.2881	5e-05	0.000180553	yes
9130409I23Rik	9130409I23Rik	9130409I23Rik	chr1:181051236-181060667	OK	3.70515	0.868308	-2.09325	-4.57616	5e-05	0.000180553	yes
9430020K01Rik	9430020K01Rik	9430020K01Rik	chr18:4634928-4682869	OK	1.77868	4.35253	1.29104	4.96439	5e-05	0.000180553	yes
A1bg	A1bg	A1bg	chr15:60917588-60921270	OK	46.3767	0.483556	-6.58357	-12.8212	5e-05	0.000180553	yes
A1cf	A1cf	A1cf	chr19:31868760-31949406	OK	36.5384	26.0424	-0.488551	-2.15058	5e-05	0.000180553	yes
A230050P20Rik	A230050P20Rik	A230050P20Rik	chr9:20868641-20879710	OK	12.8853	6.46723	-0.994506	-2.96615	5e-05	0.000180553	yes
A330023F24Rik	A330023F24Rik	A330023F24Rik	chr1:195017398-195037908	OK	1.66641	3.20727	0.944603	3.26829	5e-05	0.000180553	yes
A430005L14Rik	A430005L14Rik	A430005L14Rik	chr4:153957236-153961924	OK	27.911	14.0599	-0.989248	-3.85396	5e-05	0.000180553	yes
A430105I19Rik	A430105I19Rik	A430105I19Rik	chr2:118754144-118762661	OK	0.882555	1.7927	1.02238	2.85627	5e-05	0.000180553	yes
A930017M01Rik	A930017M01Rik	A930017M01Rik	chr15:44881393-44884743	OK	0.381285	1.46656	1.94349	3.96547	5e-05	0.000180553	yes
AA986860	AA986860	AA986860	chr1:130731975-130744622	OK	0.59425	6.28041	3.40172	8.17184	5e-05	0.000180553	yes
AI118078	AI118078	AI118078	chr9:55326948-55438344	OK	1.51953	3.57872	1.23582	3.32919	5e-05	0.000180553	yes
AI182371	AI182371	AI182371	chr2:35081860-35100685	OK	252.793	79.9932	-1.66001	-6.8822	5e-05	0.000180553	yes
AI317395	AI317395	AI317395	chr10:40001572-40025268	OK	29.9746	1.00706	-4.89551	-13.6156	5e-05	0.000180553	yes
AI464131	AI464131	AI464131	chr4:41495600-41503075	OK	14.9017	3.37866	-2.14095	-8.6467	5e-05	0.000180553	yes
AI506816	AI506816	AI506816	chr5:23692260-23712667	OK	3.68405	18.2845	2.31125	8.35977	5e-05	0.000180553	yes
AI661453	AI661453	AI661453	chr17:47412733-47470638	OK	4.96355	1.50536	-1.72126	-5.18276	5e-05	0.000180553	yes
AI846148	AI846148	AI846148	chr19:7356463-7383557	OK	1.18367	3.56456	1.59046	3.5022	5e-05	0.000180553	yes
AW112010	AW112010	AW112010	chr19:11047611-11050566	OK	184.486	102.167	-0.852579	-3.79761	5e-05	0.000180553	yes
AW549542	AW549542	AW549542	chr5:119570128-119580358	OK	3.88963	1.09646	-1.82678	-4.14764	5e-05	0.000180553	yes
Aadac	Aadac	Aadac	chr3:60031787-60040157	OK	294.703	15.6809	-4.23218	-16.7419	5e-05	0.000180553	yes
Aadat	Aadat	Aadat	chr8:60506123-60545677	OK	65.9137	1.26163	-5.70722	-14.9247	5e-05	0.000180553	yes
Aaed1	Aaed1	Aaed1	chr13:64291835-64312710	OK	36.1935	21.477	-0.752936	-3.07479	5e-05	0.000180553	yes
Aamdc	Aamdc	Aamdc	chr7:97550330-97579497	OK	23.2219	8.23893	-1.49496	-4.61547	5e-05	0.000180553	yes
Aass	Aass	Aass	chr6:23072172-23132986	OK	184.223	38.2083	-2.2695	-8.89647	5e-05	0.000180553	yes
Abat	Abat	Abat	chr16:8513428-8621567	OK	120.168	11.464	-3.38987	-13.6317	5e-05	0.000180553	yes
Abca1	Abca1	Abca1	chr4:53030788-53159895	OK	26.233	16.2568	-0.690345	-2.90822	5e-05	0.000180553	yes
Abca8a	Abca8a	Abca8a	chr11:110025633-110095937	OK	42.2416	23.7061	-0.833407	-3.58235	5e-05	0.000180553	yes
Abca8b	Abca8b	Abca8b	chr11:109933405-109995816	OK	13.0159	23.9663	0.880729	3.92406	5e-05	0.000180553	yes
Abcb10	Abcb10	Abcb10	chr8:123952458-123983122	OK	10.0804	4.01791	-1.32704	-5.4887	5e-05	0.000180553	yes
Abcb11	Abcb11	Abcb11	chr2:69238281-69342616	OK	153.892	369.061	1.26194	3.68283	5e-05	0.000180553	yes
Abcb1a	Abcb1a	Abcb1a	chr5:8660091-8748570	OK	3.75752	13.4021	1.83461	7.60015	5e-05	0.000180553	yes
Abcb6	Abcb6	Abcb6	chr1:75171640-75180283	OK	35.5573	11.7068	-1.6028	-7.09867	5e-05	0.000180553	yes
Abcc10	Abcc10	Abcc10	chr17:46297482-46328023	OK	3.79831	6.55609	0.787479	3.25127	5e-05	0.000180553	yes
Abcc5	Abcc5	Abcc5	chr16:20331303-20426394	OK	1.35164	3.87671	1.52012	3.90602	5e-05	0.000180553	yes
Abcc6	Abcc6	Abcc6	chr7:45976379-46030286	OK	56.3793	1.31168	-5.42568	-18.263	5e-05	0.000180553	yes
Abcd1	Abcd1	Abcd1	chrX:73716596-73738287	OK	10.4049	4.00802	-1.37631	-5.41632	5e-05	0.000180553	yes
Abcd3	Abcd3	Abcd3	chr3:121758909-121815215	OK	186.439	116.381	-0.67985	-2.55845	5e-05	0.000180553	yes
Abcd4	Abcd4	Abcd4	chr12:84602530-84617466	OK	5.14139	3.2439	-0.664431	-2.20049	5e-05	0.000180553	yes
Abce1	Abce1	Abce1	chr8:79683441-79711740	OK	30.4421	45.1418	0.568395	2.51848	5e-05	0.000180553	yes
Abcg1	Abcg1	Abcg1	chr17:31057693-31117981	OK	1.98007	4.23597	1.09714	4.12901	5e-05	0.000180553	yes
Abcg2	Abcg2	Abcg2	chr6:58596671-58692451	OK	19.8062	6.65679	-1.57305	-6.43308	5e-05	0.000180553	yes
Abcg8	Abcg8	Abcg8	chr17:84658233-84700333	OK	47.8773	23.9573	-0.998875	-2.66024	5e-05	0.000180553	yes
Abhd14b	Abhd14b	Abhd14b	chr9:106448639-106452918	OK	147.395	33.5991	-2.1332	-9.33301	5e-05	0.000180553	yes
Abhd15	Abhd15	Abhd15	chr11:77515116-77520628	OK	21.0994	4.11624	-2.3578	-9.43285	5e-05	0.000180553	yes
Abhd17a	Abhd17a	Abhd17a	chr10:80583648-80590341	OK	48.1272	31.946	-0.591216	-2.65084	5e-05	0.000180553	yes
Abhd17c	Abhd17c	Abhd17c	chr7:84109355-84151893	OK	32.4776	22.7674	-0.512477	-2.30484	5e-05	0.000180553	yes
Abhd2	Abhd2	Abhd2	chr7:79273265-79361601	OK	42.9979	17.6701	-1.28295	-5.70477	5e-05	0.000180553	yes
Abhd3	Abhd3	Abhd3	chr18:10644410-10706696	OK	58.3696	12.4992	-2.22338	-9.52122	5e-05	0.000180553	yes
Abi2	Abi2	Abi2	chr1:60409618-60481163	OK	0.655015	2.31481	1.82129	5.20278	5e-05	0.000180553	yes
Abi3bp	Abi3bp	Abi3bp	chr16:56477845-56690135	OK	2.72222	1.27071	-1.09914	-3.28971	5e-05	0.000180553	yes
Abl1	Abl1	Abl1	chr2:31688536-31804362	OK	5.67291	3.54194	-0.679548	-2.86964	5e-05	0.000180553	yes
Ablim3	Ablim3	Ablim3	chr18:61799392-61911852	OK	7.78175	14.6185	0.909626	4.01687	5e-05	0.000180553	yes
Acaa1a	Acaa1a	Acaa1a	chr9:119341293-119350295	OK	125.382	70.9051	-0.822368	-3.60176	5e-05	0.000180553	yes
Acaa1b	Acaa1b	Acaa1b	chr9:119148042-119157093	OK	502.542	201.043	-1.32174	-4.90979	5e-05	0.000180553	yes
Acaca	Acaca	Acaca	chr11:84195437-84401651	OK	8.23641	12.5978	0.61308	2.67127	5e-05	0.000180553	yes
Acacb	Acacb	Acacb	chr5:114165517-114250758	OK	8.04731	12.0303	0.580091	2.6144	5e-05	0.000180553	yes
Acad10	Acad10	Acad10	chr5:121621028-121660510	OK	18.9621	9.66585	-0.972148	-4.1923	5e-05	0.000180553	yes
Acad11	Acad11	Acad11	chr9:104063702-104127646	OK	187.498	108.916	-0.783664	-2.96897	5e-05	0.000180553	yes
Acad9	Acad9	Acad9	chr3:36065999-36092857	OK	16.2535	9.24687	-0.813714	-3.62529	5e-05	0.000180553	yes
Acat2	Acat2	Acat2	chr17:12943041-12960725	OK	21.1696	14.3793	-0.558001	-2.37608	5e-05	0.000180553	yes
Acat3	Acat3	Acat3	chr17:12916328-12940396	OK	110.349	5.59788	-4.30104	-4.70454	5e-05	0.000180553	yes
Acbd4	Acbd4	Acbd4	chr11:103101687-103112199	OK	10.0372	3.92526	-1.3545	-4.68088	5e-05	0.000180553	yes
Acer2	Acer2	Acer2	chr4:86874413-86932490	OK	6.22065	9.80253	0.656088	2.58815	5e-05	0.000180553	yes
Acmsd	Acmsd	Acmsd	chr1:127729412-127774054	OK	12.4096	4.64604	-1.41738	-5.236	5e-05	0.000180553	yes
Acnat2	Acnat2	Acnat2	chr4:49379844-49408151	OK	46.7637	81.2089	0.796249	3.57503	5e-05	0.000180553	yes
Aco1	Aco1	Aco1	chr4:40143264-40199009	OK	80.3849	35.8601	-1.16455	-4.86514	5e-05	0.000180553	yes
Acot1	Acot1	Acot1	chr12:84009501-84017669	OK	19.8424	242.794	3.61308	14.6155	5e-05	0.000180553	yes
Acot12	Acot12	Acot12	chr13:91461096-91786148	OK	70.6005	14.976	-2.23703	-9.23813	5e-05	0.000180553	yes
Acot13	Acot13	Acot13	chr13:24817954-24831489	OK	104.601	56.3772	-0.891705	-3.91006	5e-05	0.000180553	yes
Acot2	Acot2	Acot2	chr12:83987860-83993875	OK	3.91494	28.936	2.8858	10.5011	5e-05	0.000180553	yes
Acot3	Acot3	Acot3	chr12:84052150-84059564	OK	64.1083	42.4658	-0.594212	-2.5784	5e-05	0.000180553	yes
Acot4	Acot4	Acot4	chr12:84038378-84044723	OK	37.3416	19.6089	-0.929274	-4.14468	5e-05	0.000180553	yes
Acot6	Acot6	Acot6	chr12:84100653-84109783	OK	0.515133	2.79036	2.43744	4.53202	5e-05	0.000180553	yes
Acot7	Acot7	Acot7	chr4:152178099-152271855	OK	18.681	8.54406	-1.12858	-4.2887	5e-05	0.000180553	yes
Acot9	Acot9	Acot9	chrX:155262499-155297507	OK	2.99956	6.36225	1.08479	3.0661	5e-05	0.000180553	yes
Acox1	Acox1	Acox1	chr11:116171882-116215318	OK	517.274	259.454	-0.995447	-2.81073	5e-05	0.000180553	yes
Acp5	Acp5	Acp5	chr9:22055459-22389206	OK	112.593	46.238	-1.28397	-2.74357	5e-05	0.000180553	yes
Acp6	Acp6	Acp6	chr3:97158776-97176576	OK	30.2811	19.4337	-0.639855	-2.81977	5e-05	0.000180553	yes
Acsl4	Acsl4	Acsl4	chrX:142317992-142390535	OK	18.7009	49.2246	1.39627	6.03541	5e-05	0.000180553	yes
Acsl5	Acsl5	Acsl5	chr19:55253368-55296628	OK	147.686	40.2891	-1.87407	-7.7176	5e-05	0.000180553	yes
Acsm1	Acsm1	Acsm1	chr7:119617827-119662515	OK	254.841	24.4066	-3.38425	-13.7868	5e-05	0.000180553	yes
Acsm5	Acsm5	Acsm5	chr7:119526264-119543360	OK	62.0128	14.7824	-2.06869	-9.0662	5e-05	0.000180553	yes
Acss2	Acss2	Acss2	chr2:155518042-155562743	OK	39.542	14.3395	-1.46339	-6.44646	5e-05	0.000180553	yes
Actg1	Actg1	Actg1	chr11:120345689-120348484	OK	25.9499	64.4094	1.31154	5.79828	5e-05	0.000180553	yes
Acy1	Acy1	Acy1	chr9:106432980-106438236	OK	76.7312	14.9754	-2.35722	-9.92173	5e-05	0.000180553	yes
Acy3	Acy3	Acy3	chr19:3986569-3990005	OK	81.7882	12.8671	-2.66821	-10.8395	5e-05	0.000180553	yes
Adam19	Adam19	Adam19	chr11:46054501-46147347	OK	0.32043	0.946899	1.5632	3.57932	5e-05	0.000180553	yes
Adamts13	Adamts13	Adamts13	chr2:26973415-27009625	OK	3.41043	1.85108	-0.881585	-2.97288	5e-05	0.000180553	yes
Adamts15	Adamts15	Adamts15	chr9:30899154-30922452	OK	0.14524	0.683518	2.23454	4.08351	5e-05	0.000180553	yes
Adamts2	Adamts2	Adamts2	chr11:50602084-50807573	OK	0.748351	3.85905	2.36646	7.03628	5e-05	0.000180553	yes
Adap2	Adap2	Adap2	chr11:80154161-80178827	OK	20.8355	2.78984	-2.90079	-8.86093	5e-05	0.000180553	yes
Adgra2	Adgra2	Adgra2	chr5:49959950-50058996	OK	14.2784	7.20078	-0.987609	-4.36563	5e-05	0.000180553	yes
Adgrf1	Adgrf1	Adgrf1	chr17:43270346-43324406	OK	3.94969	0.588454	-2.74674	-6.83759	5e-05	0.000180553	yes
Adgrf5	Adgrf5	Adgrf5	chr17:43389465-43459557	OK	6.4605	4.56753	-0.50023	-2.23356	5e-05	0.000180553	yes
Adgrg1	Adgrg1	Adgrg1	chr8:94977108-95014208	OK	1.20988	6.56283	2.43946	7.41252	5e-05	0.000180553	yes
Adgrl2	Adgrl2	Adgrl2	chr3:148815585-148954635	OK	10.759	5.22256	-1.04271	-4.6002	5e-05	0.000180553	yes
Adgrl4	Adgrl4	Adgrl4	chr3:151437881-151545081	OK	5.41907	3.18452	-0.76697	-2.93499	5e-05	0.000180553	yes
Adh4	Adh4	Adh4	chr3:138415496-138430892	OK	74.1065	7.97163	-3.21665	-12.0755	5e-05	0.000180553	yes
Adh5	Adh5	Adh5	chr3:138437199-138455499	OK	337.129	168.747	-0.998439	-3.96307	5e-05	0.000180553	yes
Adipor1	Adipor1	Adipor1	chr1:134415377-134433350	OK	44.9118	29.9592	-0.584097	-2.63303	5e-05	0.000180553	yes
Adnp2	Adnp2	Adnp2	chr18:80127134-80151482	OK	1.57519	3.43862	1.1263	3.6571	5e-05	0.000180553	yes
Adora1	Adora1	Adora1	chr1:134193447-134235457	OK	5.61735	1.49314	-1.91154	-6.72478	5e-05	0.000180553	yes
Adprh	Adprh	Adprh	chr16:38445398-38452689	OK	4.4912	7.82758	0.801464	2.53113	5e-05	0.000180553	yes
Adra1a	Adra1a	Adra1a	chr14:66635250-66771168	OK	1.10141	0.268444	-2.03666	-3.81607	5e-05	0.000180553	yes
Adra1b	Adra1b	Adra1b	chr11:43774604-43901237	OK	21.0486	4.41331	-2.25379	-9.1101	5e-05	0.000180553	yes
Adrb3	Adrb3	Adrb3	chr8:27225775-27229588	OK	1.7318	0.585913	-1.56351	-3.34405	5e-05	0.000180553	yes
Adrbk2	Adrbk2	Adrbk2	chr5:112910477-113015538	OK	1.63664	2.70752	0.726234	2.62817	5e-05	0.000180553	yes
Aen	Aen	Aen	chr7:78895926-78908833	OK	10.1709	21.3493	1.06975	4.63349	5e-05	0.000180553	yes
Aes	Aes	Aes	chr10:81559443-81566371	OK	380.911	252.98	-0.590433	-2.2956	5e-05	0.000180553	yes
Afm	Afm	Afm	chr5:90518948-90553544	OK	314.779	174.51	-0.851029	-3.25078	5e-05	0.000180553	yes
Afmid	Afmid	Afmid	chr11:117815518-117839908	OK	87.5496	48.6819	-0.846715	-3.3712	5e-05	0.000180553	yes
Aga	Aga	Aga	chr8:53511701-53523422	OK	18.4446	31.2165	0.759116	3.20158	5e-05	0.000180553	yes
Agap3	Agap3	Agap3	chr5:24452176-24502047	OK	12.9495	8.54427	-0.599873	-2.54805	5e-05	0.000180553	yes
Ager	Ager	Ager	chr17:34597849-34600937	OK	0.213999	1.19401	2.48014	2.16895	5e-05	0.000180553	yes
Agfg1	Agfg1	Agfg1	chr1:82839482-82896275	OK	6.39394	9.26946	0.53578	2.21196	5e-05	0.000180553	yes
Agfg2	Agfg2	Agfg2	chr5:137650480-137684753	OK	19.0926	10.4645	-0.867507	-3.81267	5e-05	0.000180553	yes
Agmat	Agmat	Agmat	chr4:141746674-141759263	OK	150.606	14.9913	-3.32858	-13.7951	5e-05	0.000180553	yes
Agmo	Agmo	Agmo	chr12:37241638-37581932	OK	73.1707	29.6065	-1.30535	-5.81096	5e-05	0.000180553	yes
Agpat1	Agpat1	Agpat1	chr17:34605860-34615971	OK	9.34899	4.58041	-1.02933	-3.63863	5e-05	0.000180553	yes
Agpat2	Agpat2	Agpat2	chr2:26593056-26604417	OK	122.768	73.8007	-0.73423	-3.24116	5e-05	0.000180553	yes
Agpat9	Agpat9	Agpat9	chr5:100846228-100899102	OK	11.57	7.4665	-0.63189	-2.64552	5e-05	0.000180553	yes
Agtpbp1	Agtpbp1	Agtpbp1	chr13:59449534-59557347	OK	4.64427	7.48615	0.688773	2.85031	5e-05	0.000180553	yes
Agxt	Agxt	Agxt	chr1:93135239-93145421	OK	460.696	131.489	-1.80887	-6.84672	5e-05	0.000180553	yes
Agxt2	Agxt2	Agxt2	chr15:10358578-10409738	OK	92.5646	11.7962	-2.97214	-12.5053	5e-05	0.000180553	yes
Ahcy	Ahcy	Ahcy	chr2:155059311-155074497	OK	116.063	21.7533	-2.4156	-10.2916	5e-05	0.000180553	yes
Ahcyl2	Ahcyl2	Ahcyl2	chr6:29768442-29912310	OK	3.88958	6.31388	0.698914	2.92623	5e-05	0.000180553	yes
Ahr	Ahr	Ahr	chr12:35497978-35534989	OK	13.7568	6.85559	-1.0048	-4.45326	5e-05	0.000180553	yes
Aifm3	Aifm3	Aifm3	chr16:17489676-17507485	OK	1.82335	4.95101	1.44113	4.29836	5e-05	0.000180553	yes
Aig1	Aig1	Aig1	chr10:13652708-13868830	OK	15.0982	26.3097	0.801217	3.10516	5e-05	0.000180553	yes
Aim1	Aim1	Aim1	chr10:43950306-44004846	OK	4.95704	0.757798	-2.70959	-8.9788	5e-05	0.000180553	yes
Aimp1	Aimp1	Aimp1	chr3:132660497-132683879	OK	30.2112	46.3235	0.61666	2.69419	5e-05	0.000180553	yes
Ajuba	Ajuba	Ajuba	chr14:54567468-54577661	OK	3.06718	1.07088	-1.51811	-4.24183	5e-05	0.000180553	yes
Ak1	Ak1	Ak1	chr2:32621757-32635058	OK	0.119853	1.40763	3.55393	3.3988	5e-05	0.000180553	yes
Ak2	Ak2	Ak2	chr4:128993223-129011529	OK	196.857	67.9867	-1.53382	-6.48125	5e-05	0.000180553	yes
Ak4	Ak4	Ak4	chr4:101419288-101467771	OK	23.3955	10.3289	-1.17954	-5.15187	5e-05	0.000180553	yes
Akap1	Akap1	Akap1	chr11:88830791-88881395	OK	42.6765	25.3996	-0.748635	-3.34227	5e-05	0.000180553	yes
Akap11	Akap11	Akap11	chr14:78492245-78536860	OK	7.83797	5.17456	-0.599045	-2.68861	5e-05	0.000180553	yes
Akap13	Akap13	Akap13	chr7:75455533-75754609	OK	6.41492	3.82686	-0.745271	-3.35843	5e-05	0.000180553	yes
Akap2	Akap2	Akap2	chr4:57568247-57896984	OK	2.44251	4.96246	1.02269	4.14453	5e-05	0.000180553	yes
Akr1b10	Akr1b10	Akr1b10	chr6:34384246-34396949	OK	1.60537	4.37834	1.44748	3.26952	5e-05	0.000180553	yes
Akr1b3	Akr1b3	Akr1b3	chr6:34303929-34317489	OK	2.23581	6.23909	1.48054	2.50975	5e-05	0.000180553	yes
Akr1b7	Akr1b7	Akr1b7	chr6:34412361-34423137	OK	2.46799	80.3761	5.02536	14.0433	5e-05	0.000180553	yes
Akr1c14	Akr1c14	Akr1c14	chr13:4059590-4090422	OK	194.898	39.4096	-2.3061	-9.42834	5e-05	0.000180553	yes
Akr1c19	Akr1c19	Akr1c19	chr13:4233739-4248359	OK	27.6449	85.2124	1.62405	6.82745	5e-05	0.000180553	yes
Akr1c20	Akr1c20	Akr1c20	chr13:4507158-4523333	OK	87.141	136.827	0.650933	2.88403	5e-05	0.000180553	yes
Akr1c6	Akr1c6	Akr1c6	chr13:4434342-4457530	OK	1146.15	305.363	-1.9082	-6.35514	5e-05	0.000180553	yes
Akr7a5	Akr7a5	Akr7a5	chr4:139310743-139318786	OK	97.8526	24.0159	-2.02662	-8.94335	5e-05	0.000180553	yes
Akt2	Akt2	Akt2	chr7:27591559-27639453	OK	29.3118	18.1018	-0.69535	-3.13427	5e-05	0.000180553	yes
Alas1	Alas1	Alas1	chr9:106233454-106247954	OK	352.544	196.678	-0.841967	-2.89538	5e-05	0.000180553	yes
Alcam	Alcam	Alcam	chr16:52248995-52452997	OK	17.8669	33.8334	0.921156	4.09289	5e-05	0.000180553	yes
Aldh16a1	Aldh16a1	Aldh16a1	chr7:45141839-45160064	OK	33.8106	7.72449	-2.12996	-7.21502	5e-05	0.000180553	yes
Aldh18a1	Aldh18a1	Aldh18a1	chr19:40550256-40588463	OK	0.494285	2.10351	2.08939	4.79104	5e-05	0.000180553	yes
Aldh1a1	Aldh1a1	Aldh1a1	chr19:20601981-20643462	OK	564.554	67.3107	-3.0682	-10.9023	5e-05	0.000180553	yes
Aldh1a7	Aldh1a7	Aldh1a7	chr19:20692952-20727556	OK	87.4061	26.6127	-1.71562	-7.48669	5e-05	0.000180553	yes
Aldh1b1	Aldh1b1	Aldh1b1	chr4:45799021-45804608	OK	82.6035	24.5207	-1.7522	-7.73548	5e-05	0.000180553	yes
Aldh1l1	Aldh1l1	Aldh1l1	chr6:90550847-90599171	OK	569.317	225.921	-1.33341	-4.05155	5e-05	0.000180553	yes
Aldh3a2	Aldh3a2	Aldh3a2	chr11:61244751-61267186	OK	188.536	61.2586	-1.62185	-6.33317	5e-05	0.000180553	yes
Aldh3b3	Aldh3b3	Aldh3b3	chr19:3958807-3970438	OK	1.54228	0.227255	-2.76268	-4.10094	5e-05	0.000180553	yes
Aldh4a1	Aldh4a1	Aldh4a1	chr4:139622893-139649691	OK	247.008	125.321	-0.978928	-3.56948	5e-05	0.000180553	yes
Aldh5a1	Aldh5a1	Aldh5a1	chr13:24905599-24939049	OK	17.322	10.2187	-0.761391	-3.28246	5e-05	0.000180553	yes
Aldh6a1	Aldh6a1	Aldh6a1	chr12:84409067-84450950	OK	241.178	142.148	-0.762708	-2.70418	5e-05	0.000180553	yes
Aldh7a1	Aldh7a1	Aldh7a1	chr18:56525735-56587712	OK	215.371	103.669	-1.05485	-3.84699	5e-05	0.000180553	yes
Aldh8a1	Aldh8a1	Aldh8a1	chr10:21377299-21396578	OK	180.132	22.908	-2.97513	-12.4781	5e-05	0.000180553	yes
Aldob	Aldob	Aldob	chr4:49535994-49549483	OK	3033.76	1268.13	-1.2584	-2.51057	5e-05	0.000180553	yes
Aldoc	Aldoc	Aldoc	chr11:78323072-78327778	OK	4.45426	2.00691	-1.15021	-3.44979	5e-05	0.000180553	yes
Alg12	Alg12	Alg12	chr15:88805242-88819318	OK	4.61827	8.15589	0.82049	2.81565	5e-05	0.000180553	yes
Alg8	Alg8	Alg8	chr7:97371616-97392158	OK	4.62344	8.43168	0.866855	3.00269	5e-05	0.000180553	yes
Alkbh5	Alkbh5	Alkbh5	chr11:60537682-60558512	OK	24.5904	16.6418	-0.563282	-2.51184	5e-05	0.000180553	yes
Alkbh6	Alkbh6	Alkbh6	chr7:30308752-30314303	OK	10.2318	19.0202	0.89448	3.03746	5e-05	0.000180553	yes
Alpi	Alpi	Alpi	chr1:87098001-87101606	OK	0	0.703374	inf	#NAME?	5e-05	0.000180553	yes
Alpk1	Alpk1	Alpk1	chr3:127670309-127780527	OK	0.677563	1.33431	0.977672	2.51355	5e-05	0.000180553	yes
Als2cl	Als2cl	Als2cl	chr9:110880173-110900530	OK	5.25116	8.09978	0.625248	2.6877	5e-05	0.000180553	yes
Alyref	Alyref	Alyref	chr11:120594515-120598365	OK	18.1933	27.2024	0.580326	2.35849	5e-05	0.000180553	yes
Amfr	Amfr	Amfr	chr8:93971587-94012640	OK	104.82	61.1316	-0.777923	-3.18201	5e-05	0.000180553	yes
Amigo2	Amigo2	Amigo2	chr15:97244073-97385691	OK	6.79322	2.95093	-1.20293	-3.7072	5e-05	0.000180553	yes
Ammecr1	Ammecr1	Ammecr1	chrX:142853473-142966728	OK	0.43027	1.02627	1.25409	2.45937	5e-05	0.000180553	yes
Ammecr1l	Ammecr1l	Ammecr1l	chr18:31759823-31784083	OK	25.7664	14.6147	-0.818076	-3.69894	5e-05	0.000180553	yes
Amotl2	Amotl2	Amotl2	chr9:102717803-102733417	OK	10.0658	5.54514	-0.860164	-3.67718	5e-05	0.000180553	yes
Ampd2	Ampd2	Ampd2	chr3:108074061-108086666	OK	11.6695	7.12701	-0.711374	-3.01392	5e-05	0.000180553	yes
Amt	Amt	Amt	chr9:108296921-108301597	OK	32.139	10.045	-1.67784	-6.5073	5e-05	0.000180553	yes
Anapc4	Anapc4	Anapc4	chr5:52834134-52866734	OK	8.18767	13.5602	0.727849	3.064	5e-05	0.000180553	yes
Angptl3	Angptl3	Angptl3	chr4:98936658-99120915	OK	583.783	313.207	-0.898314	-3.05876	5e-05	0.000180553	yes
Angptl4	Angptl4	Angptl4	chr17:33774899-33781575	OK	40.2694	88.0157	1.12808	5.00952	5e-05	0.000180553	yes
Angptl6	Angptl6	Angptl6	chr9:20868641-20879710	OK	15.0084	5.24586	-1.51652	-4.24248	5e-05	0.000180553	yes
Ank2	Ank2	Ank2	chr3:126921606-126998452	OK	0.428888	1.02995	1.2639	3.0326	5e-05	0.000180553	yes
Ank3	Ank3	Ank3	chr10:69533707-70027436	OK	1.93511	4.54022	1.23035	4.8884	5e-05	0.000180553	yes
Ankrd10	Ankrd10	Ankrd10	chr8:11611580-11635757	OK	6.70031	10.351	0.627468	2.45274	5e-05	0.000180553	yes
Ankrd13c	Ankrd13c	Ankrd13c	chr3:157947465-158006837	OK	11.8394	7.59275	-0.640897	-2.65784	5e-05	0.000180553	yes
Ankrd23	Ankrd23	Ankrd23	chr1:36530533-36535729	OK	0.740462	2.9557	1.997	4.17224	5e-05	0.000180553	yes
Ankrd27	Ankrd27	Ankrd27	chr7:35586246-35639237	OK	8.46023	13.4892	0.673034	2.86164	5e-05	0.000180553	yes
Ankrd33b	Ankrd33b	Ankrd33b	chr15:31291478-31367759	OK	7.61922	0.947733	-3.00709	-10.3971	5e-05	0.000180553	yes
Ankrd39	Ankrd39	Ankrd39	chr1:36538172-36547201	OK	1.76266	3.42883	0.959961	2.37783	5e-05	0.000180553	yes
Ankrd49	Ankrd49	Ankrd49	chr9:14780197-14782964	OK	4.35669	7.31049	0.746735	2.41573	5e-05	0.000180553	yes
Anks4b	Anks4b	Anks4b	chr7:120173857-120183716	OK	47.8129	12.6908	-1.91362	-8.24766	5e-05	0.000180553	yes
Ano1	Ano1	Ano1	chr7:144588548-144738592	OK	0.463339	1.09992	1.24726	2.83424	5e-05	0.000180553	yes
Ano10	Ano10	Ano10	chr9:122175873-122294423	OK	5.47269	9.83124	0.845122	3.32143	5e-05	0.000180553	yes
Ano6	Ano6	Ano6	chr15:95790842-95975472	OK	2.10275	3.90571	0.893312	3.39183	5e-05	0.000180553	yes
Anpep	Anpep	Anpep	chr7:79821802-79842352	OK	42.9833	112.699	1.39062	5.79559	5e-05	0.000180553	yes
Anxa11	Anxa11	Anxa11	chr14:25842154-25886804	OK	10.8606	3.60212	-1.59218	-5.66199	5e-05	0.000180553	yes
Anxa2	Anxa2	Anxa2	chr9:69453682-69491785	OK	11.7784	48.2794	2.03527	8.241	5e-05	0.000180553	yes
Anxa4	Anxa4	Anxa4	chr6:86736839-86793584	OK	38.0405	57.26	0.589993	2.66116	5e-05	0.000180553	yes
Anxa7	Anxa7	Anxa7	chr14:20455260-20480133	OK	32.8829	21.8248	-0.591366	-2.68378	5e-05	0.000180553	yes
Aox1	Aox1	Aox1	chr1:58029968-58106410	OK	16.0507	38.7814	1.27273	5.56598	5e-05	0.000180553	yes
Aox3	Aox3	Aox3	chr1:58113135-58200452	OK	90.2526	42.0296	-1.10256	-4.5011	5e-05	0.000180553	yes
Ap1s1	Ap1s1	Ap1s1	chr5:137034993-137046060	OK	27.5419	40.2508	0.547389	2.40173	5e-05	0.000180553	yes
Ap3m1	Ap3m1	Ap3m1	chr14:21033741-21052442	OK	31.7301	14.1694	-1.16307	-5.18927	5e-05	0.000180553	yes
Apaf1	Apaf1	Apaf1	chr10:90989310-91082743	OK	0.644588	1.39108	1.10975	3.14151	5e-05	0.000180553	yes
Apba3	Apba3	Apba3	chr10:81268171-81291581	OK	25.8466	14.4299	-0.840918	-3.25667	5e-05	0.000180553	yes
Apcs	Apcs	Apcs	chr1:172893960-172895054	OK	241.603	56.2684	-2.10224	-9.14374	5e-05	0.000180553	yes
Apex1	Apex1	Apex1	chr14:50924948-50930849	OK	35.063	76.5087	1.12567	3.69396	5e-05	0.000180553	yes
Aph1b	Aph1b	Aph1b	chr9:66775486-66795423	OK	1.86186	3.26915	0.812172	2.77347	5e-05	0.000180553	yes
Aph1c	Aph1c	Aph1c	chr9:66814993-66834706	OK	5.6754	2.93834	-0.94972	-3.80107	5e-05	0.000180553	yes
Apoa2	Apoa2	Apoa2	chr1:171213969-171226379	OK	19439.8	358.376	-5.7614	-11.5914	5e-05	0.000180553	yes
Apoa4	Apoa4	Apoa4	chr9:46240843-46243458	OK	963.656	113.856	-3.0813	-9.91028	5e-05	0.000180553	yes
Apob	Apob	Apob	chr12:7977676-8016839	OK	579.264	100.003	-2.53418	-4.58761	5e-05	0.000180553	yes
Apobec1	Apobec1	Apobec1	chr6:122577791-122602444	OK	3.94771	7.51583	0.928916	3.21669	5e-05	0.000180553	yes
Apoc3	Apoc3	Apoc3	chr9:46233049-46235636	OK	5658.3	523.243	-3.43482	-10.6734	5e-05	0.000180553	yes
Apoc4	Apoc4	Apoc4	chr7:19671578-19681460	OK	2258.49	1321.23	-0.773483	-2.51803	5e-05	0.000180553	yes
Apoh	Apoh	Apoh	chr11:108395296-108414396	OK	3034.62	1163.12	-1.38351	-3.49881	5e-05	0.000180553	yes
Apol7a	Apol7a	Apol7a	chr15:77388216-77399110	OK	69.3541	31.6536	-1.13161	-5.03142	5e-05	0.000180553	yes
Apol9a	Apol9a	Apol9a	chr15:77403788-77411080	OK	27.5868	14.8404	-0.89445	-3.62184	5e-05	0.000180553	yes
Apol9b	Apol9b	Apol9b	chr15:77729071-77736382	OK	59.041	13.5369	-2.12482	-8.85165	5e-05	0.000180553	yes
Apom	Apom	Apom	chr17:35128996-35131752	OK	469.468	21.0561	-4.47871	-16.8446	5e-05	0.000180553	yes
Apon	Apon	Apon	chr10:128254130-128255901	OK	257.88	56.1825	-2.19851	-9.19145	5e-05	0.000180553	yes
App	App	App	chr16:84954435-85173707	OK	28.0102	47.9844	0.776609	3.46096	5e-05	0.000180553	yes
Appl1	Appl1	Appl1	chr14:26918987-26970551	OK	2.51358	4.45057	0.824249	3.38017	5e-05	0.000180553	yes
Aprt	Aprt	Aprt	chr8:122574636-122576907	OK	58.9492	34.4923	-0.7732	-3.31264	5e-05	0.000180553	yes
Aqp1	Aqp1	Aqp1	chr6:55336298-55348555	OK	63.1355	36.0263	-0.809402	-3.59509	5e-05	0.000180553	yes
Aqp11	Aqp11	Aqp11	chr7:97726378-97738247	OK	48.2311	3.4019	-3.82555	-11.8308	5e-05	0.000180553	yes
Aqp4	Aqp4	Aqp4	chr18:15389393-15410982	OK	0.640309	0.173937	-1.8802	-3.08481	5e-05	0.000180553	yes
Aqp8	Aqp8	Aqp8	chr7:123462293-123468003	OK	58.6099	5.13561	-3.51253	-12.2784	5e-05	0.000180553	yes
Aqp9	Aqp9	Aqp9	chr9:71110658-71163289	OK	184.098	52.1774	-1.81897	-7.44912	5e-05	0.000180553	yes
Ar	Ar	Ar	chrX:98148756-98323218	OK	2.42325	0.48058	-2.3341	-7.37003	5e-05	0.000180553	yes
Arfgap3	Arfgap3	Arfgap3	chr15:83299739-83350247	OK	5.22764	12.8225	1.29445	5.00873	5e-05	0.000180553	yes
Arfip1	Arfip1	Arfip1	chr3:84496092-84582625	OK	12.2001	17.4798	0.518793	2.30188	5e-05	0.000180553	yes
Arhgap10	Arhgap10	Arhgap10	chr8:77250365-77518578	OK	0.455762	1.54526	1.7615	3.62567	5e-05	0.000180553	yes
Arhgap11a	Arhgap11a	Arhgap11a	chr2:113831491-113848661	OK	0.346191	1.1579	1.74187	3.88654	5e-05	0.000180553	yes
Arhgap18	Arhgap18	Arhgap18	chr10:26772511-26918648	OK	3.78779	10.1185	1.41756	5.6122	5e-05	0.000180553	yes
Arhgap21	Arhgap21	Arhgap21	chr2:20847918-20967721	OK	7.36224	4.74761	-0.632944	-2.78892	5e-05	0.000180553	yes
Arhgap26	Arhgap26	Arhgap26	chr18:38993144-39376285	OK	2.33866	0.666932	-1.81007	-5.72255	5e-05	0.000180553	yes
Arhgap29	Arhgap29	Arhgap29	chr3:121953325-122016153	OK	17.5385	9.37658	-0.903392	-4.06134	5e-05	0.000180553	yes
Arhgap35	Arhgap35	Arhgap35	chr7:16494472-16614993	OK	15.6603	9.38299	-0.738989	-3.30332	5e-05	0.000180553	yes
Arhgap42	Arhgap42	Arhgap42	chr9:8994952-9260885	OK	14.8597	2.5125	-2.56421	-10.3235	5e-05	0.000180553	yes
Arhgap5	Arhgap5	Arhgap5	chr12:52516076-52567851	OK	11.8564	17.2135	0.537871	2.40532	5e-05	0.000180553	yes
Arhgef10l	Arhgef10l	Arhgef10l	chr4:140514484-140665905	OK	3.37759	7.83932	1.21474	4.85527	5e-05	0.000180553	yes
Arhgef15	Arhgef15	Arhgef15	chr11:68943153-68956858	OK	3.10419	1.58564	-0.969155	-3.10251	5e-05	0.000180553	yes
Arhgef16	Arhgef16	Arhgef16	chr4:154278469-154299895	OK	1.46765	0.298761	-2.29645	-4.10475	5e-05	0.000180553	yes
Arhgef17	Arhgef17	Arhgef17	chr7:100869745-100932161	OK	0.694629	0.32746	-1.08492	-2.85111	5e-05	0.000180553	yes
Arhgef19	Arhgef19	Arhgef19	chr4:141242883-141257562	OK	21.7402	9.82517	-1.14581	-5.06352	5e-05	0.000180553	yes
Arhgef26	Arhgef26	Arhgef26	chr3:62338776-62462221	OK	12.8578	8.15003	-0.657763	-2.91725	5e-05	0.000180553	yes
Arhgef9	Arhgef9	Arhgef9	chrX:95048934-95166539	OK	1.15874	2.47418	1.09439	3.49091	5e-05	0.000180553	yes
Arid5a	Arid5a	Arid5a	chr1:36307732-36324029	OK	0.27621	0.68752	1.31564	2.64598	5e-05	0.000180553	yes
Arl2bp	Arl2bp	Arl2bp	chr8:94666599-94674457	OK	2.54967	11.7716	2.20693	6.97147	5e-05	0.000180553	yes
Arl4a	Arl4a	Arl4a	chr12:40033290-40037987	OK	5.85146	9.51096	0.700794	2.93405	5e-05	0.000180553	yes
Arl6ip1	Arl6ip1	Arl6ip1	chr7:118118889-118129625	OK	82.8783	28.212	-1.55469	-6.89242	5e-05	0.000180553	yes
Armc1	Armc1	Armc1	chr3:19132143-19163065	OK	23.7297	15.9919	-0.569353	-2.55873	5e-05	0.000180553	yes
Armcx3	Armcx3	Armcx3	chrX:134756567-134761456	OK	1.26211	3.49638	1.47003	4.26667	5e-05	0.000180553	yes
Arntl	Arntl	Arntl	chr7:113207464-113314126	OK	0.806602	15.3358	4.2489	11.2844	5e-05	0.000180553	yes
Arrb2	Arrb2	Arrb2	chr11:70432579-70440828	OK	11.0604	17.2014	0.637123	2.60115	5e-05	0.000180553	yes
Arrdc2	Arrdc2	Arrdc2	chr8:70835137-70839720	OK	4.37824	24.1694	2.46476	9.28202	5e-05	0.000180553	yes
Arrdc3	Arrdc3	Arrdc3	chr13:80883421-80896043	OK	32.1995	8.71324	-1.88576	-8.19585	5e-05	0.000180553	yes
As3mt	As3mt	As3mt	chr19:46707442-46741095	OK	46.3158	31.3641	-0.562387	-2.52814	5e-05	0.000180553	yes
Asah1	Asah1	Asah1	chr8:41340642-41374697	OK	22.8045	42.2333	0.889066	3.97501	5e-05	0.000180553	yes
Asb13	Asb13	Asb13	chr13:3634031-3651779	OK	20.6714	10.9315	-0.919145	-3.9743	5e-05	0.000180553	yes
Asgr1	Asgr1	Asgr1	chr11:70054123-70057895	OK	596.084	65.9051	-3.17705	-12.564	5e-05	0.000180553	yes
Asgr2	Asgr2	Asgr2	chr11:70092643-70106186	OK	216.136	22.1843	-3.28432	-13.7619	5e-05	0.000180553	yes
Asl	Asl	Asl	chr5:130011502-130024331	OK	601.344	227.853	-1.40009	-5.09981	5e-05	0.000180553	yes
Asns	Asns	Asns	chr6:7675170-7693182	OK	0.908194	2.69739	1.57049	3.3987	5e-05	0.000180553	yes
Aspdh	Aspdh	Aspdh	chr7:44465434-44467751	OK	102.18	2.31207	-5.46578	-13.7974	5e-05	0.000180553	yes
Aspscr1	Aspscr1	Aspscr1	chr11:120672972-120709446	OK	52.4518	25.5279	-1.03892	-4.6412	5e-05	0.000180553	yes
Asrgl1	Asrgl1	Asrgl1	chr19:9111718-9135566	OK	7.88439	12.3755	0.650418	2.63085	5e-05	0.000180553	yes
Atf5	Atf5	Atf5	chr7:44812255-44849079	OK	144.171	267.504	0.891781	3.22928	5e-05	0.000180553	yes
Atg101	Atg101	Atg101	chr15:101284300-101290934	OK	23.7655	13.6977	-0.79493	-3.14247	5e-05	0.000180553	yes
Atg13	Atg13	Atg13	chr2:91674611-91710592	OK	14.856	22.0068	0.566908	2.55354	5e-05	0.000180553	yes
Atg3	Atg3	Atg3	chr16:45158828-45188538	OK	64.8554	36.5428	-0.827639	-3.71618	5e-05	0.000180553	yes
Atg4c	Atg4c	Atg4c	chr4:99193933-99259787	OK	5.06312	9.44624	0.899713	3.50689	5e-05	0.000180553	yes
Atg4d	Atg4d	Atg4d	chr9:21265284-21287969	OK	16.823	10.4208	-0.690971	-2.52158	5e-05	0.000180553	yes
Atg5	Atg5	Atg5	chr10:44268357-44364291	OK	27.4272	15.3915	-0.833468	-3.70195	5e-05	0.000180553	yes
Atg7	Atg7	Atg7	chr6:114643096-114860614	OK	11.2174	6.31426	-0.829051	-3.55876	5e-05	0.000180553	yes
Atg9a	Atg9a	Atg9a	chr1:75180860-75192010	OK	20.9756	9.32408	-1.16968	-5.19394	5e-05	0.000180553	yes
Atic	Atic	Atic	chr1:71557155-71579403	OK	13.8921	20.5643	0.565876	2.50791	5e-05	0.000180553	yes
Atl2	Atl2	Atl2	chr17:79848389-79896123	OK	66.9957	34.3641	-0.963166	-4.14674	5e-05	0.000180553	yes
Atox1	Atox1	Atox1	chr11:55446642-55461138	OK	229.546	97.1886	-1.23992	-5.38001	5e-05	0.000180553	yes
Atp10d	Atp10d	Atp10d	chr5:72203328-72298771	OK	3.36481	7.71077	1.19635	5.02873	5e-05	0.000180553	yes
Atp11a	Atp11a	Atp11a	chr8:12757015-12868728	OK	1.94115	10.1134	2.38129	9.63903	5e-05	0.000180553	yes
Atp11c	Atp11c	Atp11c	chrX:60223289-60403981	OK	58.205	34.2437	-0.765303	-3.13585	5e-05	0.000180553	yes
Atp1a1	Atp1a1	Atp1a1	chr3:101576218-101604707	OK	193.397	89.0739	-1.11849	-4.18202	5e-05	0.000180553	yes
Atp1b2	Atp1b2	Atp1b2	chr11:69599749-69605960	OK	0.152473	16.88	6.79062	10.8409	5e-05	0.000180553	yes
Atp2a2	Atp2a2	Atp2a2	chr5:122453512-122502225	OK	66.7798	135.657	1.02248	3.77199	5e-05	0.000180553	yes
Atp2b2	Atp2b2	Atp2b2	chr6:113745667-114042080	OK	0.415163	2.26957	2.45067	6.58028	5e-05	0.000180553	yes
Atp4a	Atp4a	Atp4a	chr7:30712208-30725534	OK	0.292647	7.73897	4.72491	9.51002	5e-05	0.000180553	yes
Atp5sl	Atp5sl	Atp5sl	chr7:25619413-25625550	OK	28.4415	11.2551	-1.33742	-5.3953	5e-05	0.000180553	yes
Atp6v0d2	Atp6v0d2	Atp6v0d2	chr4:19876837-19922566	OK	8.42121	0.380747	-4.46712	-8.91035	5e-05	0.000180553	yes
Atp6v0e2	Atp6v0e2	Atp6v0e2	chr6:48537568-48541800	OK	0.563348	3.35401	2.57379	4.98985	5e-05	0.000180553	yes
Atp6v1g1	Atp6v1g1	Atp6v1g1	chr4:63544764-63550701	OK	50.9521	77.4407	0.603951	2.70584	5e-05	0.000180553	yes
Atp7b	Atp7b	Atp7b	chr8:21994347-22060074	OK	7.57372	2.94367	-1.36339	-5.42791	5e-05	0.000180553	yes
Atp8b2	Atp8b2	Atp8b2	chr3:89939480-89963332	OK	0.609371	2.58604	2.08535	5.8749	5e-05	0.000180553	yes
Atp8b5	Atp8b5	Atp8b5	chr4:43267158-43373831	OK	0.189141	0.793825	2.06936	3.70826	5e-05	0.000180553	yes
Atrn	Atrn	Atrn	chr2:130906495-131030326	OK	13.6564	7.74254	-0.818699	-3.67775	5e-05	0.000180553	yes
Atrnl1	Atrnl1	Atrnl1	chr19:57611033-58133340	OK	8.55929	4.28901	-0.996844	-4.36993	5e-05	0.000180553	yes
Atxn10	Atxn10	Atxn10	chr15:85336380-85463836	OK	23.6653	35.9185	0.601958	2.7142	5e-05	0.000180553	yes
Atxn2	Atxn2	Atxn2	chr5:121711608-121814950	OK	10.6373	7.56082	-0.492514	-2.16136	5e-05	0.000180553	yes
Atxn7l3b	Atxn7l3b	Atxn7l3b	chr10:112925427-112929026	OK	48.4139	33.2965	-0.54005	-2.38674	5e-05	0.000180553	yes
Aup1	Aup1	Aup1	chr6:83034223-83057682	OK	97.7875	57.9279	-0.755391	-3.14311	5e-05	0.000180553	yes
Aurka	Aurka	Aurka	chr2:172356189-172370570	OK	0.563181	1.94426	1.78755	3.28902	5e-05	0.000180553	yes
Avpr1a	Avpr1a	Avpr1a	chr10:122448498-122453453	OK	10.4388	51.8722	2.313	10.0158	5e-05	0.000180553	yes
Azin1	Azin1	Azin1	chr15:38487429-38519266	OK	45.2533	20.0194	-1.17662	-5.1511	5e-05	0.000180553	yes
B3galnt1	B3galnt1	B3galnt1	chr3:69573918-69598960	OK	3.67519	0.449801	-3.03046	-5.97481	5e-05	0.000180553	yes
B3galt1	B3galt1	B3galt1	chr2:68104671-68122882	OK	1.91542	0.28207	-2.76354	-6.23686	5e-05	0.000180553	yes
B3gat3	B3gat3	B3gat3	chr19:8920392-8927236	OK	19.818	36.3973	0.877016	3.83999	5e-05	0.000180553	yes
B3gnt2	B3gnt2	B3gnt2	chr11:22834738-22860336	OK	11.6517	6.69636	-0.799091	-3.26598	5e-05	0.000180553	yes
B4galnt1	B4galnt1	B4galnt1	chr10:127165155-127172340	OK	46.5048	30.0896	-0.628115	-2.80612	5e-05	0.000180553	yes
B4galt5	B4galt5	B4galt5	chr2:167298444-167349178	OK	17.4893	5.72029	-1.61231	-6.85061	5e-05	0.000180553	yes
B930025P03Rik	B930025P03Rik	B930025P03Rik	chr8:10870421-10882454	OK	1.06168	0.0783504	-3.76026	-4.38057	5e-05	0.000180553	yes
B930041F14Rik	B930041F14Rik	B930041F14Rik	chr4:155694341-155696483	OK	0.273214	1.15149	2.0754	3.19404	5e-05	0.000180553	yes
BC004004	BC004004	BC004004	chr17:29268787-29302887	OK	24.5385	15.7884	-0.636177	-2.83521	5e-05	0.000180553	yes
BC005537	BC005537	BC005537	chr13:24801656-24812899	OK	69.045	42.7945	-0.690111	-3.05615	5e-05	0.000180553	yes
BC005561	BC005561	BC005561	chr5:104508351-104522383	OK	2.69641	4.41554	0.711552	2.75928	5e-05	0.000180553	yes
BC024386	BC024386	BC024386	chr7:140906063-140907967	OK	167.481	2.61819	-5.99928	-17.988	5e-05	0.000180553	yes
BC026585	BC026585	BC026585	chr1:157458581-157488733	OK	22.1536	40.0508	0.854292	3.69526	5e-05	0.000180553	yes
BC048546	BC048546	BC048546	chr6:128539821-128581606	OK	0.814817	4.58517	2.49243	6.52974	5e-05	0.000180553	yes
BC089597	BC089597	BC089597	chr10:127866475-127877319	OK	347.561	8.97968	-5.27446	-18.9478	5e-05	0.000180553	yes
Baat	Baat	Baat	chr4:49489417-49506558	OK	169.999	4.25726	-5.31945	-18.3406	5e-05	0.000180553	yes
Bace1	Bace1	Bace1	chr9:45838528-45862484	OK	6.81495	15.0921	1.14702	5.02628	5e-05	0.000180553	yes
Bace2	Bace2	Bace2	chr16:97356727-97439012	OK	2.71501	1.45131	-0.903604	-2.6945	5e-05	0.000180553	yes
Bach2	Bach2	Bach2	chr4:32417434-32586108	OK	1.06132	0.444381	-1.25599	-3.39497	5e-05	0.000180553	yes
Bad	Bad	Bad	chr19:6938069-6951905	OK	21.8524	37.0824	0.762944	2.32226	5e-05	0.000180553	yes
Bag4	Bag4	Bag4	chr8:25764538-25785209	OK	9.93522	4.25	-1.22509	-5.19375	5e-05	0.000180553	yes
Bahcc1	Bahcc1	Bahcc1	chr11:120232946-120292297	OK	1.16518	0.705728	-0.723368	-2.39151	5e-05	0.000180553	yes
Baiap2	Baiap2	Baiap2	chr11:119943091-120006782	OK	22.1062	32.2463	0.544681	2.35846	5e-05	0.000180553	yes
Bax	Bax	Bax	chr7:45461694-45466898	OK	23.8678	65.7827	1.46264	6.05178	5e-05	0.000180553	yes
Baz2b	Baz2b	Baz2b	chr2:59899362-60125740	OK	2.6867	3.93706	0.551285	2.31478	5e-05	0.000180553	yes
Bbox1	Bbox1	Bbox1	chr2:110265082-110305725	OK	117.199	12.1786	-3.26655	-13.4627	5e-05	0.000180553	yes
Bcam	Bcam	Bcam	chr7:19756137-19770532	OK	2.38774	8.26484	1.79134	5.75613	5e-05	0.000180553	yes
Bcap29	Bcap29	Bcap29	chr12:31595353-31634658	OK	7.0488	14.1148	1.00176	3.82233	5e-05	0.000180553	yes
Bcar1	Bcar1	Bcar1	chr8:111710474-111743849	OK	21.1499	8.7501	-1.27328	-5.55511	5e-05	0.000180553	yes
Bcar3	Bcar3	Bcar3	chr3:122419779-122530182	OK	15.5535	6.67251	-1.22094	-5.21538	5e-05	0.000180553	yes
Bcat2	Bcat2	Bcat2	chr7:45567794-45589710	OK	13.6549	1.82297	-2.90505	-4.54912	5e-05	0.000180553	yes
Bche	Bche	Bche	chr3:73635808-73708415	OK	54.4725	34.2031	-0.6714	-2.73371	5e-05	0.000180553	yes
Bcl6	Bcl6	Bcl6	chr16:23965051-23988612	OK	1.5472	3.8779	1.32561	3.86039	5e-05	0.000180553	yes
Bcl9	Bcl9	Bcl9	chr3:97203661-97227364	OK	1.59856	3.07063	0.941764	3.39303	5e-05	0.000180553	yes
Bcl9l	Bcl9l	Bcl9l	chr9:44499135-44510412	OK	9.26768	5.88054	-0.65626	-2.88386	5e-05	0.000180553	yes
Bco1	Bco1	Bco1	chr8:117095864-117133720	OK	12.1747	3.90555	-1.64029	-5.93241	5e-05	0.000180553	yes
Bco2	Bco2	Bco2	chr9:50533086-50555138	OK	10.8767	4.57481	-1.24946	-4.47653	5e-05	0.000180553	yes
Bcorl1	Bcorl1	Bcorl1	chrX:48341357-48406728	OK	1.61003	0.916257	-0.813267	-2.45435	5e-05	0.000180553	yes
Bdh1	Bdh1	Bdh1	chr16:31422296-31458901	OK	165.712	7.06095	-4.55267	-17.6308	5e-05	0.000180553	yes
Bdh2	Bdh2	Bdh2	chr3:135281220-135304425	OK	13.7821	0.241584	-5.83413	-6.09255	5e-05	0.000180553	yes
Bend7	Bend7	Bend7	chr2:4717830-4802146	OK	3.67883	2.2572	-0.704715	-2.38902	5e-05	0.000180553	yes
Bet1	Bet1	Bet1	chr6:4076903-4086927	OK	35.2495	52.3273	0.569962	2.55385	5e-05	0.000180553	yes
Bhlha15	Bhlha15	Bhlha15	chr5:144190285-144194441	OK	0.148017	13.1114	6.46891	10.6261	5e-05	0.000180553	yes
Bhlhb9	Bhlhb9	Bhlhb9	chrX:135885850-135891081	OK	2.54813	5.52718	1.1171	3.6807	5e-05	0.000180553	yes
Bhlhe40	Bhlhe40	Bhlhe40	chr6:108577035-108666925	OK	62.2764	41.6007	-0.582076	-2.5227	5e-05	0.000180553	yes
Bhlhe41	Bhlhe41	Bhlhe41	chr6:145858242-145865420	OK	1.13104	0.0328217	-5.10686	-5.22498	5e-05	0.000180553	yes
Bhmt	Bhmt	Bhmt	chr13:93616890-93637758	OK	344.539	128.695	-1.42072	-5.41971	5e-05	0.000180553	yes
Bhmt2	Bhmt2	Bhmt2	chr13:93656096-93674302	OK	147.492	92.318	-0.675954	-2.85677	5e-05	0.000180553	yes
Bicc1	Bicc1	Bicc1	chr10:70925095-71159634	OK	0.586342	1.82425	1.63749	3.62103	5e-05	0.000180553	yes
Bid	Bid	Bid	chr6:120893118-120916820	OK	9.46619	3.89921	-1.2796	-4.25559	5e-05	0.000180553	yes
Bin3	Bin3	Bin3	chr14:70100144-70153791	OK	10.8078	21.1383	0.967788	2.63663	5e-05	0.000180553	yes
Birc3	Birc3	Birc3	chr9:7848700-7873170	OK	5.30797	2.9001	-0.872059	-2.94097	5e-05	0.000180553	yes
Birc5	Birc5	Birc5	chr11:117849236-117855743	OK	1.16646	4.37425	1.9069	3.49901	5e-05	0.000180553	yes
Bloc1s5	Bloc1s5	Bloc1s5	chr13:38602705-38635109	OK	17.3428	9.11738	-0.927644	-3.69847	5e-05	0.000180553	yes
Blvrb	Blvrb	Blvrb	chr7:27447977-27465981	OK	132.153	56.7825	-1.21869	-5.4529	5e-05	0.000180553	yes
Blzf1	Blzf1	Blzf1	chr1:164289799-164307484	OK	4.62253	6.8336	0.563963	2.29823	5e-05	0.000180553	yes
Bmf	Bmf	Bmf	chr2:118528756-118549678	OK	1.93323	0.481651	-2.00495	-4.93228	5e-05	0.000180553	yes
Bmp5	Bmp5	Bmp5	chr9:75775364-75899017	OK	4.54965	2.408	-0.917919	-2.82623	5e-05	0.000180553	yes
Bmp7	Bmp7	Bmp7	chr2:172868011-172940321	OK	0.130775	5.73492	5.45461	8.93211	5e-05	0.000180553	yes
Bmper	Bmper	Bmper	chr9:23223075-23485215	OK	2.88398	0.493195	-2.54783	-6.10194	5e-05	0.000180553	yes
Bmyc	Bmyc	Bmyc	chr2:25706878-25707719	OK	2.0073	11.1466	2.47328	5.35485	5e-05	0.000180553	yes
Bnip2	Bnip2	Bnip2	chr9:69989465-70011659	OK	12.7816	22.1821	0.795321	3.59328	5e-05	0.000180553	yes
Bnip3	Bnip3	Bnip3	chr7:138890835-138909506	OK	125.847	74.8141	-0.750288	-3.25196	5e-05	0.000180553	yes
Bola2	Bola2	Bola2	chr7:126695999-126696693	OK	60.1181	101.644	0.757648	2.68101	5e-05	0.000180553	yes
Bphl	Bphl	Bphl	chr13:34037640-34074074	OK	196.958	112.647	-0.806075	-3.52533	5e-05	0.000180553	yes
Brap	Brap	Brap	chr5:121660562-121687249	OK	36.6205	19.9724	-0.874641	-3.92068	5e-05	0.000180553	yes
Brca1	Brca1	Brca1	chr11:101488763-101551955	OK	0.876896	0.187782	-2.22335	-4.63415	5e-05	0.000180553	yes
Bri3bp	Bri3bp	Bri3bp	chr5:125441567-125460885	OK	4.17174	11.6665	1.48365	6.53161	5e-05	0.000180553	yes
Brms1l	Brms1l	Brms1l	chr12:55836365-55869735	OK	2.21336	4.02617	0.863169	2.60112	5e-05	0.000180553	yes
Bst1	Bst1	Bst1	chr5:43818892-43843468	OK	0.175209	0.956233	2.44828	3.44046	5e-05	0.000180553	yes
Bst2	Bst2	Bst2	chr8:71534261-71537437	OK	212.683	97.9021	-1.11929	-4.9624	5e-05	0.000180553	yes
Btbd2	Btbd2	Btbd2	chr10:80642616-80657071	OK	9.04497	5.93003	-0.609075	-2.46757	5e-05	0.000180553	yes
Btc	Btc	Btc	chr5:91357260-91402994	OK	0.494918	1.69979	1.78009	3.66969	5e-05	0.000180553	yes
Btg1	Btg1	Btg1	chr10:96617000-96622811	OK	8.30998	13.8277	0.734644	3.28832	5e-05	0.000180553	yes
Btg2	Btg2	Btg2	chr1:134074864-134079155	OK	4.33829	31.0412	2.83899	11.2647	5e-05	0.000180553	yes
Bzw2	Bzw2	Bzw2	chr12:36091834-36156825	OK	7.31986	15.7004	1.10092	4.26269	5e-05	0.000180553	yes
C030006K11Rik	C030006K11Rik	C030006K11Rik	chr15:76715275-76723845	OK	19.7772	11.5955	-0.770264	-3.16667	5e-05	0.000180553	yes
C030034I22Rik	C030034I22Rik	C030034I22Rik	chr17:69416446-69419192	OK	0.164704	0.756387	2.19925	3.13313	5e-05	0.000180553	yes
C130074G19Rik	C130074G19Rik	C130074G19Rik	chr1:184871925-184883036	OK	84.5228	19.1762	-2.14002	-9.28635	5e-05	0.000180553	yes
C1ra	C1ra	C1ra	chr6:124512620-124523440	OK	72.9234	24.2201	-1.59018	-7.02458	5e-05	0.000180553	yes
C1rl	C1rl	C1rl	chr6:124493112-124510643	OK	65.8727	23.6921	-1.47527	-6.52694	5e-05	0.000180553	yes
C1s1	C1s1	C1s1	chr6:124530343-124542359	OK	176.675	56.5986	-1.64226	-6.61072	5e-05	0.000180553	yes
C2	C2	C2	chr17:34862601-34882100	OK	44.3949	17.0566	-1.38007	-6.16043	5e-05	0.000180553	yes
C2cd2l	C2cd2l	C2cd2l	chr9:44309236-44320282	OK	18.3154	9.37121	-0.966754	-4.3249	5e-05	0.000180553	yes
C2cd5	C2cd5	C2cd5	chr6:143010919-143100152	OK	1.54794	3.05956	0.982976	3.1837	5e-05	0.000180553	yes
C330027C09Rik	C330027C09Rik	C330027C09Rik	chr16:48994187-49019705	OK	0.324968	1.19532	1.87903	3.78597	5e-05	0.000180553	yes
C4a	C4a	C4a	chr17:34809091-34823454	OK	0.953932	0.326645	-1.54616	-3.40679	5e-05	0.000180553	yes
C4b	C4b	C4b	chr17:34728380-34743897	OK	263.872	108.57	-1.28122	-4.06584	5e-05	0.000180553	yes
C4bp	C4bp	C4bp	chr1:130635920-130661618	OK	290.481	120.772	-1.26616	-5.05959	5e-05	0.000180553	yes
C730036E19Rik	C730036E19Rik	C730036E19Rik	chr1:151138033-151144095	OK	14.0462	0.457474	-4.94034	-10.6107	5e-05	0.000180553	yes
C77080	C77080	C77080	chr4:129189794-129261404	OK	18.7183	3.86366	-2.27641	-4.87962	5e-05	0.000180553	yes
C8a	C8a	C8a	chr4:104815679-104876398	OK	107.157	8.65024	-3.63084	-14.7096	5e-05	0.000180553	yes
C8b	C8b	C8b	chr4:104766316-104804548	OK	78.2617	183.33	1.22807	5.02906	5e-05	0.000180553	yes
C8g	C8g	C8g	chr2:25498649-25505470	OK	487.076	16.1353	-4.91585	-12.7111	5e-05	0.000180553	yes
C9	C9	C9	chr15:6445332-6498476	OK	163.945	4.02531	-5.34797	-17.7892	5e-05	0.000180553	yes
Cab39l	Cab39l	Cab39l	chr14:59440980-59548903	OK	28.8041	13.5601	-1.0869	-4.87267	5e-05	0.000180553	yes
Cables2	Cables2	Cables2	chr2:180258538-180273465	OK	12.9938	5.26213	-1.3041	-5.26703	5e-05	0.000180553	yes
Cacfd1	Cacfd1	Cacfd1	chr2:27009925-27021089	OK	19.778	33.0154	0.739242	3.20175	5e-05	0.000180553	yes
Cacna1b	Cacna1b	Cacna1b	chr2:24603888-24763152	OK	0	2.11607	inf	#NAME?	5e-05	0.000180553	yes
Cacnb1	Cacnb1	Cacnb1	chr11:98001507-98022627	OK	0.314983	1.64413	2.38398	3.50527	5e-05	0.000180553	yes
Cacul1	Cacul1	Cacul1	chr19:60524695-60581023	OK	9.92145	6.33289	-0.647686	-2.89149	5e-05	0.000180553	yes
Cad	Cad	Cad	chr5:31054779-31078479	OK	2.30024	5.35926	1.22025	4.95743	5e-05	0.000180553	yes
Cadm3	Cadm3	Cadm3	chr1:173334253-173367695	OK	2.06017	0.805752	-1.35436	-3.61236	5e-05	0.000180553	yes
Cadm4	Cadm4	Cadm4	chr7:24482022-24504533	OK	2.23004	6.02266	1.43333	4.22486	5e-05	0.000180553	yes
Calcrl	Calcrl	Calcrl	chr2:84330626-84425266	OK	4.88818	3.09686	-0.658494	-2.57106	5e-05	0.000180553	yes
Caln1	Caln1	Caln1	chr5:130369457-130840645	OK	2.81961	0.989019	-1.51143	-3.52684	5e-05	0.000180553	yes
Calr	Calr	Calr	chr8:84842087-84846931	OK	413.105	990.12	1.26109	3.77896	5e-05	0.000180553	yes
Calr3	Calr3	Calr3	chr8:72424182-72443778	OK	1.49771	3.79196	1.34018	3.00426	5e-05	0.000180553	yes
Calu	Calu	Calu	chr6:29348105-29380513	OK	48.3757	80.7716	0.739565	3.14837	5e-05	0.000180553	yes
Camk1d	Camk1d	Camk1d	chr2:5293456-5714762	OK	16.5421	3.35552	-2.30153	-9.77763	5e-05	0.000180553	yes
Camsap3	Camsap3	Camsap3	chr8:3587449-3609075	OK	4.84469	1.76012	-1.46073	-4.99871	5e-05	0.000180553	yes
Capn10	Capn10	Capn10	chr1:92933542-92950590	OK	11.526	6.29926	-0.871643	-3.57487	5e-05	0.000180553	yes
Car1	Car1	Car1	chr3:14766213-14808365	OK	6.90606	0.179918	-5.26245	-4.68523	5e-05	0.000180553	yes
Car14	Car14	Car14	chr3:95893920-95904639	OK	36.948	133.25	1.85057	6.43866	5e-05	0.000180553	yes
Car2	Car2	Car2	chr3:14886425-14900770	OK	11.4848	22.4014	0.963863	3.97184	5e-05	0.000180553	yes
Car3	Car3	Car3	chr3:14863537-14872373	OK	1192.74	24.7653	-5.58981	-17.1245	5e-05	0.000180553	yes
Car5a	Car5a	Car5a	chr8:121907832-121944912	OK	130.809	2.4289	-5.75102	-15.8492	5e-05	0.000180553	yes
Car8	Car8	Car8	chr4:8141492-8239041	OK	24.8674	10.8465	-1.19702	-5.32157	5e-05	0.000180553	yes
Card10	Card10	Card10	chr15:78775135-78803042	OK	4.03224	2.1378	-0.915456	-3.30746	5e-05	0.000180553	yes
Carkd	Carkd	Carkd	chr8:11497505-11513286	OK	47.2915	70.5951	0.577988	2.59864	5e-05	0.000180553	yes
Cask	Cask	Cask	chrX:13517080-13858633	OK	2.95355	4.98059	0.753868	3.2176	5e-05	0.000180553	yes
Caskin2	Caskin2	Caskin2	chr11:115799351-115813592	OK	4.54338	10.0346	1.14314	4.86867	5e-05	0.000180553	yes
Casp7	Casp7	Casp7	chr19:56397128-56442343	OK	17.4525	8.80329	-0.987318	-4.13398	5e-05	0.000180553	yes
Cat	Cat	Cat	chr2:103453903-103485153	OK	1052.9	288.616	-1.86715	-5.13458	5e-05	0.000180553	yes
Cblb	Cblb	Cblb	chr16:52031548-52208046	OK	1.39086	3.0284	1.12258	3.9828	5e-05	0.000180553	yes
Cblc	Cblc	Cblc	chr7:19779717-19796809	OK	9.978	5.7523	-0.794611	-2.75621	5e-05	0.000180553	yes
Cbx2	Cbx2	Cbx2	chr11:119023028-119031270	OK	2.94682	0.832446	-1.82373	-4.90016	5e-05	0.000180553	yes
Cbx4	Cbx4	Cbx4	chr11:119077570-119086237	OK	6.96166	3.80771	-0.870508	-3.64276	5e-05	0.000180553	yes
Cc2d2a	Cc2d2a	Cc2d2a	chr5:43662378-43740970	OK	1.1732	2.15958	0.880304	2.78261	5e-05	0.000180553	yes
Ccbe1	Ccbe1	Ccbe1	chr18:66056855-66291838	OK	1.33605	0.473917	-1.49526	-3.79901	5e-05	0.000180553	yes
Ccbl1	Ccbl1	Ccbl1	chr2:30185130-30205699	OK	66.7568	27.9881	-1.2541	-5.61936	5e-05	0.000180553	yes
Ccdc117	Ccdc117	Ccdc117	chr11:5528887-5542217	OK	17.0361	10.8146	-0.65561	-2.91336	5e-05	0.000180553	yes
Ccdc120	Ccdc120	Ccdc120	chrX:7731713-7741324	OK	0.351927	1.61092	2.19454	4.534	5e-05	0.000180553	yes
Ccdc125	Ccdc125	Ccdc125	chr13:100669480-100730942	OK	3.36085	8.54757	1.34669	2.91481	5e-05	0.000180553	yes
Ccdc134	Ccdc134	Ccdc134	chr15:82127921-82142202	OK	2.75287	8.9483	1.70068	5.28751	5e-05	0.000180553	yes
Ccdc141	Ccdc141	Ccdc141	chr2:77009905-77170635	OK	2.62622	6.69557	1.35022	5.56135	5e-05	0.000180553	yes
Ccdc149	Ccdc149	Ccdc149	chr5:52374650-52471543	OK	0.619324	6.93288	3.48469	8.82837	5e-05	0.000180553	yes
Ccdc157	Ccdc157	Ccdc157	chr11:4135159-4160293	OK	6.38778	3.73152	-0.775551	-2.5788	5e-05	0.000180553	yes
Ccdc34	Ccdc34	Ccdc34	chr2:110017816-110050479	OK	0.871857	2.1341	1.29147	2.75541	5e-05	0.000180553	yes
Ccdc64	Ccdc64	Ccdc64	chr5:115649285-115731559	OK	0.239114	1.46453	2.61466	3.74728	5e-05	0.000180553	yes
Ccdc85c	Ccdc85c	Ccdc85c	chr12:108206344-108275417	OK	4.69036	1.98355	-1.24162	-3.11927	5e-05	0.000180553	yes
Ccdc88c	Ccdc88c	Ccdc88c	chr12:100912699-101028983	OK	0.296848	0.962823	1.69755	3.85673	5e-05	0.000180553	yes
Cchcr1	Cchcr1	Cchcr1	chr17:35517115-35531015	OK	0.966433	2.1499	1.15353	2.76378	5e-05	0.000180553	yes
Ccl25	Ccl25	Ccl25	chr8:4325209-4360020	OK	1.86478	6.56985	1.81686	4.08059	5e-05	0.000180553	yes
Ccl6	Ccl6	Ccl6	chr11:83582060-83623693	OK	11.7525	26.1066	1.15145	4.59075	5e-05	0.000180553	yes
Ccl9	Ccl9	Ccl9	chr11:83572916-83578636	OK	30.9606	4.55496	-2.76492	-11.0433	5e-05	0.000180553	yes
Ccm2l	Ccm2l	Ccm2l	chr2:153065954-153081735	OK	2.0964	9.03645	2.10784	6.42421	5e-05	0.000180553	yes
Ccnb1	Ccnb1	Ccnb1	chr13:100778738-100786486	OK	0.166156	2.2403	3.75308	5.49589	5e-05	0.000180553	yes
Ccnb2	Ccnb2	Ccnb2	chr9:70407688-70421554	OK	0.384643	2.94857	2.93842	4.64063	5e-05	0.000180553	yes
Ccnd1	Ccnd1	Ccnd1	chr7:144929930-144939925	OK	59.0137	105.471	0.83772	3.38929	5e-05	0.000180553	yes
Ccnd2	Ccnd2	Ccnd2	chr6:127125708-127212419	OK	2.69485	1.46114	-0.883109	-3.03406	5e-05	0.000180553	yes
Ccnd3	Ccnd3	Ccnd3	chr17:47505050-47611492	OK	27.6793	16.1035	-0.78143	-2.56776	5e-05	0.000180553	yes
Ccne1	Ccne1	Ccne1	chr7:38097983-38107490	OK	1.41312	4.28442	1.60021	4.04305	5e-05	0.000180553	yes
Ccng1	Ccng1	Ccng1	chr11:40748551-40755286	OK	14.1906	27.1055	0.933651	4.20056	5e-05	0.000180553	yes
Ccng2	Ccng2	Ccng2	chr5:93267572-93276231	OK	2.7173	5.13243	0.917466	2.92359	5e-05	0.000180553	yes
Ccnl1	Ccnl1	Ccnl1	chr3:65946150-65958225	OK	15.7817	24.3195	0.623864	2.74543	5e-05	0.000180553	yes
Ccny	Ccny	Ccny	chr18:9314043-9450150	OK	25.266	16.7558	-0.592537	-2.67444	5e-05	0.000180553	yes
Ccrl2	Ccrl2	Ccrl2	chr9:111054833-111057518	OK	0.785543	2.10607	1.42279	2.82519	5e-05	0.000180553	yes
Ccrn4l	Ccrn4l	Ccrn4l	chr3:51224446-51251654	OK	27.251	8.09669	-1.7509	-7.52792	5e-05	0.000180553	yes
Ccs	Ccs	Ccs	chr19:4825365-4839322	OK	214.533	121.999	-0.814324	-3.56552	5e-05	0.000180553	yes
Ccser2	Ccser2	Ccser2	chr14:36874935-36968764	OK	10.2146	6.36226	-0.683029	-2.96652	5e-05	0.000180553	yes
Cd14	Cd14	Cd14	chr18:36725063-36726815	OK	3.43155	10.5092	1.61472	4.98777	5e-05	0.000180553	yes
Cd1d1	Cd1d1	Cd1d1	chr3:86995835-86999340	OK	167.531	33.5851	-2.31853	-9.95901	5e-05	0.000180553	yes
Cd1d2	Cd1d2	Cd1d2	chr3:86986585-86989532	OK	12.8235	2.69511	-2.25037	-5.94185	5e-05	0.000180553	yes
Cd200	Cd200	Cd200	chr16:45382134-45409053	OK	0.560326	2.14959	1.93972	3.96702	5e-05	0.000180553	yes
Cd207	Cd207	Cd207	chr6:83671206-83677857	OK	5.43497	2.79598	-0.958915	-2.59507	5e-05	0.000180553	yes
Cd300lg	Cd300lg	Cd300lg	chr11:102041510-102055617	OK	9.75741	5.92669	-0.719272	-2.77933	5e-05	0.000180553	yes
Cd302	Cd302	Cd302	chr2:60251992-60284484	OK	268.298	100.864	-1.41143	-5.9783	5e-05	0.000180553	yes
Cd63	Cd63	Cd63	chr10:128908918-128912818	OK	5.37127	13.4591	1.32525	3.71583	5e-05	0.000180553	yes
Cd74	Cd74	Cd74	chr18:60803848-60812652	OK	151.978	50.9625	-1.57636	-6.6135	5e-05	0.000180553	yes
Cd81	Cd81	Cd81	chr7:143021783-143067930	OK	159.585	87.542	-0.866277	-3.75587	5e-05	0.000180553	yes
Cd82	Cd82	Cd82	chr2:93419101-93469874	OK	51.1496	16.7211	-1.61305	-7.0078	5e-05	0.000180553	yes
Cd9	Cd9	Cd9	chr6:125460265-125494755	OK	15.0185	122.484	3.02779	12.1921	5e-05	0.000180553	yes
Cda	Cda	Cda	chr4:138338527-138367955	OK	5.17166	0.956854	-2.43426	-3.9453	5e-05	0.000180553	yes
Cdc14b	Cdc14b	Cdc14b	chr13:64192544-64274988	OK	4.38997	1.78089	-1.30161	-4.61534	5e-05	0.000180553	yes
Cdc42bpg	Cdc42bpg	Cdc42bpg	chr19:6306456-6325652	OK	4.55232	2.83996	-0.680728	-2.74294	5e-05	0.000180553	yes
Cdc42ep4	Cdc42ep4	Cdc42ep4	chr11:113726849-113751815	OK	18.9823	11.1176	-0.771809	-3.39242	5e-05	0.000180553	yes
Cdca2	Cdca2	Cdca2	chr14:67676353-67715841	OK	0.148531	0.60903	2.03575	2.97469	5e-05	0.000180553	yes
Cdca3	Cdca3	Cdca3	chr6:124830175-124833701	OK	0.738193	3.97542	2.42904	4.6711	5e-05	0.000180553	yes
Cdca7	Cdca7	Cdca7	chr2:72476218-72486890	OK	1.97887	0.687071	-1.52615	-3.20046	5e-05	0.000180553	yes
Cdh1	Cdh1	Cdh1	chr8:106603367-106670246	OK	7.98942	22.8678	1.51715	6.52182	5e-05	0.000180553	yes
Cdh2	Cdh2	Cdh2	chr18:16588876-16809049	OK	19.7358	9.87986	-0.998255	-4.47362	5e-05	0.000180553	yes
Cdhr5	Cdhr5	Cdhr5	chr7:141269084-141276786	OK	27.5864	2.08254	-3.72754	-11.7715	5e-05	0.000180553	yes
Cdk1	Cdk1	Cdk1	chr10:69336634-69352912	OK	0.500234	2.15691	2.10829	4.46435	5e-05	0.000180553	yes
Cdk17	Cdk17	Cdk17	chr10:93160875-93241342	OK	5.80494	8.53553	0.556199	2.32339	5e-05	0.000180553	yes
Cdk18	Cdk18	Cdk18	chr1:132113546-132139685	OK	13.4775	6.51981	-1.04765	-4.376	5e-05	0.000180553	yes
Cdk2ap2	Cdk2ap2	Cdk2ap2	chr19:4097350-4099017	OK	52.4974	100.265	0.933493	4.12044	5e-05	0.000180553	yes
Cdk5rap3	Cdk5rap3	Cdk5rap3	chr11:96907424-96916514	OK	34.7719	67.2508	0.951628	4.26022	5e-05	0.000180553	yes
Cdk9	Cdk9	Cdk9	chr2:32705781-32712784	OK	10.4004	15.5221	0.577688	2.56217	5e-05	0.000180553	yes
Cdkl3	Cdkl3	Cdkl3	chr11:52004220-52084667	OK	0.157177	1.56052	3.31156	3.29277	5e-05	0.000180553	yes
Cdkn1a	Cdkn1a	Cdkn1a	chr17:29090985-29100722	OK	1.95248	120.126	5.94309	17.1853	5e-05	0.000180553	yes
Cdkn1c	Cdkn1c	Cdkn1c	chr7:143458338-143461050	OK	3.37534	0.601907	-2.48742	-4.92118	5e-05	0.000180553	yes
Cdkn2aipnl	Cdkn2aipnl	Cdkn2aipnl	chr11:51967630-51977336	OK	9.72111	15.4296	0.666506	2.69289	5e-05	0.000180553	yes
Cdnf	Cdnf	Cdnf	chr2:3513064-3526376	OK	0.196383	0.659801	1.74836	2.66513	5e-05	0.000180553	yes
Cdo1	Cdo1	Cdo1	chr18:46713204-46728342	OK	1383.04	392.173	-1.81828	-5.51003	5e-05	0.000180553	yes
Cdpf1	Cdpf1	Cdpf1	chr15:85806971-85811697	OK	2.14452	5.84969	1.4477	3.14536	5e-05	0.000180553	yes
Cds2	Cds2	Cds2	chr2:132263147-132312050	OK	14.3603	6.76423	-1.08609	-3.53633	5e-05	0.000180553	yes
Cdt1	Cdt1	Cdt1	chr8:122568014-122573130	OK	1.9046	0.616388	-1.62757	-3.26399	5e-05	0.000180553	yes
Cdx4	Cdx4	Cdx4	chrX:103321397-103330224	OK	0.608455	2.86153	2.23356	4.12331	5e-05	0.000180553	yes
Ceacam1	Ceacam1	Ceacam1	chr7:25376818-25566417	OK	43.6807	16.2276	-1.42855	-5.39713	5e-05	0.000180553	yes
Cebpa	Cebpa	Cebpa	chr7:35119292-35121931	OK	227.16	38.2069	-2.5718	-10.3118	5e-05	0.000180553	yes
Cebpb	Cebpb	Cebpb	chr2:167688914-167690432	OK	63.6839	98.9885	0.636333	2.84483	5e-05	0.000180553	yes
Cebpe	Cebpe	Cebpe	chr14:54710362-54712174	OK	3.47366	0.237938	-3.8678	-4.96418	5e-05	0.000180553	yes
Cel	Cel	Cel	chr2:28555819-28563362	OK	1.81715	0.502928	-1.85325	-3.02212	5e-05	0.000180553	yes
Cela1	Cela1	Cela1	chr15:100674421-100687920	OK	21.3109	5.14763	-2.04961	-6.29565	5e-05	0.000180553	yes
Cenpe	Cenpe	Cenpe	chr3:135212562-135273540	OK	0.095497	0.594147	2.63729	4.70742	5e-05	0.000180553	yes
Cenpf	Cenpf	Cenpf	chr1:189640613-189688086	OK	0.053848	0.760418	3.81983	6.59299	5e-05	0.000180553	yes
Cenpl	Cenpl	Cenpl	chr1:161070766-161086724	OK	2.73782	1.21229	-1.17529	-2.84383	5e-05	0.000180553	yes
Cenpv	Cenpv	Cenpv	chr11:62524943-62539261	OK	13.5607	8.11967	-0.73994	-2.3963	5e-05	0.000180553	yes
Cep152	Cep152	Cep152	chr2:125563087-125625113	OK	2.06053	0.897094	-1.19968	-3.63135	5e-05	0.000180553	yes
Cep170	Cep170	Cep170	chr1:176733652-176807124	OK	1.34644	2.6586	0.981513	3.50657	5e-05	0.000180553	yes
Cep170b	Cep170b	Cep170b	chr12:112722173-112746591	OK	9.9786	5.81981	-0.777867	-3.47469	5e-05	0.000180553	yes
Cep78	Cep78	Cep78	chr19:15955772-15984989	OK	1.01202	2.27112	1.16617	2.78814	5e-05	0.000180553	yes
Cerk	Cerk	Cerk	chr15:86139100-86186141	OK	1.17034	4.88917	2.06267	6.57532	5e-05	0.000180553	yes
Cers2	Cers2	Cers2	chr3:95315251-95357202	OK	190.672	97.0163	-0.974792	-3.72025	5e-05	0.000180553	yes
Ces1e	Ces1e	Ces1e	chr8:93201217-93229619	OK	92.536	5.1623	-4.16393	-15.4258	5e-05	0.000180553	yes
Ces1f	Ces1f	Ces1f	chr8:93256235-93279736	OK	246.426	28.1735	-3.12874	-12.8081	5e-05	0.000180553	yes
Ces2a	Ces2a	Ces2a	chr8:104734002-104741634	OK	193.243	23.7978	-3.02151	-12.5035	5e-05	0.000180553	yes
Ces2c	Ces2c	Ces2c	chr8:104847067-104854482	OK	4.76604	0.994007	-2.26146	-5.28913	5e-05	0.000180553	yes
Ces2e	Ces2e	Ces2e	chr8:104926259-104934672	OK	97.6833	11.2126	-3.12299	-12.9618	5e-05	0.000180553	yes
Ces2g	Ces2g	Ces2g	chr8:104961717-104969537	OK	21.5818	8.99578	-1.26249	-5.47473	5e-05	0.000180553	yes
Ces3a	Ces3a	Ces3a	chr8:105048598-105058414	OK	482.12	0.446469	-10.0766	-19.4247	5e-05	0.000180553	yes
Ces3b	Ces3b	Ces3b	chr8:105083754-105093591	OK	151.189	0.215046	-9.45749	-13.9654	5e-05	0.000180553	yes
Cfap20	Cfap20	Cfap20	chr8:95420249-95434869	OK	17.1754	10.0506	-0.773066	-2.88023	5e-05	0.000180553	yes
Cfhr1	Cfhr1	Cfhr1	chr1:139547063-139560222	OK	101.046	1.87621	-5.75104	-16.4605	5e-05	0.000180553	yes
Cfi	Cfi	Cfi	chr3:129836738-129875328	OK	549.622	37.8667	-3.85944	-14.1915	5e-05	0.000180553	yes
Cfl1	Cfl1	Cfl1	chr19:5490454-5494031	OK	153.647	221.641	0.528605	2.27605	5e-05	0.000180553	yes
Cgn	Cgn	Cgn	chr3:94760069-94786515	OK	2.44813	6.42976	1.39308	5.39763	5e-05	0.000180553	yes
Cgnl1	Cgnl1	Cgnl1	chr9:71626506-71771602	OK	30.9433	15.4916	-0.998139	-4.38874	5e-05	0.000180553	yes
Cgrrf1	Cgrrf1	Cgrrf1	chr14:46832243-46854190	OK	33.2358	22.1377	-0.586236	-2.49319	5e-05	0.000180553	yes
Champ1	Champ1	Champ1	chr8:13869640-13881639	OK	2.98388	4.99312	0.742752	2.78289	5e-05	0.000180553	yes
Chchd10	Chchd10	Chchd10	chr10:75935572-75940672	OK	469.411	255.876	-0.87541	-3.61492	5e-05	0.000180553	yes
Chdh	Chdh	Chdh	chr14:30008999-30527056	OK	43.4939	10.1927	-2.09328	-8.07363	5e-05	0.000180553	yes
Chek1	Chek1	Chek1	chr9:36708481-36726658	OK	0.243082	0.793906	1.70752	2.93871	5e-05	0.000180553	yes
Chic1	Chic1	Chic1	chrX:103356475-103396118	OK	1.92509	5.27523	1.45431	5.84724	5e-05	0.000180553	yes
Chka	Chka	Chka	chr19:3851772-3894369	OK	7.05546	41.0304	2.53988	10.5834	5e-05	0.000180553	yes
Chmp4c	Chmp4c	Chmp4c	chr3:10366972-10391005	OK	1.30573	2.92246	1.16232	2.66697	5e-05	0.000180553	yes
Chmp7	Chmp7	Chmp7	chr14:69716978-69732570	OK	33.7291	19.9589	-0.75696	-3.41945	5e-05	0.000180553	yes
Chn2	Chn2	Chn2	chr6:54039931-54430221	OK	20.6969	7.13073	-1.5373	-6.4769	5e-05	0.000180553	yes
Chordc1	Chordc1	Chordc1	chr9:18292266-18314000	OK	36.8208	23.27	-0.662049	-2.96627	5e-05	0.000180553	yes
Chpf2	Chpf2	Chpf2	chr5:24586749-24592486	OK	5.76165	8.7476	0.602405	2.51233	5e-05	0.000180553	yes
Chpt1	Chpt1	Chpt1	chr10:88459586-88503970	OK	67.3949	42.4432	-0.667107	-2.77964	5e-05	0.000180553	yes
Chuk	Chuk	Chuk	chr19:44073333-44107477	OK	42.7363	23.7423	-0.848002	-3.80764	5e-05	0.000180553	yes
Ciart	Ciart	Ciart	chr3:95871521-95891930	OK	22.5742	0.496526	-5.50667	-8.23806	5e-05	0.000180553	yes
Cib1	Cib1	Cib1	chr7:80227155-80232805	OK	51.0292	31.6901	-0.687291	-3.00592	5e-05	0.000180553	yes
Cidea	Cidea	Cidea	chr18:67321208-67367794	OK	0	8.53747	inf	#NAME?	5e-05	0.000180553	yes
Cideb	Cideb	Cideb	chr14:55745692-55758424	OK	216.862	10.4901	-4.36968	-10.0429	5e-05	0.000180553	yes
Ciita	Ciita	Ciita	chr16:10480071-10527640	OK	0.762572	0.185237	-2.0415	-3.64974	5e-05	0.000180553	yes
Cited2	Cited2	Cited2	chr10:17723227-17725674	OK	13.9376	5.44854	-1.35504	-5.01855	5e-05	0.000180553	yes
Ckap2	Ckap2	Ckap2	chr8:22168151-22185819	OK	0.2348	3.49276	3.89486	6.69335	5e-05	0.000180553	yes
Ckap2l	Ckap2l	Ckap2l	chr2:129268209-129297212	OK	0.178215	1.37253	2.94515	4.68129	5e-05	0.000180553	yes
Cks1b	Cks1b	Cks1b	chr3:89415471-89418291	OK	9.48028	25.424	1.42319	4.48294	5e-05	0.000180553	yes
Clcn2	Clcn2	Clcn2	chr16:20695056-20716636	OK	16.3745	3.00076	-2.44805	-9.37105	5e-05	0.000180553	yes
Clcn7	Clcn7	Clcn7	chr17:25133393-25162099	OK	16.3573	8.20503	-0.995357	-4.39248	5e-05	0.000180553	yes
Cldn1	Cldn1	Cldn1	chr16:26356645-26371839	OK	10.6424	4.67115	-1.18797	-4.74309	5e-05	0.000180553	yes
Cldn12	Cldn12	Cldn12	chr5:5505014-5514976	OK	26.0573	11.5045	-1.17948	-5.27201	5e-05	0.000180553	yes
Cldn2	Cldn2	Cldn2	chrX:139800807-139811388	OK	21.3961	1.74045	-3.61981	-11.852	5e-05	0.000180553	yes
Cldn3	Cldn3	Cldn3	chr5:134986213-135001350	OK	73.6197	31.0482	-1.24558	-5.54047	5e-05	0.000180553	yes
Clec14a	Clec14a	Clec14a	chr12:58264719-58269258	OK	3.84737	2.3482	-0.712315	-2.57137	5e-05	0.000180553	yes
Clec2d	Clec2d	Clec2d	chr6:129180614-129186535	OK	137.833	26.9219	-2.35607	-10.1896	5e-05	0.000180553	yes
Clec4g	Clec4g	Clec4g	chr8:3716070-3720651	OK	35.1781	23.8245	-0.562233	-2.41425	5e-05	0.000180553	yes
Clic4	Clic4	Clic4	chr4:135213969-135272760	OK	26.6487	15.3354	-0.797206	-3.59371	5e-05	0.000180553	yes
Clk4	Clk4	Clk4	chr11:51263113-51281770	OK	23.0664	33.2827	0.528979	2.35206	5e-05	0.000180553	yes
Clmn	Clmn	Clmn	chr12:104763113-104865076	OK	14.4091	5.43829	-1.40575	-6.22606	5e-05	0.000180553	yes
Cln3	Cln3	Cln3	chr7:126571399-126584280	OK	6.4306	3.93502	-0.708582	-2.45656	5e-05	0.000180553	yes
Cln8	Cln8	Cln8	chr8:14888535-14901719	OK	8.47512	5.03748	-0.750532	-3.30813	5e-05	0.000180553	yes
Clock	Clock	Clock	chr5:76183879-76469519	OK	3.88255	8.30025	1.09615	4.27584	5e-05	0.000180553	yes
Clpx	Clpx	Clpx	chr9:65294259-65330658	OK	38.223	101.551	1.40969	6.09121	5e-05	0.000180553	yes
Cmah	Cmah	Cmah	chr13:24327403-24477289	OK	18.1536	0.396689	-5.5161	-16.6437	5e-05	0.000180553	yes
Cmbl	Cmbl	Cmbl	chr15:31568911-31590119	OK	205.155	80.6984	-1.3461	-5.95482	5e-05	0.000180553	yes
Cmip	Cmip	Cmip	chr8:117257018-117461505	OK	11.414	5.06504	-1.17216	-5.03479	5e-05	0.000180553	yes
Cml1	Cml1	Cml1	chr6:85910153-85915677	OK	212.907	26.7841	-2.99077	-12.6312	5e-05	0.000180553	yes
Cml2	Cml2	Cml2	chr6:85865421-85869137	OK	316.283	51.0336	-2.63169	-9.33351	5e-05	0.000180553	yes
Cmpk2	Cmpk2	Cmpk2	chr12:26469214-26479837	OK	1.62177	2.89544	0.836213	2.43375	5e-05	0.000180553	yes
Cnn3	Cnn3	Cnn3	chr3:121426540-121458205	OK	80.1888	53.7388	-0.577438	-2.56302	5e-05	0.000180553	yes
Cnot10	Cnot10	Cnot10	chr9:114585873-114640200	OK	8.69063	13.9332	0.680992	2.9319	5e-05	0.000180553	yes
Cntfr	Cntfr	Cntfr	chr4:41657497-41697091	OK	2.06606	0.813873	-1.344	-2.57697	5e-05	0.000180553	yes
Cntrl	Cntrl	Cntrl	chr2:35109491-35178822	OK	6.47362	3.62101	-0.838181	-3.37239	5e-05	0.000180553	yes
Coa3	Coa3	Coa3	chr11:101277969-101278948	OK	71.8203	115.914	0.690588	3.08995	5e-05	0.000180553	yes
Coa6	Coa6	Coa6	chr8:126422500-126425435	OK	42.2968	23.6772	-0.837046	-3.29097	5e-05	0.000180553	yes
Coasy	Coasy	Coasy	chr11:101082564-101086619	OK	83.5907	40.4123	-1.04855	-4.67204	5e-05	0.000180553	yes
Cobll1	Cobll1	Cobll1	chr2:65088338-65238626	OK	13.7224	8.24083	-0.735673	-3.25657	5e-05	0.000180553	yes
Cog3	Cog3	Cog3	chr14:75702350-75754493	OK	8.0534	11.6039	0.526941	2.32867	5e-05	0.000180553	yes
Col11a2	Col11a2	Col11a2	chr17:34039436-34066242	OK	0.32957	2.26651	2.78182	6.76539	5e-05	0.000180553	yes
Col14a1	Col14a1	Col14a1	chr15:55307749-55520803	OK	10.2955	3.92591	-1.39092	-5.98456	5e-05	0.000180553	yes
Col15a1	Col15a1	Col15a1	chr4:47208011-47313165	OK	1.27456	0.133419	-3.25596	-5.79346	5e-05	0.000180553	yes
Col16a1	Col16a1	Col16a1	chr4:130047839-130099277	OK	0.750484	1.39785	0.897321	2.41781	5e-05	0.000180553	yes
Col18a1	Col18a1	Col18a1	chr10:77052178-77166530	OK	188.522	88.761	-1.08673	-3.73766	5e-05	0.000180553	yes
Col20a1	Col20a1	Col20a1	chr2:180986534-181017540	OK	1.49961	2.9485	0.975398	3.08061	5e-05	0.000180553	yes
Col27a1	Col27a1	Col27a1	chr4:63215411-63334990	OK	2.08601	0.755264	-1.46569	-4.59197	5e-05	0.000180553	yes
Col3a1	Col3a1	Col3a1	chr1:45311537-45349706	OK	5.60542	3.24967	-0.786531	-3.21122	5e-05	0.000180553	yes
Col4a3bp	Col4a3bp	Col4a3bp	chr13:96542734-96640167	OK	13.7879	7.87923	-0.807272	-3.59358	5e-05	0.000180553	yes
Col4a5	Col4a5	Col4a5	chrX:141475418-141689235	OK	0.696319	1.30581	0.907119	2.56889	5e-05	0.000180553	yes
Colec10	Colec10	Colec10	chr15:54410773-54466358	OK	22.1603	9.64111	-1.2007	-5.31895	5e-05	0.000180553	yes
Colec11	Colec11	Colec11	chr12:28594172-28623290	OK	31.278	16.6235	-0.911923	-3.82039	5e-05	0.000180553	yes
Colec12	Colec12	Colec12	chr18:9707647-9877995	OK	14.6952	1.75003	-3.0699	-10.2571	5e-05	0.000180553	yes
Cope	Cope	Cope	chr8:70302784-70312990	OK	99.9651	153.486	0.618612	2.77187	5e-05	0.000180553	yes
Copg1	Copg1	Copg1	chr6:87887939-87913594	OK	27.9852	46.3333	0.727384	3.17067	5e-05	0.000180553	yes
Coq10a	Coq10a	Coq10a	chr10:128363096-128370037	OK	12.1454	4.74529	-1.35584	-5.16552	5e-05	0.000180553	yes
Coq10b	Coq10b	Coq10b	chr1:55052769-55072702	OK	55.2267	22.1396	-1.31873	-5.82552	5e-05	0.000180553	yes
Coq5	Coq5	Coq5	chr5:115279701-115296972	OK	33.7842	22.8347	-0.565124	-2.53284	5e-05	0.000180553	yes
Coq7	Coq7	Coq7	chr7:118509658-118533356	OK	27.1663	42.3408	0.64023	2.66787	5e-05	0.000180553	yes
Coro1b	Coro1b	Coro1b	chr19:4148662-4154035	OK	48.8331	34.6828	-0.493641	-2.23516	5e-05	0.000180553	yes
Coro7	Coro7	Coro7	chr16:4626883-4679720	OK	7.89963	3.27821	-1.26888	-3.46643	5e-05	0.000180553	yes
Cox6b2	Cox6b2	Cox6b2	chr7:4751791-4753094	OK	31.5982	68.798	1.12253	4.13417	5e-05	0.000180553	yes
Cox7a1	Cox7a1	Cox7a1	chr7:30184170-30186030	OK	5.33524	14.7662	1.46868	2.70105	5e-05	0.000180553	yes
Cp	Cp	Cp	chr3:19957053-20035310	OK	412.859	1135	1.45898	3.24897	5e-05	0.000180553	yes
Cpd	Cpd	Cpd	chr11:76777207-76847008	OK	6.05553	3.42195	-0.823436	-3.63449	5e-05	0.000180553	yes
Cpe	Cpe	Cpe	chr8:64592550-64693040	OK	0.832602	2.11926	1.34786	2.88283	5e-05	0.000180553	yes
Cpeb1	Cpeb1	Cpeb1	chr7:81347025-81454758	OK	0.743749	2.3851	1.68116	4.05344	5e-05	0.000180553	yes
Cped1	Cped1	Cped1	chr6:21985909-22255606	OK	11.9485	6.81765	-0.80948	-3.57781	5e-05	0.000180553	yes
Cpn2	Cpn2	Cpn2	chr16:30256378-30267532	OK	96.4921	26.9368	-1.84083	-7.60377	5e-05	0.000180553	yes
Cpne2	Cpne2	Cpne2	chr8:94533027-94570529	OK	3.7988	2.03578	-0.899963	-2.54097	5e-05	0.000180553	yes
Cpne8	Cpne8	Cpne8	chr15:90487480-90679388	OK	1.65406	10.6432	2.68585	4.70361	5e-05	0.000180553	yes
Cpox	Cpox	Cpox	chr16:58670207-58680389	OK	72.8382	160.064	1.13588	4.52222	5e-05	0.000180553	yes
Cpq	Cpq	Cpq	chr15:33083128-33653436	OK	50.7001	91.7832	0.856241	3.82744	5e-05	0.000180553	yes
Cpt1a	Cpt1a	Cpt1a	chr19:3323300-3385733	OK	158.358	78.8684	-1.00567	-3.76733	5e-05	0.000180553	yes
Cptp	Cptp	Cptp	chr4:155864722-155869440	OK	16.3013	6.52767	-1.32035	-5.4355	5e-05	0.000180553	yes
Cradd	Cradd	Cradd	chr10:95174745-95324097	OK	9.80749	4.97681	-0.978663	-3.28456	5e-05	0.000180553	yes
Crat	Crat	Crat	chr2:30392253-30415748	OK	9.9321	32.4167	1.70657	6.67285	5e-05	0.000180553	yes
Crcp	Crcp	Crcp	chr5:130029305-130060783	OK	36.0342	22.8778	-0.65542	-2.87397	5e-05	0.000180553	yes
Creb3l2	Creb3l2	Creb3l2	chr6:37331020-37442148	OK	4.99404	9.22155	0.884802	3.54187	5e-05	0.000180553	yes
Creb3l3	Creb3l3	Creb3l3	chr10:81084332-81098872	OK	171.604	111.438	-0.622845	-2.54186	5e-05	0.000180553	yes
Crebl2	Crebl2	Crebl2	chr6:134830198-134857883	OK	26.4831	13.9994	-0.919709	-4.08715	5e-05	0.000180553	yes
Crebrf	Crebrf	Crebrf	chr17:26715649-26776626	OK	3.92521	2.51734	-0.640873	-2.63164	5e-05	0.000180553	yes
Creld2	Creld2	Creld2	chr15:88819645-88826681	OK	53.0755	257.847	2.2804	9.2671	5e-05	0.000180553	yes
Crip2	Crip2	Crip2	chr12:113140235-113145506	OK	36.5692	119.541	1.70881	7.55598	5e-05	0.000180553	yes
Crlf2	Crlf2	Crlf2	chr5:109554708-109558993	OK	2.69845	5.49534	1.02608	2.61752	5e-05	0.000180553	yes
Crp	Crp	Crp	chr1:172698055-172699966	OK	420.351	105.462	-1.99487	-7.80081	5e-05	0.000180553	yes
Crtap	Crtap	Crtap	chr9:114368323-114390712	OK	6.33328	13.9783	1.14216	4.18375	5e-05	0.000180553	yes
Cry1	Cry1	Cry1	chr10:85131699-85185054	OK	6.59238	16.0723	1.2857	5.36142	5e-05	0.000180553	yes
Cry2	Cry2	Cry2	chr2:92403646-92434069	OK	12.5495	3.38035	-1.89238	-7.4935	5e-05	0.000180553	yes
Crybb3	Crybb3	Crybb3	chr5:113075838-113081584	OK	1.9659	6.10152	1.63398	3.1691	5e-05	0.000180553	yes
Cryl1	Cryl1	Cryl1	chr14:57275033-57398483	OK	21.8332	11.9197	-0.873182	-3.4664	5e-05	0.000180553	yes
Cryz	Cryz	Cryz	chr3:154576519-154623182	OK	56.6572	16.0339	-1.82113	-7.83791	5e-05	0.000180553	yes
Csad	Csad	Csad	chr15:102176997-102189043	OK	18.2539	46.2111	1.34004	5.79312	5e-05	0.000180553	yes
Csk	Csk	Csk	chr9:57626645-57653631	OK	26.1853	6.97118	-1.90928	-8.03308	5e-05	0.000180553	yes
Csrnp1	Csrnp1	Csrnp1	chr9:119971165-119984658	OK	4.78573	2.05563	-1.21916	-3.82056	5e-05	0.000180553	yes
Csrp1	Csrp1	Csrp1	chr1:135729196-135752229	OK	9.89084	24.9525	1.33502	5.45584	5e-05	0.000180553	yes
Csrp2bp	Csrp2bp	Csrp2bp	chr2:144368982-144407675	OK	10.5424	7.27025	-0.536129	-2.31667	5e-05	0.000180553	yes
Csrp3	Csrp3	Csrp3	chr7:48830397-48848051	OK	44.843	2.26679	-4.30616	-10.4606	5e-05	0.000180553	yes
Cst8	Cst8	Cst8	chr2:148798838-148805584	OK	0	0.589438	inf	#NAME?	5e-05	0.000180553	yes
Cstb	Cstb	Cstb	chr10:78425669-78427622	OK	83.9512	133.769	0.672116	2.991	5e-05	0.000180553	yes
Ctage5	Ctage5	Ctage5	chr12:59129745-59190220	OK	131.176	62.4844	-1.06994	-4.46286	5e-05	0.000180553	yes
Ctbs	Ctbs	Ctbs	chr3:146450466-146499753	OK	6.19283	3.83427	-0.691648	-2.42507	5e-05	0.000180553	yes
Ctcflos	Ctcflos	Ctcflos	chr2:173124748-173133204	OK	1.61086	0.678447	-1.24753	-2.9309	5e-05	0.000180553	yes
Ctdsp1	Ctdsp1	Ctdsp1	chr1:74391608-74397285	OK	54.2428	26.7743	-1.01858	-4.55253	5e-05	0.000180553	yes
Ctdsp2	Ctdsp2	Ctdsp2	chr10:126978716-126999975	OK	11.7729	8.03071	-0.551873	-2.41988	5e-05	0.000180553	yes
Ctdspl	Ctdspl	Ctdspl	chr9:118926535-119044119	OK	1.37688	2.42435	0.816198	2.5657	5e-05	0.000180553	yes
Ctgf	Ctgf	Ctgf	chr10:24595441-24598682	OK	2.58476	5.79821	1.16558	3.68185	5e-05	0.000180553	yes
Cth	Cth	Cth	chr3:157894247-157925063	OK	124.751	38.5652	-1.69368	-7.43226	5e-05	0.000180553	yes
Ctif	Ctif	Ctif	chr18:75431220-75697696	OK	7.78571	12.6649	0.701929	3.1573	5e-05	0.000180553	yes
Ctla2a	Ctla2a	Ctla2a	chr13:60934154-60936625	OK	1.86538	4.04063	1.11511	2.56853	5e-05	0.000180553	yes
Ctnnal1	Ctnnal1	Ctnnal1	chr4:56810934-56865211	OK	1.50527	2.93025	0.961	2.90127	5e-05	0.000180553	yes
Ctnnbip1	Ctnnbip1	Ctnnbip1	chr4:149518240-149566437	OK	6.14745	1.75287	-1.81027	-5.48613	5e-05	0.000180553	yes
Ctps	Ctps	Ctps	chr4:120539867-120570276	OK	3.49276	9.01624	1.36816	4.93962	5e-05	0.000180553	yes
Ctr9	Ctr9	Ctr9	chr7:111028950-111056377	OK	10.7066	21.5928	1.01205	4.55044	5e-05	0.000180553	yes
Ctsc	Ctsc	Ctsc	chr7:88278092-88310875	OK	61.4243	13.9454	-2.13902	-9.24039	5e-05	0.000180553	yes
Ctsd	Ctsd	Ctsd	chr7:142375915-142387870	OK	196.856	307.029	0.641232	2.45192	5e-05	0.000180553	yes
Ctsf	Ctsf	Ctsf	chr19:4855128-4860912	OK	19.7401	28.4872	0.52918	2.35356	5e-05	0.000180553	yes
Ctsh	Ctsh	Ctsh	chr9:90054266-90076095	OK	204.743	46.4388	-2.14041	-9.16133	5e-05	0.000180553	yes
Ctsl	Ctsl	Ctsl	chr13:64363213-64370306	OK	187.53	462.526	1.30241	4.74509	5e-05	0.000180553	yes
Ctsz	Ctsz	Ctsz	chr2:174415803-174438992	OK	258.017	133.987	-0.94537	-3.6589	5e-05	0.000180553	yes
Cul9	Cul9	Cul9	chr17:46500608-46546388	OK	1.57545	2.91347	0.886972	3.3873	5e-05	0.000180553	yes
Cutal	Cutal	Cutal	chr2:34874395-34892133	OK	18.8991	2.61943	-2.85099	-9.5728	5e-05	0.000180553	yes
Cwc22	Cwc22	Cwc22	chr2:77895652-77946356	OK	4.19337	6.53311	0.63966	2.45983	5e-05	0.000180553	yes
Cxadr	Cxadr	Cxadr	chr16:78301670-78359785	OK	11.8236	18.9071	0.677256	2.74174	5e-05	0.000180553	yes
Cxcl12	Cxcl12	Cxcl12	chr6:117168534-117181368	OK	214.873	53.1767	-2.01462	-7.48234	5e-05	0.000180553	yes
Cxcl13	Cxcl13	Cxcl13	chr5:95956938-95961068	OK	2.98367	7.70967	1.36958	3.47981	5e-05	0.000180553	yes
Cxcl14	Cxcl14	Cxcl14	chr13:56288642-56296551	OK	0.253356	1.21667	2.2637	3.29742	5e-05	0.000180553	yes
Cxcl9	Cxcl9	Cxcl9	chr5:92321330-92328079	OK	4.64406	0.732913	-2.66367	-6.56459	5e-05	0.000180553	yes
Cxcr4	Cxcr4	Cxcr4	chr1:128588198-128592299	OK	0.298924	1.79675	2.58753	3.99507	5e-05	0.000180553	yes
Cyb561	Cyb561	Cyb561	chr11:105933703-105944147	OK	0.92189	4.50745	2.28964	5.70496	5e-05	0.000180553	yes
Cyb5d2	Cyb5d2	Cyb5d2	chr11:72777231-72795839	OK	5.99056	3.78535	-0.662263	-2.25122	5e-05	0.000180553	yes
Cyb5r3	Cyb5r3	Cyb5r3	chr15:83153500-83172208	OK	155.797	50.6831	-1.62009	-6.93423	5e-05	0.000180553	yes
Cyp1a2	Cyp1a2	Cyp1a2	chr9:57676936-57683655	OK	573.945	43.2393	-3.7305	-13.4039	5e-05	0.000180553	yes
Cyp26a1	Cyp26a1	Cyp26a1	chr19:37697807-37701536	OK	8.36109	2.51493	-1.73317	-4.98905	5e-05	0.000180553	yes
Cyp2a12	Cyp2a12	Cyp2a12	chr7:27029089-27036815	OK	529.872	15.9207	-5.05667	-18.6957	5e-05	0.000180553	yes
Cyp2a4	Cyp2a4	Cyp2a4	chr7:26307191-26315088	OK	832.448	414.989	-1.00429	-3.14468	5e-05	0.000180553	yes
Cyp2a5	Cyp2a5	Cyp2a5	chr7:26835338-26843264	OK	965.529	23.5919	-5.35495	-17.2224	5e-05	0.000180553	yes
Cyp2b10	Cyp2b10	Cyp2b10	chr7:25897657-25926624	OK	25.5543	41.4509	0.697835	3.05026	5e-05	0.000180553	yes
Cyp2b13	Cyp2b13	Cyp2b13	chr7:26061494-26096196	OK	187.939	2.04798	-6.51992	-18.9049	5e-05	0.000180553	yes
Cyp2b9	Cyp2b9	Cyp2b9	chr7:26173408-26210660	OK	375.344	124.212	-1.59541	-6.04286	5e-05	0.000180553	yes
Cyp2c29	Cyp2c29	Cyp2c29	chr19:39287084-39330713	OK	1210.98	89.1341	-3.76406	-11.4657	5e-05	0.000180553	yes
Cyp2c37	Cyp2c37	Cyp2c37	chr19:39992423-40012243	OK	495.772	3.91887	-6.98309	-21.5385	5e-05	0.000180553	yes
Cyp2c38	Cyp2c38	Cyp2c38	chr19:39389555-39463075	OK	13.4868	0.119693	-6.81606	-9.60694	5e-05	0.000180553	yes
Cyp2c39	Cyp2c39	Cyp2c39	chr19:39510821-39568529	OK	8.72195	0.232502	-5.22933	-7.94225	5e-05	0.000180553	yes
Cyp2c40	Cyp2c40	Cyp2c40	chr19:39767072-39812814	OK	101.585	0.710305	-7.16003	-15.8287	5e-05	0.000180553	yes
Cyp2c44	Cyp2c44	Cyp2c44	chr19:44005021-44029247	OK	260.97	2.64905	-6.62226	-20.2776	5e-05	0.000180553	yes
Cyp2c50	Cyp2c50	Cyp2c50	chr19:40089678-40113955	OK	849.229	22.6584	-5.22804	-17.4845	5e-05	0.000180553	yes
Cyp2c54	Cyp2c54	Cyp2c54	chr19:40037939-40073813	OK	376.789	3.5685	-6.72229	-21.0819	5e-05	0.000180553	yes
Cyp2c67	Cyp2c67	Cyp2c67	chr19:39608858-39649042	OK	64.4309	1.97217	-5.02989	-14.5912	5e-05	0.000180553	yes
Cyp2c68	Cyp2c68	Cyp2c68	chr19:39688835-39741101	OK	191.115	72.3521	-1.40133	-5.96287	5e-05	0.000180553	yes
Cyp2c69	Cyp2c69	Cyp2c69	chr19:39842659-39886769	OK	279.893	0.328563	-9.73449	-16.7737	5e-05	0.000180553	yes
Cyp2c70	Cyp2c70	Cyp2c70	chr19:40153360-40187286	OK	476.7	31.7236	-3.90945	-14.2904	5e-05	0.000180553	yes
Cyp2d10	Cyp2d10	Cyp2d10	chr15:82402845-82407194	OK	344.039	27.8594	-3.62633	-14.6759	5e-05	0.000180553	yes
Cyp2d13	Cyp2d13	Cyp2d13	chr15:82636749-82642045	OK	85.8217	1.06162	-6.337	-15.4448	5e-05	0.000180553	yes
Cyp2d22	Cyp2d22	Cyp2d22	chr15:82370526-82380260	OK	95.6786	48.454	-0.981582	-4.26118	5e-05	0.000180553	yes
Cyp2d26	Cyp2d26	Cyp2d26	chr15:82790106-82794245	OK	713.564	20.9736	-5.08839	-18.2121	5e-05	0.000180553	yes
Cyp2d37-ps	Cyp2d37-ps	Cyp2d37-ps	chr15:82688749-82690058	OK	39.0797	4.53534	-3.10714	-8.08334	5e-05	0.000180553	yes
Cyp2d40	Cyp2d40	Cyp2d40	chr15:82759832-82764122	OK	32.5928	0.437764	-6.21826	-9.82999	5e-05	0.000180553	yes
Cyp2d9	Cyp2d9	Cyp2d9	chr15:82452376-82456827	OK	29.0334	7.76323	-1.90299	-7.31983	5e-05	0.000180553	yes
Cyp2e1	Cyp2e1	Cyp2e1	chr7:140763831-140774977	OK	6042.8	449.27	-3.74956	-6.66771	5e-05	0.000180553	yes
Cyp2f2	Cyp2f2	Cyp2f2	chr7:27119954-27133660	OK	522.4	9.93927	-5.71587	-19.7863	5e-05	0.000180553	yes
Cyp2j5	Cyp2j5	Cyp2j5	chr4:96627431-96664119	OK	236.881	7.88872	-4.90823	-18.0443	5e-05	0.000180553	yes
Cyp2j9	Cyp2j9	Cyp2j9	chr4:96568428-96591485	OK	7.00875	0.84357	-3.05458	-6.94909	5e-05	0.000180553	yes
Cyp2r1	Cyp2r1	Cyp2r1	chr7:114550162-114562972	OK	8.21638	2.67293	-1.62008	-4.05854	5e-05	0.000180553	yes
Cyp39a1	Cyp39a1	Cyp39a1	chr17:43667371-43751431	OK	38.7816	59.1975	0.610164	2.68268	5e-05	0.000180553	yes
Cyp3a11	Cyp3a11	Cyp3a11	chr5:145854606-145879854	OK	1049.13	255.159	-2.03973	-5.90217	5e-05	0.000180553	yes
Cyp3a16	Cyp3a16	Cyp3a16	chr5:145436308-145469723	OK	180.365	0.903608	-7.641	-17.6485	5e-05	0.000180553	yes
Cyp3a25	Cyp3a25	Cyp3a25	chr5:145977193-146009618	OK	251.989	50.5471	-2.31766	-9.50948	5e-05	0.000180553	yes
Cyp3a41a	Cyp3a41a	Cyp3a41a	chr5:145694048-145720136	OK	90.7337	1.49623	-5.92223	-16.4973	5e-05	0.000180553	yes
Cyp3a41b	Cyp3a41b	Cyp3a41b	chr5:145558663-145584730	OK	34.3014	0.444585	-6.26967	-12.6738	5e-05	0.000180553	yes
Cyp3a44	Cyp3a44	Cyp3a44	chr5:145773982-145805874	OK	121.876	0.776949	-7.29337	-17.0461	5e-05	0.000180553	yes
Cyp3a59	Cyp3a59	Cyp3a59	chr5:146079257-146113283	OK	34.8602	3.91254	-3.1554	-11.1757	5e-05	0.000180553	yes
Cyp4a10	Cyp4a10	Cyp4a10	chr4:115518286-115533649	OK	215.017	53.7125	-2.00112	-7.84265	5e-05	0.000180553	yes
Cyp4a14	Cyp4a14	Cyp4a14	chr4:115486199-115496141	OK	449.533	77.8926	-2.52887	-8.77083	5e-05	0.000180553	yes
Cyp4a31	Cyp4a31	Cyp4a31	chr4:115563648-115579015	OK	6.88487	1.46399	-2.23353	-6.25882	5e-05	0.000180553	yes
Cyp4a32	Cyp4a32	Cyp4a32	chr4:115600937-115622366	OK	8.46466	3.6617	-1.20894	-3.8979	5e-05	0.000180553	yes
Cyp4b1	Cyp4b1	Cyp4b1	chr4:115624727-115647705	OK	9.89763	5.17809	-0.934662	-3.28206	5e-05	0.000180553	yes
Cyp4f13	Cyp4f13	Cyp4f13	chr17:32924687-32947361	OK	44.3887	27.5403	-0.688646	-3.09312	5e-05	0.000180553	yes
Cyp4f14	Cyp4f14	Cyp4f14	chr17:32905069-32917342	OK	226.452	10.0574	-4.49288	-17.2715	5e-05	0.000180553	yes
Cyp4f15	Cyp4f15	Cyp4f15	chr17:32685658-32703349	OK	96.2964	45.647	-1.07696	-4.74896	5e-05	0.000180553	yes
Cyp4f16	Cyp4f16	Cyp4f16	chr17:32536628-32551797	OK	2.03828	5.21555	1.35547	3.88595	5e-05	0.000180553	yes
Cyp4v3	Cyp4v3	Cyp4v3	chr8:45305801-45333196	OK	164.286	38.5724	-2.09057	-8.56983	5e-05	0.000180553	yes
Cyp51	Cyp51	Cyp51	chr5:4080673-4104697	OK	23.1903	53.4693	1.20519	4.85147	5e-05	0.000180553	yes
Cyp7a1	Cyp7a1	Cyp7a1	chr4:6265611-6275631	OK	235.023	3.09642	-6.24606	-21.0371	5e-05	0.000180553	yes
Cyp7b1	Cyp7b1	Cyp7b1	chr3:18071949-18243338	OK	21.6034	3.67625	-2.55495	-9.00875	5e-05	0.000180553	yes
Cyp8b1	Cyp8b1	Cyp8b1	chr9:121914355-121916305	OK	69.8915	1.43833	-5.60266	-14.6239	5e-05	0.000180553	yes
Cyr61	Cyr61	Cyr61	chr3:145646970-145649985	OK	4.98161	2.49809	-0.995787	-2.90501	5e-05	0.000180553	yes
Cys1	Cys1	Cys1	chr12:24665837-24681795	OK	3.49603	7.24576	1.05142	3.23531	5e-05	0.000180553	yes
Cystm1	Cystm1	Cystm1	chr18:36348623-36393370	OK	5.70409	30.2403	2.4064	6.25705	5e-05	0.000180553	yes
Cyth1	Cyth1	Cyth1	chr11:118164165-118248592	OK	22.6559	9.69222	-1.22499	-5.38129	5e-05	0.000180553	yes
D10Jhu81e	D10Jhu81e	D10Jhu81e	chr10:78162066-78169768	OK	120.911	81.2491	-0.573519	-2.56299	5e-05	0.000180553	yes
D10Wsu102e	D10Wsu102e	D10Wsu102e	chr10:83360220-83368835	OK	5.78697	14.4753	1.32272	5.59232	5e-05	0.000180553	yes
D11Wsu47e	D11Wsu47e	D11Wsu47e	chr11:113684411-113694647	OK	2.98379	5.4044	0.856989	2.67692	5e-05	0.000180553	yes
D130043K22Rik	D130043K22Rik	D130043K22Rik	chr13:24845130-24901439	OK	2.17782	0.0690954	-4.97815	-6.11996	5e-05	0.000180553	yes
D17H6S56E-5	D17H6S56E-5	D17H6S56E-5	chr17:34996723-35000746	OK	0.908457	9.17015	3.33546	9.30996	5e-05	0.000180553	yes
D17Wsu92e	D17Wsu92e	D17Wsu92e	chr17:27751231-27820542	OK	95.4562	39.1148	-1.28713	-5.37962	5e-05	0.000180553	yes
D2hgdh	D2hgdh	D2hgdh	chr1:93825239-93852174	OK	9.5171	5.2059	-0.870375	-3.48234	5e-05	0.000180553	yes
D430020J02Rik	D430020J02Rik	D430020J02Rik	chr12:116401946-116405161	OK	0.298754	1.95227	2.70812	5.00274	5e-05	0.000180553	yes
D630003M21Rik	D630003M21Rik	D630003M21Rik	chr2:158182532-158229224	OK	0.546269	1.5482	1.50291	3.5029	5e-05	0.000180553	yes
D630039A03Rik	D630039A03Rik	D630039A03Rik	chr4:57908383-57916264	OK	6.13111	10.6072	0.790818	3.21045	5e-05	0.000180553	yes
D8Ertd82e	D8Ertd82e	D8Ertd82e	chr8:36094827-36147787	OK	0.177273	0.604135	1.7689	3.12039	5e-05	0.000180553	yes
D930016D06Rik	D930016D06Rik	D930016D06Rik	chr5:104525734-104554211	OK	3.19043	5.77733	0.856651	3.23208	5e-05	0.000180553	yes
D930048N14Rik	D930048N14Rik	D930048N14Rik	chr11:51643088-51657681	OK	3.11855	1.15346	-1.43491	-3.39812	5e-05	0.000180553	yes
Daam1	Daam1	Daam1	chr12:71831067-71992376	OK	8.98414	5.01031	-0.84248	-3.6319	5e-05	0.000180553	yes
Dab2ip	Dab2ip	Dab2ip	chr2:35549533-35730994	OK	2.62311	4.35099	0.730068	2.91555	5e-05	0.000180553	yes
Dact1	Dact1	Dact1	chr12:71309883-71320107	OK	1.14412	0.493641	-1.2127	-2.60879	5e-05	0.000180553	yes
Dancr	Dancr	Dancr	chr5:74093082-74094336	OK	4.17211	8.35849	1.00246	2.68175	5e-05	0.000180553	yes
Dapk1	Dapk1	Dapk1	chr13:60601946-60763191	OK	13.0558	18.9724	0.539217	2.42295	5e-05	0.000180553	yes
Dazap2	Dazap2	Dazap2	chr15:100615661-100620761	OK	84.7217	59.9423	-0.499157	-2.22952	5e-05	0.000180553	yes
Dbi	Dbi	Dbi	chr1:120113279-120121096	OK	1018.23	470.448	-1.11395	-4.54833	5e-05	0.000180553	yes
Dbp	Dbp	Dbp	chr7:45705246-45718002	OK	97.34	1.43986	-6.07904	-7.71245	5e-05	0.000180553	yes
Dcaf11	Dcaf11	Dcaf11	chr14:55560028-55570065	OK	168.066	72.2619	-1.21772	-4.98204	5e-05	0.000180553	yes
Dcaf12l1	Dcaf12l1	Dcaf12l1	chrX:44786566-44790197	OK	0.930679	2.89158	1.6355	4.38864	5e-05	0.000180553	yes
Dclk3	Dclk3	Dclk3	chr9:111439080-111489611	OK	8.64467	4.89926	-0.819247	-3.32225	5e-05	0.000180553	yes
Dclre1a	Dclre1a	Dclre1a	chr19:56529160-56548222	OK	7.08794	3.69998	-0.937851	-3.71037	5e-05	0.000180553	yes
Dctpp1	Dctpp1	Dctpp1	chr7:127256958-127260667	OK	67.1269	36.3825	-0.883648	-3.60079	5e-05	0.000180553	yes
Dcxr	Dcxr	Dcxr	chr11:120725372-120727281	OK	140.104	29.14	-2.26543	-9.70322	5e-05	0.000180553	yes
Ddc	Ddc	Ddc	chr11:11814100-11898144	OK	16.0569	6.09946	-1.39644	-5.32216	5e-05	0.000180553	yes
Ddhd2	Ddhd2	Ddhd2	chr8:25725323-25754280	OK	7.0234	13.1312	0.902754	3.9593	5e-05	0.000180553	yes
Ddi2	Ddi2	Ddi2	chr4:141683562-141723419	OK	53.7565	29.8333	-0.849519	-3.40711	5e-05	0.000180553	yes
Ddias	Ddias	Ddias	chr7:92857526-92874232	OK	0.226658	1.1974	2.40132	4.18651	5e-05	0.000180553	yes
Ddit3	Ddit3	Ddit3	chr10:127290792-127311786	OK	13.6514	46.6527	1.77291	2.85068	5e-05	0.000180553	yes
Ddit4	Ddit4	Ddit4	chr10:59949674-59951770	OK	3.03204	20.2795	2.74166	8.5734	5e-05	0.000180553	yes
Ddit4l	Ddit4l	Ddit4l	chr3:137623671-137628332	OK	0.221114	2.59131	3.55082	5.82646	5e-05	0.000180553	yes
Ddo	Ddo	Ddo	chr10:40630010-40649931	OK	12.9738	18.8415	0.538312	2.38267	5e-05	0.000180553	yes
Ddost	Ddost	Ddost	chr4:138304737-138312611	OK	55.1424	114.952	1.0598	4.6116	5e-05	0.000180553	yes
Ddr1	Ddr1	Ddr1	chr17:35681566-35704139	OK	0.441355	3.50103	2.98777	6.91704	5e-05	0.000180553	yes
Ddt	Ddt	Ddt	chr10:75771232-75773374	OK	806.132	471.133	-0.774882	-3.20047	5e-05	0.000180553	yes
Ddx1	Ddx1	Ddx1	chr12:13219306-13249174	OK	41.1384	63.8585	0.634392	2.83349	5e-05	0.000180553	yes
Ddx17	Ddx17	Ddx17	chr15:79516407-79546741	OK	68.0813	115.341	0.76058	2.98182	5e-05	0.000180553	yes
Ddx28	Ddx28	Ddx28	chr8:106009615-106053840	OK	9.5265	25.6704	1.43009	4.82449	5e-05	0.000180553	yes
Ddx39b	Ddx39b	Ddx39b	chr17:35241745-35253707	OK	39.2638	78.2716	0.995288	4.46183	5e-05	0.000180553	yes
Ddx50	Ddx50	Ddx50	chr10:62616022-62651198	OK	28.5829	54.6995	0.936375	4.18671	5e-05	0.000180553	yes
Ddx52	Ddx52	Ddx52	chr11:83942089-83963086	OK	7.42343	10.8526	0.54788	2.32063	5e-05	0.000180553	yes
Decr1	Decr1	Decr1	chr4:15917239-15945507	OK	90.852	136.39	0.586148	2.37161	5e-05	0.000180553	yes
Decr2	Decr2	Decr2	chr17:26081210-26090164	OK	112.801	34.6888	-1.70125	-7.44537	5e-05	0.000180553	yes
Dedd2	Dedd2	Dedd2	chr7:25202839-25219859	OK	15.1026	6.67352	-1.17827	-4.45386	5e-05	0.000180553	yes
Def8	Def8	Def8	chr8:123442955-123463899	OK	9.53923	4.85444	-0.974567	-3.99848	5e-05	0.000180553	yes
Dennd5b	Dennd5b	Dennd5b	chr6:148988068-149101680	OK	17.576	2.34145	-2.90813	-12.3401	5e-05	0.000180553	yes
Depdc7	Depdc7	Depdc7	chr2:104721786-104742801	OK	21.7278	4.9864	-2.12347	-7.59429	5e-05	0.000180553	yes
Dera	Dera	Dera	chr6:137754576-137837872	OK	66.1412	35.4926	-0.898033	-4.01575	5e-05	0.000180553	yes
Derl3	Derl3	Derl3	chr10:75893397-75895941	OK	1.03202	14.0728	3.76936	8.21476	5e-05	0.000180553	yes
Desi2	Desi2	Desi2	chr1:178187416-178252597	OK	6.21695	12.8725	1.05001	4.56836	5e-05	0.000180553	yes
Dexi	Dexi	Dexi	chr16:10530206-10543054	OK	20.0659	7.70919	-1.38009	-5.03691	5e-05	0.000180553	yes
Dgat2	Dgat2	Dgat2	chr7:99153662-99182713	OK	441.105	67.5423	-2.70726	-10.1042	5e-05	0.000180553	yes
Dgcr2	Dgcr2	Dgcr2	chr16:17840355-17891728	OK	25.9981	14.1706	-0.875503	-3.91042	5e-05	0.000180553	yes
Dgcr6	Dgcr6	Dgcr6	chr16:18052859-18071632	OK	38.7897	24.9973	-0.633899	-2.78493	5e-05	0.000180553	yes
Dgka	Dgka	Dgka	chr10:128706257-128744056	OK	4.65969	2.79704	-0.736333	-2.40255	5e-05	0.000180553	yes
Dgkz	Dgkz	Dgkz	chr2:91932821-91963563	OK	13.9847	9.16509	-0.60963	-2.6657	5e-05	0.000180553	yes
Dhcr24	Dhcr24	Dhcr24	chr4:106561037-106589113	OK	251.179	57.6075	-2.12439	-7.49344	5e-05	0.000180553	yes
Dhdds	Dhdds	Dhdds	chr4:133969056-134000864	OK	11.5743	19.2243	0.732005	3.23143	5e-05	0.000180553	yes
Dhfr	Dhfr	Dhfr	chr13:92211880-92389053	OK	12.8211	1.55617	-3.04245	-8.1796	5e-05	0.000180553	yes
Dhrs1	Dhrs1	Dhrs1	chr14:55739019-55745684	OK	113.352	74.0199	-0.614828	-2.74461	5e-05	0.000180553	yes
Dhrs9	Dhrs9	Dhrs9	chr2:69380461-69403086	OK	0.140644	1.5488	3.46102	5.00672	5e-05	0.000180553	yes
Dhtkd1	Dhtkd1	Dhtkd1	chr2:5898059-5942792	OK	17.1614	8.26492	-1.05409	-4.612	5e-05	0.000180553	yes
Dhx37	Dhx37	Dhx37	chr5:125414403-125434048	OK	3.40871	5.52198	0.695959	2.70509	5e-05	0.000180553	yes
Dio1	Dio1	Dio1	chr4:107291464-107307143	OK	161.082	0.692741	-7.86126	-16.2784	5e-05	0.000180553	yes
Dirc2	Dirc2	Dirc2	chr16:35694902-35769356	OK	8.54654	5.52944	-0.628206	-2.68664	5e-05	0.000180553	yes
Disp1	Disp1	Disp1	chr1:183086263-183221529	OK	0.504139	1.42413	1.49819	3.68012	5e-05	0.000180553	yes
Disp2	Disp2	Disp2	chr2:118779718-118795175	OK	1.15609	0.609532	-0.923475	-2.5449	5e-05	0.000180553	yes
Dixdc1	Dixdc1	Dixdc1	chr9:50662752-50727984	OK	1.20558	5.7268	2.24801	7.75633	5e-05	0.000180553	yes
Dleu2	Dleu2	Dleu2	chr14:61598225-61682373	OK	6.70749	2.76445	-1.27878	-3.22718	5e-05	0.000180553	yes
Dlg5	Dlg5	Dlg5	chr14:24133952-24245920	OK	0.695812	1.33919	0.944594	2.88358	5e-05	0.000180553	yes
Dlgap4	Dlgap4	Dlgap4	chr2:156613696-156764363	OK	4.76222	7.93248	0.736138	2.84985	5e-05	0.000180553	yes
Dlk1	Dlk1	Dlk1	chr12:109452822-109463336	OK	0	0.761788	inf	#NAME?	5e-05	0.000180553	yes
Dll1	Dll1	Dll1	chr17:15367353-15375823	OK	3.13764	0.993914	-1.65849	-4.52067	5e-05	0.000180553	yes
Dmbt1	Dmbt1	Dmbt1	chr7:131032075-131121628	OK	0.574156	2.17309	1.92023	5.19339	5e-05	0.000180553	yes
Dmgdh	Dmgdh	Dmgdh	chr13:93674435-93752823	OK	244.13	137.457	-0.828675	-3.06242	5e-05	0.000180553	yes
Dmkn	Dmkn	Dmkn	chr7:30763755-30781066	OK	0	0.616438	inf	#NAME?	5e-05	0.000180553	yes
Dmpk	Dmpk	Dmpk	chr7:19083848-19093820	OK	13.6338	19.6805	0.529576	2.33784	5e-05	0.000180553	yes
Dna2	Dna2	Dna2	chr10:62947028-62974188	OK	3.73863	1.55222	-1.26818	-4.11751	5e-05	0.000180553	yes
Dnaja1	Dnaja1	Dnaja1	chr4:40720153-40757885	OK	56.5822	30.7429	-0.880096	-3.10763	5e-05	0.000180553	yes
Dnaja4	Dnaja4	Dnaja4	chr9:54699558-54716317	OK	1.38559	4.92972	1.831	5.38633	5e-05	0.000180553	yes
Dnajb1	Dnajb1	Dnajb1	chr8:83608174-83612653	OK	18.3325	7.43249	-1.30248	-5.55804	5e-05	0.000180553	yes
Dnajb12	Dnajb12	Dnajb12	chr10:59879590-59898016	OK	21.3925	13.4005	-0.674823	-2.84923	5e-05	0.000180553	yes
Dnajb9	Dnajb9	Dnajb9	chr12:44205896-44210068	OK	58.6375	145.03	1.30646	5.55042	5e-05	0.000180553	yes
Dnajc1	Dnajc1	Dnajc1	chr2:18055236-18392830	OK	9.9025	16.7233	0.755995	2.73844	5e-05	0.000180553	yes
Dnajc10	Dnajc10	Dnajc10	chr2:80315465-80354055	OK	10.1139	39.0204	1.94789	8.58393	5e-05	0.000180553	yes
Dnajc12	Dnajc12	Dnajc12	chr10:63382442-63408840	OK	10.3381	82.3689	2.99412	11.7438	5e-05	0.000180553	yes
Dnajc13	Dnajc13	Dnajc13	chr9:104151596-104262930	OK	6.79946	4.6463	-0.549337	-2.43929	5e-05	0.000180553	yes
Dnajc22	Dnajc22	Dnajc22	chr15:99099483-99104707	OK	80.2464	32.8785	-1.28729	-5.75365	5e-05	0.000180553	yes
Dnajc28	Dnajc28	Dnajc28	chr16:91614256-91618999	OK	4.19891	2.0222	-1.05409	-3.42979	5e-05	0.000180553	yes
Dnajc3	Dnajc3	Dnajc3	chr14:118937931-118981702	OK	68.6667	139.105	1.0185	3.7503	5e-05	0.000180553	yes
Dnase1l3	Dnase1l3	Dnase1l3	chr14:7965189-7994182	OK	18.3732	9.23251	-0.992808	-4.40911	5e-05	0.000180553	yes
Dnmbp	Dnmbp	Dnmbp	chr19:43846814-43940198	OK	7.44347	3.55073	-1.06786	-4.19589	5e-05	0.000180553	yes
Dnph1	Dnph1	Dnph1	chr17:46496788-46499618	OK	8.85793	4.47798	-0.984121	-2.76883	5e-05	0.000180553	yes
Dock4	Dock4	Dock4	chr12:40446052-40846488	OK	5.06907	3.26616	-0.634126	-2.72354	5e-05	0.000180553	yes
Dock5	Dock5	Dock5	chr14:67751927-67933572	OK	3.17201	1.55756	-1.02611	-4.17316	5e-05	0.000180553	yes
Dock8	Dock8	Dock8	chr19:24999528-25202432	OK	8.8629	2.66451	-1.73391	-7.38284	5e-05	0.000180553	yes
Dpp4	Dpp4	Dpp4	chr2:62330072-62412231	OK	41.475	12.8871	-1.68631	-7.3595	5e-05	0.000180553	yes
Dpp9	Dpp9	Dpp9	chr17:56186681-56218889	OK	14.3058	34.8866	1.28607	5.74989	5e-05	0.000180553	yes
Dpt	Dpt	Dpt	chr1:164796731-164824266	OK	3.22806	1.31619	-1.2943	-2.90359	5e-05	0.000180553	yes
Dpy19l1	Dpy19l1	Dpy19l1	chr9:24411778-24503140	OK	13.3488	8.01267	-0.736355	-3.28253	5e-05	0.000180553	yes
Dpy19l3	Dpy19l3	Dpy19l3	chr7:35685499-35754454	OK	0.351758	2.64789	2.91219	7.95077	5e-05	0.000180553	yes
Dpyd	Dpyd	Dpyd	chr3:118562177-119432918	OK	261.11	62.9324	-2.05279	-7.08882	5e-05	0.000180553	yes
Dpys	Dpys	Dpys	chr15:39768484-39857470	OK	312.043	140.003	-1.15629	-4.45788	5e-05	0.000180553	yes
Dqx1	Dqx1	Dqx1	chr6:83057843-83067219	OK	5.43967	1.71504	-1.66527	-5.24123	5e-05	0.000180553	yes
Dram1	Dram1	Dram1	chr10:88322803-88357075	OK	0.381385	1.23069	1.69015	3.12127	5e-05	0.000180553	yes
Drc1	Drc1	Drc1	chr5:30341662-30366708	OK	0.667549	1.72629	1.37073	2.79725	5e-05	0.000180553	yes
Dsg2	Dsg2	Dsg2	chr18:20558115-20604526	OK	38.0121	24.821	-0.614899	-2.6451	5e-05	0.000180553	yes
Dtnb	Dtnb	Dtnb	chr12:3572390-3781398	OK	9.70699	21.6697	1.15859	4.9414	5e-05	0.000180553	yes
Dtx4	Dtx4	Dtx4	chr19:12466335-12501996	OK	0.947545	7.46121	2.97714	9.85953	5e-05	0.000180553	yes
Dtymk	Dtymk	Dtymk	chr1:93792575-93801934	OK	24.8288	40.5485	0.707633	2.77153	5e-05	0.000180553	yes
Dus2	Dus2	Dus2	chr8:106009615-106053840	OK	5.64577	17.1817	1.60563	4.34287	5e-05	0.000180553	yes
Dus3l	Dus3l	Dus3l	chr17:56764750-56770093	OK	6.81953	10.242	0.586754	2.30219	5e-05	0.000180553	yes
Dusp1	Dusp1	Dusp1	chr17:26505590-26508472	OK	11.4126	21.9521	0.943728	3.93143	5e-05	0.000180553	yes
Dusp10	Dusp10	Dusp10	chr1:184034460-184075636	OK	1.12426	2.33412	1.0539	2.64535	5e-05	0.000180553	yes
Dusp12	Dusp12	Dusp12	chr1:170874187-170885540	OK	11.4142	5.54062	-1.04271	-3.39676	5e-05	0.000180553	yes
Dusp14	Dusp14	Dusp14	chr11:84048044-84068357	OK	2.3109	10.1096	2.12919	5.82606	5e-05	0.000180553	yes
Dusp5	Dusp5	Dusp5	chr19:53529317-53541322	OK	0.383121	3.24137	3.08073	4.41336	5e-05	0.000180553	yes
Dusp6	Dusp6	Dusp6	chr10:99263230-99267489	OK	24.6928	15.6858	-0.654634	-2.82664	5e-05	0.000180553	yes
Dusp8	Dusp8	Dusp8	chr7:142079486-142095284	OK	0.104446	0.566936	2.44043	3.71448	5e-05	0.000180553	yes
Dym	Dym	Dym	chr18:75018771-75286966	OK	14.815	9.00266	-0.718639	-3.01846	5e-05	0.000180553	yes
Dynll1	Dynll1	Dynll1	chr5:115297109-115300990	OK	10.9842	40.5042	1.88264	8.0319	5e-05	0.000180553	yes
Dynll2	Dynll2	Dynll2	chr11:87979524-87998298	OK	92.6589	62.1965	-0.575097	-2.49391	5e-05	0.000180553	yes
Dyrk3	Dyrk3	Dyrk3	chr1:131128440-131138234	OK	0.864937	3.84905	2.15384	4.90532	5e-05	0.000180553	yes
Dzip3	Dzip3	Dzip3	chr16:48924227-48994112	OK	0.477845	1.18709	1.31282	3.22914	5e-05	0.000180553	yes
E130012A19Rik	E130012A19Rik	E130012A19Rik	chr11:97627386-97629716	OK	1.51982	0.546563	-1.47544	-2.89298	5e-05	0.000180553	yes
E130308A19Rik	E130308A19Rik	E130308A19Rik	chr4:59626210-59754303	OK	1.64941	0.819301	-1.00949	-2.52804	5e-05	0.000180553	yes
E130309D02Rik	E130309D02Rik	E130309D02Rik	chr5:143301071-143315360	OK	9.71819	6.40496	-0.601499	-2.33556	5e-05	0.000180553	yes
E2f2	E2f2	E2f2	chr4:136172273-136196056	OK	0.986755	2.99913	1.60378	4.54643	5e-05	0.000180553	yes
E2f8	E2f8	E2f8	chr7:48866428-48881041	OK	0.580352	1.74796	1.59067	3.70162	5e-05	0.000180553	yes
E330009J07Rik	E330009J07Rik	E330009J07Rik	chr6:40407497-40436133	OK	1.69635	3.44979	1.02407	2.60975	5e-05	0.000180553	yes
Ebp	Ebp	Ebp	chrX:8185328-8193512	OK	156.564	80.0861	-0.967127	-4.15208	5e-05	0.000180553	yes
Ebpl	Ebpl	Ebpl	chr14:61339762-61360445	OK	53.51	11.3167	-2.24136	-9.53793	5e-05	0.000180553	yes
Ecd	Ecd	Ecd	chr14:20319858-20348121	OK	12.5878	22.809	0.857575	3.82673	5e-05	0.000180553	yes
Echdc1	Echdc1	Echdc1	chr10:29313165-29362442	OK	34.8684	20.3362	-0.777873	-2.82473	5e-05	0.000180553	yes
Echdc2	Echdc2	Echdc2	chr4:108165436-108179308	OK	104.067	154.663	0.571614	2.52908	5e-05	0.000180553	yes
Echdc3	Echdc3	Echdc3	chr2:6188464-6321611	OK	76.4888	30.2286	-1.33933	-5.99322	5e-05	0.000180553	yes
Echs1	Echs1	Echs1	chr7:140105722-140116423	OK	284.061	170.56	-0.735922	-2.99498	5e-05	0.000180553	yes
Eci1	Eci1	Eci1	chr17:24426682-24439316	OK	161.612	254.621	0.655813	2.8203	5e-05	0.000180553	yes
Eci3	Eci3	Eci3	chr13:34924408-34963809	OK	3.02061	0.230327	-3.71308	-4.70236	5e-05	0.000180553	yes
Ecm1	Ecm1	Ecm1	chr3:95734147-95739569	OK	79.5532	41.4529	-0.940446	-4.17715	5e-05	0.000180553	yes
Ect2	Ect2	Ect2	chr3:27097221-27153878	OK	0.331749	1.69256	2.35105	4.9085	5e-05	0.000180553	yes
Eda2r	Eda2r	Eda2r	chrX:97333840-97377209	OK	0.0995581	1.40118	3.81496	4.17476	5e-05	0.000180553	yes
Edem2	Edem2	Edem2	chr2:155701672-155729475	OK	20.9912	62.9607	1.58467	7.05014	5e-05	0.000180553	yes
Edf1	Edf1	Edf1	chr2:25557899-25562082	OK	264.948	188.315	-0.492562	-2.20416	5e-05	0.000180553	yes
Eef1b2	Eef1b2	Eef1b2	chr1:63176830-63180486	OK	101.382	193.791	0.934704	3.88045	5e-05	0.000180553	yes
Eef1g	Eef1g	Eef1g	chr19:8967040-8978180	OK	59.2545	83.8419	0.500747	2.25025	5e-05	0.000180553	yes
Eefsec	Eefsec	Eefsec	chr6:88257333-88446539	OK	13.7297	7.02684	-0.966355	-3.99242	5e-05	0.000180553	yes
Eepd1	Eepd1	Eepd1	chr9:25481596-25604110	OK	5.04794	8.46824	0.746368	2.84417	5e-05	0.000180553	yes
Efhd2	Efhd2	Efhd2	chr4:141858141-141874920	OK	45.11	12.7098	-1.82751	-8.01312	5e-05	0.000180553	yes
Efna1	Efna1	Efna1	chr3:89271729-89280951	OK	20.8827	13.6568	-0.612686	-2.49172	5e-05	0.000180553	yes
Egf	Egf	Egf	chr3:129677574-129763882	OK	0.170598	0.65556	1.94212	3.38659	5e-05	0.000180553	yes
Egfr	Egfr	Egfr	chr11:16752202-16913907	OK	65.0905	14.8859	-2.1285	-7.90001	5e-05	0.000180553	yes
Egln3	Egln3	Egln3	chr12:54178980-54203874	OK	9.07088	2.64591	-1.77748	-6.05227	5e-05	0.000180553	yes
Egr1	Egr1	Egr1	chr18:34861206-34864956	OK	1.35138	28.2116	4.38378	13.192	5e-05	0.000180553	yes
Ehbp1	Ehbp1	Ehbp1	chr11:22005825-22286795	OK	2.62352	4.67433	0.833254	3.17607	5e-05	0.000180553	yes
Ehd1	Ehd1	Ehd1	chr19:6276895-6300096	OK	21.627	11.1232	-0.95926	-4.26859	5e-05	0.000180553	yes
Ehd3	Ehd3	Ehd3	chr17:73804840-73832093	OK	20.0794	13.2815	-0.59629	-2.68252	5e-05	0.000180553	yes
Ehd4	Ehd4	Ehd4	chr2:120089486-120154575	OK	2.48251	5.81381	1.22769	4.28039	5e-05	0.000180553	yes
Ehhadh	Ehhadh	Ehhadh	chr16:21761284-21787834	OK	168.896	309.319	0.872964	2.93518	5e-05	0.000180553	yes
Ehmt1	Ehmt1	Ehmt1	chr2:24790768-24919609	OK	7.65767	5.12594	-0.57909	-2.49554	5e-05	0.000180553	yes
Eid1	Eid1	Eid1	chr2:125627446-125724148	OK	9.891	18.3611	0.892464	3.77316	5e-05	0.000180553	yes
Eif1a	Eif1a	Eif1a	chr18:46597703-46610225	OK	27.4522	62.6298	1.18993	5.29197	5e-05	0.000180553	yes
Eif1ax	Eif1ax	Eif1ax	chrX:159372194-159385699	OK	44.0089	68.2021	0.632022	2.79595	5e-05	0.000180553	yes
Eif2ak3	Eif2ak3	Eif2ak3	chr6:70844526-70905240	OK	6.07149	9.45064	0.638362	2.73927	5e-05	0.000180553	yes
Eif2b3	Eif2b3	Eif2b3	chr4:117019407-117086852	OK	8.09325	23.2073	1.51979	5.83942	5e-05	0.000180553	yes
Eif2b4	Eif2b4	Eif2b4	chr5:31187557-31193139	OK	27.0458	37.4162	0.468258	2.09718	5e-05	0.000180553	yes
Eif2d	Eif2d	Eif2d	chr1:131153206-131173471	OK	20.2818	29.3276	0.53207	2.37611	5e-05	0.000180553	yes
Eif3m	Eif3m	Eif3m	chr2:104886323-105017027	OK	54.3519	77.8878	0.519068	2.34596	5e-05	0.000180553	yes
Eif4a1	Eif4a1	Eif4a1	chr11:69666935-69672423	OK	112.089	195.849	0.805097	3.33916	5e-05	0.000180553	yes
Eif4ebp1	Eif4ebp1	Eif4ebp1	chr8:27260326-27275656	OK	47.1503	27.7373	-0.765439	-3.26309	5e-05	0.000180553	yes
Eif4ebp2	Eif4ebp2	Eif4ebp2	chr10:61432496-61452669	OK	53.9414	26.4091	-1.03036	-4.6121	5e-05	0.000180553	yes
Eif4ebp3	Eif4ebp3	Eif4ebp3	chr18:36664059-36666324	OK	31.4634	9.10714	-1.7886	-6.55232	5e-05	0.000180553	yes
Eif4g1	Eif4g1	Eif4g1	chr16:20672726-20692883	OK	121.597	71.0236	-0.775737	-2.88557	5e-05	0.000180553	yes
Eif4g3	Eif4g3	Eif4g3	chr4:137993455-138207079	OK	9.45639	18.7308	0.986047	4.42929	5e-05	0.000180553	yes
Elf3	Elf3	Elf3	chr1:135253573-135258472	OK	0.273745	1.98009	2.85466	4.04138	5e-05	0.000180553	yes
Ell2	Ell2	Ell2	chr13:75707483-75772358	OK	29.5881	21.0243	-0.492957	-2.21605	5e-05	0.000180553	yes
Ell3	Ell3	Ell3	chr2:121439026-121442601	OK	3.60479	0.22708	-3.98864	-5.66344	5e-05	0.000180553	yes
Elmo2	Elmo2	Elmo2	chr2:165288030-165326479	OK	3.33638	5.15284	0.627085	2.4764	5e-05	0.000180553	yes
Elmod3	Elmod3	Elmod3	chr6:72565921-72598413	OK	4.89682	9.89577	1.01497	3.73381	5e-05	0.000180553	yes
Elovl2	Elovl2	Elovl2	chr13:41182381-41220403	OK	194.422	86.636	-1.16615	-4.34473	5e-05	0.000180553	yes
Elovl5	Elovl5	Elovl5	chr9:77917364-77984519	OK	192.197	57.9551	-1.72958	-6.93262	5e-05	0.000180553	yes
Elovl7	Elovl7	Elovl7	chr13:108214403-108287107	OK	0.147414	3.664	4.63547	9.08119	5e-05	0.000180553	yes
Eml2	Eml2	Eml2	chr7:19181169-19206482	OK	6.28926	11.2315	0.836589	3.23722	5e-05	0.000180553	yes
Emp2	Emp2	Emp2	chr16:10281748-10313968	OK	7.44521	22.3912	1.58855	6.89419	5e-05	0.000180553	yes
Enc1	Enc1	Enc1	chr13:97241104-97253040	OK	1.4323	5.3096	1.89027	6.44991	5e-05	0.000180553	yes
Endod1	Endod1	Endod1	chr9:14353989-14381242	OK	1.73193	0.825092	-1.06975	-2.88756	5e-05	0.000180553	yes
Enho	Enho	Enho	chr4:41569793-41640302	OK	32.6601	18.3023	-0.835505	-3.26931	5e-05	0.000180553	yes
Enpp1	Enpp1	Enpp1	chr10:24637913-24712159	OK	9.29849	2.42466	-1.93921	-8.04297	5e-05	0.000180553	yes
Enpp3	Enpp3	Enpp3	chr10:24773813-24836195	OK	7.08589	0.406929	-4.1221	-8.83052	5e-05	0.000180553	yes
Enpp5	Enpp5	Enpp5	chr17:44078845-44086561	OK	9.43412	5.48086	-0.783485	-3.00092	5e-05	0.000180553	yes
Entpd2	Entpd2	Entpd2	chr2:25395873-25401323	OK	2.36825	5.02966	1.08664	3.05977	5e-05	0.000180553	yes
Entpd5	Entpd5	Entpd5	chr12:84373875-84409029	OK	58.5823	29.074	-1.01074	-4.27299	5e-05	0.000180553	yes
Entpd6	Entpd6	Entpd6	chr2:150749080-150771674	OK	4.15994	7.32943	0.817139	2.9331	5e-05	0.000180553	yes
Entpd8	Entpd8	Entpd8	chr2:25080322-25095205	OK	39.6159	2.26553	-4.12816	-12.7799	5e-05	0.000180553	yes
Epb4.1	Epb4.1	Epb4.1	chr4:131923426-132075313	OK	35.7453	24.2039	-0.562514	-2.46261	5e-05	0.000180553	yes
Epha1	Epha1	Epha1	chr6:42349827-42380558	OK	20.6609	1.39576	-3.88778	-8.37019	5e-05	0.000180553	yes
Epha2	Epha2	Epha2	chr4:141301220-141329384	OK	3.95101	2.47625	-0.674064	-2.36358	5e-05	0.000180553	yes
Epha7	Epha7	Epha7	chr4:28813130-28967503	OK	0.56189	0.233094	-1.26938	-2.4319	5e-05	0.000180553	yes
Ephb4	Ephb4	Ephb4	chr5:137350108-137374522	OK	13.8009	6.70147	-1.04221	-4.59401	5e-05	0.000180553	yes
Ephx2	Ephx2	Ephx2	chr14:66084371-66124522	OK	275.38	64.8367	-2.08654	-8.44538	5e-05	0.000180553	yes
Epm2aip1	Epm2aip1	Epm2aip1	chr9:111271844-111279091	OK	6.72488	11.9857	0.833739	3.74814	5e-05	0.000180553	yes
Epn1	Epn1	Epn1	chr7:5080234-5098178	OK	65.9068	42.5338	-0.631817	-2.82628	5e-05	0.000180553	yes
Eppk1	Eppk1	Eppk1	chr15:76101487-76126556	OK	1.07362	0.205575	-2.38475	-5.53703	5e-05	0.000180553	yes
Eps8l2	Eps8l2	Eps8l2	chr7:141339001-141365110	OK	8.79072	17.7461	1.01345	4.33495	5e-05	0.000180553	yes
Erbb3	Erbb3	Erbb3	chr10:128569367-128589501	OK	17.4457	1.08404	-4.00837	-12.5353	5e-05	0.000180553	yes
Erc1	Erc1	Erc1	chr6:119570795-119848150	OK	6.56053	3.24666	-1.01486	-4.38811	5e-05	0.000180553	yes
Erc2	Erc2	Erc2	chr14:27622441-28478537	OK	0.951936	0.27013	-1.81721	-4.02487	5e-05	0.000180553	yes
Erf	Erf	Erf	chr7:25242559-25250758	OK	12.1419	6.57161	-0.885678	-3.77696	5e-05	0.000180553	yes
Erh	Erh	Erh	chr12:80634022-80643861	OK	11.5718	21.3956	0.886696	2.95047	5e-05	0.000180553	yes
Erlec1	Erlec1	Erlec1	chr11:30929783-30954131	OK	12.5351	21.7916	0.797799	3.58444	5e-05	0.000180553	yes
Erlin1	Erlin1	Erlin1	chr19:44034942-44069785	OK	23.0902	15.4956	-0.575426	-2.57823	5e-05	0.000180553	yes
Erlin2	Erlin2	Erlin2	chr8:27023798-27039435	OK	11.3458	7.67721	-0.563501	-2.46557	5e-05	0.000180553	yes
Ern1	Ern1	Ern1	chr11:106397619-106487796	OK	12.6893	29.0424	1.19455	5.34011	5e-05	0.000180553	yes
Ero1lb	Ero1lb	Ero1lb	chr13:12565882-12609528	OK	8.96022	21.5109	1.26346	5.45385	5e-05	0.000180553	yes
Erp29	Erp29	Erp29	chr5:121444752-121452474	OK	69.2584	112.807	0.7038	3.06951	5e-05	0.000180553	yes
Esam	Esam	Esam	chr9:37528088-37538319	OK	8.16959	19.2566	1.23701	4.91813	5e-05	0.000180553	yes
Esd	Esd	Esd	chr14:74732296-74750765	OK	116.414	76.775	-0.600559	-2.61937	5e-05	0.000180553	yes
Espnl	Espnl	Espnl	chr1:91322074-91348303	OK	0.16546	0.596192	1.84929	3.32731	5e-05	0.000180553	yes
Esr1	Esr1	Esr1	chr10:4611988-5005633	OK	9.17156	23.9838	1.38682	6.08161	5e-05	0.000180553	yes
Esrrg	Esrrg	Esrrg	chr1:187609005-188214884	OK	1.98279	0.987603	-1.00553	-3.01503	5e-05	0.000180553	yes
Etaa1	Etaa1	Etaa1	chr11:17938748-17953875	OK	1.87487	1.00437	-0.900509	-2.49151	5e-05	0.000180553	yes
Ethe1	Ethe1	Ethe1	chr7:24583837-24608926	OK	33.5567	6.92361	-2.27701	-8.49487	5e-05	0.000180553	yes
Etl4	Etl4	Etl4	chr2:20289912-20810535	OK	1.09875	2.0947	0.930874	3.1464	5e-05	0.000180553	yes
Ets2	Ets2	Ets2	chr16:95702406-95721049	OK	10.5192	21.6335	1.04025	4.63335	5e-05	0.000180553	yes
Eva1a	Eva1a	Eva1a	chr6:82041627-82093099	OK	66.9729	36.5386	-0.874156	-3.93471	5e-05	0.000180553	yes
Evi5	Evi5	Evi5	chr5:107744794-107875107	OK	20.5902	31.7311	0.623935	2.74192	5e-05	0.000180553	yes
Exd1	Exd1	Exd1	chr2:119519403-119547627	OK	2.87191	1.48374	-0.952771	-2.71797	5e-05	0.000180553	yes
Exo5	Exo5	Exo5	chr4:120921201-120925005	OK	1.81811	3.55316	0.966664	2.52075	5e-05	0.000180553	yes
Exoc4	Exoc4	Exoc4	chr6:33249149-33972930	OK	5.119	12.2545	1.25938	5.2472	5e-05	0.000180553	yes
Exoc6b	Exoc6b	Exoc6b	chr6:84618485-85069513	OK	1.72924	3.07554	0.830701	2.93821	5e-05	0.000180553	yes
Exosc8	Exosc8	Exosc8	chr3:54728678-54735364	OK	8.02698	17.1475	1.09507	3.90536	5e-05	0.000180553	yes
Exosc9	Exosc9	Exosc9	chr3:36552605-36571996	OK	10.6291	22.6105	1.08897	4.11151	5e-05	0.000180553	yes
Extl1	Extl1	Extl1	chr4:134356372-134372547	OK	5.41723	0.122595	-5.46558	-9.10711	5e-05	0.000180553	yes
Ezh2	Ezh2	Ezh2	chr6:47530273-47595030	OK	2.06832	4.20006	1.02195	3.08857	5e-05	0.000180553	yes
F10	F10	F10	chr8:13037307-13056676	OK	364.31	153.461	-1.2473	-4.51041	5e-05	0.000180553	yes
F11	F11	F11	chr8:45241167-45262031	OK	67.0025	11.3957	-2.55572	-10.8179	5e-05	0.000180553	yes
F12	F12	F12	chr13:55417957-55426804	OK	350.605	11.719	-4.90292	-18.593	5e-05	0.000180553	yes
F13b	F13b	F13b	chr1:139501706-139523756	OK	163.881	5.45025	-4.91018	-18.2897	5e-05	0.000180553	yes
F3	F3	F3	chr3:121723536-121735052	OK	2.50421	0.840372	-1.57525	-3.28873	5e-05	0.000180553	yes
F5	F5	F5	chr1:164115263-164220277	OK	132.916	30.5556	-2.12101	-7.55389	5e-05	0.000180553	yes
F7	F7	F7	chr8:13026033-13035805	OK	98.1801	53.3161	-0.880861	-3.91549	5e-05	0.000180553	yes
F9	F9	F9	chrX:59999463-60030760	OK	108.23	60.936	-0.828729	-3.52724	5e-05	0.000180553	yes
Faah	Faah	Faah	chr4:115996655-116017902	OK	55.1684	2.36386	-4.54462	-16.5408	5e-05	0.000180553	yes
Fabp1	Fabp1	Fabp1	chr6:71199887-71205023	OK	10743.8	447.495	-4.58549	-12.233	5e-05	0.000180553	yes
Fabp2	Fabp2	Fabp2	chr3:122882591-122924116	OK	91.2597	5.15066	-4.14715	-12.8904	5e-05	0.000180553	yes
Fads1	Fads1	Fads1	chr19:10182887-10196872	OK	209.476	87.6229	-1.2574	-4.71463	5e-05	0.000180553	yes
Fads2	Fads2	Fads2	chr19:10064163-10101503	OK	324.906	17.0073	-4.25579	-16.8732	5e-05	0.000180553	yes
Fads6	Fads6	Fads6	chr11:115283365-115297546	OK	35.6902	15.2236	-1.22922	-5.02183	5e-05	0.000180553	yes
Fah	Fah	Fah	chr7:84585158-84605942	OK	499.521	106.82	-2.22537	-8.61407	5e-05	0.000180553	yes
Fahd1	Fahd1	Fahd1	chr17:24848895-24850302	OK	45.4458	23.9187	-0.926009	-4.07373	5e-05	0.000180553	yes
Fam102a	Fam102a	Fam102a	chr2:32535358-32569750	OK	15.3031	6.17712	-1.30882	-5.66755	5e-05	0.000180553	yes
Fam107b	Fam107b	Fam107b	chr2:3713457-3782134	OK	37.8078	2.37447	-3.993	-14.1255	5e-05	0.000180553	yes
Fam109a	Fam109a	Fam109a	chr5:121849027-121854599	OK	4.78424	2.5165	-0.926875	-2.82343	5e-05	0.000180553	yes
Fam110a	Fam110a	Fam110a	chr2:151969395-151980219	OK	1.46021	4.58018	1.64923	4.0499	5e-05	0.000180553	yes
Fam114a1	Fam114a1	Fam114a1	chr5:64970074-65041901	OK	10.9812	6.17101	-0.831459	-3.3926	5e-05	0.000180553	yes
Fam118a	Fam118a	Fam118a	chr15:85037061-85062830	OK	2.33279	4.19347	0.846088	2.56742	5e-05	0.000180553	yes
Fam120b	Fam120b	Fam120b	chr17:15396201-15433581	OK	8.33722	5.02128	-0.731511	-3.09471	5e-05	0.000180553	yes
Fam120c	Fam120c	Fam120c	chrX:151344222-151474134	OK	1.50993	2.67057	0.822666	3.08516	5e-05	0.000180553	yes
Fam126b	Fam126b	Fam126b	chr1:58522805-58586333	OK	6.01739	2.44912	-1.29687	-5.54184	5e-05	0.000180553	yes
Fam134a	Fam134a	Fam134a	chr1:75142785-75147909	OK	78.9656	26.3556	-1.58311	-6.98301	5e-05	0.000180553	yes
Fam134b	Fam134b	Fam134b	chr15:25843297-25973696	OK	50.3781	22.2025	-1.18208	-5.22172	5e-05	0.000180553	yes
Fam134c	Fam134c	Fam134c	chr11:101096321-101119843	OK	38.5266	26.6232	-0.533173	-2.4191	5e-05	0.000180553	yes
Fam135a	Fam135a	Fam135a	chr1:24010757-24100341	OK	5.56294	11.039	0.988696	4.40422	5e-05	0.000180553	yes
Fam136a	Fam136a	Fam136a	chr6:86365682-86370058	OK	38.3095	22.658	-0.757681	-3.33669	5e-05	0.000180553	yes
Fam13a	Fam13a	Fam13a	chr6:58933535-59024502	OK	8.5732	12.5952	0.554966	2.45614	5e-05	0.000180553	yes
Fam160b1	Fam160b1	Fam160b1	chr19:57361008-57389594	OK	13.4509	8.97618	-0.583532	-2.62698	5e-05	0.000180553	yes
Fam161a	Fam161a	Fam161a	chr11:23013386-23023741	OK	1.01294	3.60989	1.83341	4.20503	5e-05	0.000180553	yes
Fam169b	Fam169b	Fam169b	chr7:68266338-68363092	OK	12.0595	3.06637	-1.97557	-6.68569	5e-05	0.000180553	yes
Fam188a	Fam188a	Fam188a	chr2:12347263-12419460	OK	11.53	16.8428	0.546741	2.35008	5e-05	0.000180553	yes
Fam195a	Fam195a	Fam195a	chr17:25863697-25868738	OK	59.0387	29.993	-0.977033	-4.08836	5e-05	0.000180553	yes
Fam195b	Fam195b	Fam195b	chr11:120542887-120549727	OK	16.6673	25.3387	0.604324	2.45269	5e-05	0.000180553	yes
Fam19a2	Fam19a2	Fam19a2	chr10:123264075-123741204	OK	1.51468	0.480734	-1.6557	-3.71129	5e-05	0.000180553	yes
Fam207a	Fam207a	Fam207a	chr10:77486654-77515813	OK	16.4415	9.48982	-0.792885	-3.3676	5e-05	0.000180553	yes
Fam20c	Fam20c	Fam20c	chr5:138755080-138810063	OK	25.1965	8.67743	-1.53788	-6.66799	5e-05	0.000180553	yes
Fam210a	Fam210a	Fam210a	chr18:68260184-68300333	OK	12.0575	7.76945	-0.634042	-2.83201	5e-05	0.000180553	yes
Fam210b	Fam210b	Fam210b	chr2:172345576-172355749	OK	26.7405	17.7171	-0.593882	-2.67567	5e-05	0.000180553	yes
Fam213b	Fam213b	Fam213b	chr4:154896429-154899043	OK	86.7716	19.8975	-2.12464	-8.37063	5e-05	0.000180553	yes
Fam214a	Fam214a	Fam214a	chr9:74953052-75032468	OK	29.3847	6.68719	-2.13559	-9.32877	5e-05	0.000180553	yes
Fam25c	Fam25c	Fam25c	chr14:34351881-34355393	OK	36.5892	272.588	2.89723	9.88111	5e-05	0.000180553	yes
Fam35a	Fam35a	Fam35a	chr14:34237034-34310503	OK	17.085	6.71005	-1.34834	-5.76437	5e-05	0.000180553	yes
Fam45a	Fam45a	Fam45a	chr19:60811569-60836229	OK	12.0904	18.4922	0.61306	2.65978	5e-05	0.000180553	yes
Fam47e	Fam47e	Fam47e	chr5:92571536-92591284	OK	24.0778	0.414469	-5.8603	-9.81003	5e-05	0.000180553	yes
Fam63a	Fam63a	Fam63a	chr3:95282934-95307176	OK	36.3059	25.1593	-0.529113	-2.36913	5e-05	0.000180553	yes
Fam65a	Fam65a	Fam65a	chr8:105605228-105622218	OK	4.92546	8.78102	0.834131	3.49829	5e-05	0.000180553	yes
Fam73a	Fam73a	Fam73a	chr3:152273459-152340407	OK	0.950413	2.53017	1.41261	4.32358	5e-05	0.000180553	yes
Fam73b	Fam73b	Fam73b	chr2:30364232-30385519	OK	21.674	6.67784	-1.69851	-7.38625	5e-05	0.000180553	yes
Fam84b	Fam84b	Fam84b	chr15:60818995-60831400	OK	13.6327	4.08439	-1.73888	-7.4366	5e-05	0.000180553	yes
Fam89a	Fam89a	Fam89a	chr8:124740256-124751809	OK	7.53441	22.9675	1.60803	5.73393	5e-05	0.000180553	yes
Fam98c	Fam98c	Fam98c	chr7:29134932-29156210	OK	9.56677	5.38225	-0.829823	-2.52956	5e-05	0.000180553	yes
Fancm	Fancm	Fancm	chr12:65075605-65132058	OK	0.969289	1.80365	0.895917	2.995	5e-05	0.000180553	yes
Fasn	Fasn	Fasn	chr11:120805957-120824547	OK	52.5379	25.889	-1.02102	-3.82811	5e-05	0.000180553	yes
Fastkd5	Fastkd5	Fastkd5	chr2:130589995-130630038	OK	6.65242	3.73639	-0.832236	-2.65278	5e-05	0.000180553	yes
Fbf1	Fbf1	Fbf1	chr11:116142284-116168178	OK	1.20285	3.27758	1.44618	4.76221	5e-05	0.000180553	yes
Fbp1	Fbp1	Fbp1	chr13:62864752-62888282	OK	1043.37	555.008	-0.910673	-2.88934	5e-05	0.000180553	yes
Fbxl17	Fbxl17	Fbxl17	chr17:63045951-63500580	OK	2.60565	1.76624	-0.560959	-2.45757	5e-05	0.000180553	yes
Fbxo21	Fbxo21	Fbxo21	chr5:117976769-118010191	OK	21.384	4.87354	-2.13349	-8.84512	5e-05	0.000180553	yes
Fbxo22	Fbxo22	Fbxo22	chr9:55208934-55283625	OK	30.2138	17.8911	-0.755964	-2.38589	5e-05	0.000180553	yes
Fbxo3	Fbxo3	Fbxo3	chr2:104027798-104063237	OK	55.7667	31.8845	-0.806547	-2.8827	5e-05	0.000180553	yes
Fbxo44	Fbxo44	Fbxo44	chr4:148152798-148160094	OK	0.782275	3.50178	2.16234	4.30488	5e-05	0.000180553	yes
Fbxo9	Fbxo9	Fbxo9	chr9:78081499-78109065	OK	41.6483	28.1713	-0.564032	-2.52651	5e-05	0.000180553	yes
Fcgr2b	Fcgr2b	Fcgr2b	chr1:170960558-170976071	OK	40.6624	25.6326	-0.665715	-2.95233	5e-05	0.000180553	yes
Fcgrt	Fcgrt	Fcgrt	chr7:45092992-45103822	OK	153.3	81.6041	-0.909647	-3.92348	5e-05	0.000180553	yes
Fchsd2	Fchsd2	Fchsd2	chr7:101108774-101284405	OK	8.33617	4.58992	-0.860916	-3.60399	5e-05	0.000180553	yes
Fdps	Fdps	Fdps	chr3:89093587-89101967	OK	56.7176	119.505	1.0752	4.51076	5e-05	0.000180553	yes
Fdx1	Fdx1	Fdx1	chr9:51943024-51963602	OK	139.081	41.4786	-1.74549	-7.67918	5e-05	0.000180553	yes
Fdxr	Fdxr	Fdxr	chr11:115268024-115276969	OK	18.3249	10.766	-0.76732	-3.16932	5e-05	0.000180553	yes
Fech	Fech	Fech	chr18:64456549-64489066	OK	75.0406	46.4042	-0.693415	-3.01738	5e-05	0.000180553	yes
Fen1	Fen1	Fen1	chr19:10199131-10203943	OK	2.79291	6.55823	1.23154	3.89073	5e-05	0.000180553	yes
Fermt1	Fermt1	Fermt1	chr2:132904178-132946036	OK	0.706765	0.164752	-2.10093	-3.81029	5e-05	0.000180553	yes
Fermt2	Fermt2	Fermt2	chr14:45458791-45530065	OK	34.2529	18.9994	-0.850271	-3.83004	5e-05	0.000180553	yes
Fgd4	Fgd4	Fgd4	chr16:16416914-16599978	OK	2.52564	1.04269	-1.27634	-4.56099	5e-05	0.000180553	yes
Fgd6	Fgd6	Fgd6	chr10:94036000-94145339	OK	6.03946	3.68766	-0.711713	-3.12398	5e-05	0.000180553	yes
Fgf1	Fgf1	Fgf1	chr18:38838672-38971274	OK	48.282	12.9334	-1.90039	-8.375	5e-05	0.000180553	yes
Fgf21	Fgf21	Fgf21	chr7:45613889-45615490	OK	0.576276	7.03569	3.60986	5.31897	5e-05	0.000180553	yes
Fgfr1	Fgfr1	Fgfr1	chr8:25518758-25575718	OK	0.854711	2.38833	1.48249	4.31572	5e-05	0.000180553	yes
Fgfr2	Fgfr2	Fgfr2	chr7:130162450-130266808	OK	8.1285	14.1564	0.800391	3.58263	5e-05	0.000180553	yes
Fgfr3	Fgfr3	Fgfr3	chr5:33721723-33737068	OK	10.7184	2.00821	-2.4161	-8.60535	5e-05	0.000180553	yes
Fgfr4	Fgfr4	Fgfr4	chr13:55152817-55168759	OK	17.3806	0.845168	-4.3621	-12.0386	5e-05	0.000180553	yes
Fgfrl1	Fgfrl1	Fgfrl1	chr5:108694228-108706950	OK	14.8542	2.96805	-2.32328	-8.17055	5e-05	0.000180553	yes
Fggy	Fggy	Fggy	chr4:95557506-95926939	OK	84.5505	15.4402	-2.45312	-10.6246	5e-05	0.000180553	yes
Fgl1	Fgl1	Fgl1	chr8:41191433-41215156	OK	571.738	1517.19	1.40797	4.45803	5e-05	0.000180553	yes
Fh1	Fh1	Fh1	chr1:175601377-175625635	OK	235.135	94.552	-1.31431	-5.52154	5e-05	0.000180553	yes
Fhad1	Fhad1	Fhad1	chr4:141890622-142011651	OK	0.666973	0.140183	-2.25031	-3.72227	5e-05	0.000180553	yes
Fibin	Fibin	Fibin	chr2:110360924-110362993	OK	1.15071	0.19509	-2.56032	-3.55066	5e-05	0.000180553	yes
Ficd	Ficd	Ficd	chr5:113735781-113740607	OK	4.56318	7.21307	0.660572	2.55601	5e-05	0.000180553	yes
Fign	Fign	Fign	chr2:63971507-64098038	OK	1.32711	0.437175	-1.602	-4.71551	5e-05	0.000180553	yes
Firre	Firre	Firre	chrX:50563119-50635321	OK	5.76584	10.9984	0.931697	4.13895	5e-05	0.000180553	yes
Fitm1	Fitm1	Fitm1	chr14:55575673-55576952	OK	7.98684	0.30883	-4.69274	-5.55748	5e-05	0.000180553	yes
Fkbp11	Fkbp11	Fkbp11	chr15:98724367-98728198	OK	9.8522	23.8195	1.27362	3.96504	5e-05	0.000180553	yes
Fkbp14	Fkbp14	Fkbp14	chr6:54577604-54593128	OK	1.80482	4.74523	1.39462	4.08597	5e-05	0.000180553	yes
Fkbp5	Fkbp5	Fkbp5	chr17:28398752-28486149	OK	60.4778	37.8662	-0.675495	-2.90519	5e-05	0.000180553	yes
Fkbp8	Fkbp8	Fkbp8	chr8:70527742-70535328	OK	185.428	119.9	-0.629033	-2.63178	5e-05	0.000180553	yes
Flad1	Flad1	Flad1	chr3:89402672-89411863	OK	24.4641	14.7896	-0.726084	-3.19226	5e-05	0.000180553	yes
Flnb	Flnb	Flnb	chr14:7817956-7951587	OK	12.5521	6.86641	-0.870298	-3.93169	5e-05	0.000180553	yes
Flt1	Flt1	Flt1	chr5:147562195-147725988	OK	1.82706	1.02092	-0.839645	-2.64971	5e-05	0.000180553	yes
Fmn1	Fmn1	Fmn1	chr2:113220186-113716767	OK	0.962639	0.431556	-1.15745	-3.11844	5e-05	0.000180553	yes
Fmo2	Fmo2	Fmo2	chr1:162875046-162898712	OK	20.4911	6.43251	-1.67154	-7.10244	5e-05	0.000180553	yes
Fmo3	Fmo3	Fmo3	chr1:162953799-162984491	OK	481.95	1.07961	-8.80223	-20.858	5e-05	0.000180553	yes
Fn3k	Fn3k	Fn3k	chr11:121434952-121450490	OK	20.8248	3.71864	-2.48545	-6.5016	5e-05	0.000180553	yes
Fnbp1	Fnbp1	Fnbp1	chr2:31026205-31142008	OK	3.50181	5.52538	0.657972	2.32203	5e-05	0.000180553	yes
Fndc3b	Fndc3b	Fndc3b	chr3:27416161-27710439	OK	5.0789	19.6499	1.95194	8.52207	5e-05	0.000180553	yes
Fndc4	Fndc4	Fndc4	chr5:31292245-31295877	OK	20.0127	47.202	1.23794	5.52003	5e-05	0.000180553	yes
Fnip2	Fnip2	Fnip2	chr3:79345375-79567679	OK	4.18883	1.59577	-1.39229	-5.28453	5e-05	0.000180553	yes
Focad	Focad	Focad	chr4:88094629-88411011	OK	2.65604	4.0894	0.622615	2.46006	5e-05	0.000180553	yes
Fos	Fos	Fos	chr12:85473900-85477270	OK	0.289678	3.07145	3.4064	5.62398	5e-05	0.000180553	yes
Fosl2	Fosl2	Fosl2	chr5:32136471-32157839	OK	1.55473	3.80256	1.2903	4.64997	5e-05	0.000180553	yes
Foxa2	Foxa2	Foxa2	chr2:148042876-148046969	OK	20.9767	12.0985	-0.793961	-3.37246	5e-05	0.000180553	yes
Foxa3	Foxa3	Foxa3	chr7:19013282-19023539	OK	35.4846	53.4177	0.590125	2.64623	5e-05	0.000180553	yes
Foxo3	Foxo3	Foxo3	chr10:42185785-42276742	OK	6.9928	2.47271	-1.49978	-5.06231	5e-05	0.000180553	yes
Foxo4	Foxo4	Foxo4	chrX:101254527-101260873	OK	14.2185	8.28824	-0.778636	-3.3572	5e-05	0.000180553	yes
Foxp2	Foxp2	Foxp2	chr6:14901348-15441977	OK	0.406002	1.49037	1.87611	4.87614	5e-05	0.000180553	yes
Foxp4	Foxp4	Foxp4	chr17:47867132-47924632	OK	5.75651	11.095	0.946641	3.99737	5e-05	0.000180553	yes
Foxq1	Foxq1	Foxq1	chr13:31558169-31560974	OK	8.01546	18.1062	1.17563	4.96727	5e-05	0.000180553	yes
Frk	Frk	Frk	chr10:34483399-34611230	OK	2.02728	3.42309	0.755752	2.64809	5e-05	0.000180553	yes
Fst	Fst	Fst	chr13:114452261-114458951	OK	1.59241	5.5613	1.80421	5.17467	5e-05	0.000180553	yes
Ftcd	Ftcd	Ftcd	chr10:76575647-76590338	OK	193.339	106.3	-0.862986	-3.40198	5e-05	0.000180553	yes
Ftsj3	Ftsj3	Ftsj3	chr11:106249143-106255802	OK	29.6522	44.6591	0.590815	2.65558	5e-05	0.000180553	yes
Fubp3	Fubp3	Fubp3	chr2:31572650-31617526	OK	8.49126	12.2632	0.530281	2.28593	5e-05	0.000180553	yes
Fuca1	Fuca1	Fuca1	chr4:135920725-135940300	OK	35.7965	71.3021	0.994128	4.42365	5e-05	0.000180553	yes
Fundc1	Fundc1	Fundc1	chrX:17556568-17572297	OK	4.86288	10.1789	1.0657	3.7738	5e-05	0.000180553	yes
Furin	Furin	Furin	chr7:80389193-80405436	OK	68.716	36.4427	-0.915014	-3.88294	5e-05	0.000180553	yes
Fzd1	Fzd1	Fzd1	chr5:4753838-4758216	OK	3.03484	1.53633	-0.982134	-3.17421	5e-05	0.000180553	yes
Fzd4	Fzd4	Fzd4	chr7:89404365-89410110	OK	7.87409	2.4558	-1.68092	-6.08356	5e-05	0.000180553	yes
Fzd5	Fzd5	Fzd5	chr1:64730557-64737750	OK	1.97931	0.825558	-1.26156	-3.96414	5e-05	0.000180553	yes
Fzd6	Fzd6	Fzd6	chr15:39006279-39038190	OK	0.340168	2.00939	2.56244	5.51596	5e-05	0.000180553	yes
Fzd7	Fzd7	Fzd7	chr1:59482146-59486955	OK	5.70001	1.08973	-2.38699	-7.65608	5e-05	0.000180553	yes
Fzd8	Fzd8	Fzd8	chr18:9212855-9216201	OK	8.89218	1.82558	-2.28418	-7.59093	5e-05	0.000180553	yes
G0s2	G0s2	G0s2	chr1:193272159-193273188	OK	138.498	4.4677	-4.95419	-14.0728	5e-05	0.000180553	yes
G3bp2	G3bp2	G3bp2	chr5:92052144-92083744	OK	22.902	15.0542	-0.60531	-2.7449	5e-05	0.000180553	yes
G630090E17Rik	G630090E17Rik	G630090E17Rik	chr10:39946911-39986646	OK	9.7095	1.56759	-2.63085	-6.99491	5e-05	0.000180553	yes
G6pc	G6pc	G6pc	chr11:101367729-101377903	OK	321.609	58.5813	-2.4568	-9.35536	5e-05	0.000180553	yes
Gab1	Gab1	Gab1	chr8:80764430-80880519	OK	4.45377	2.05988	-1.11247	-4.06883	5e-05	0.000180553	yes
Gabarapl1	Gabarapl1	Gabarapl1	chr6:129532183-129542331	OK	275.663	77.3814	-1.83285	-7.53055	5e-05	0.000180553	yes
Gabbr2	Gabbr2	Gabbr2	chr4:46663897-46991714	OK	6.8812	0.24928	-4.78682	-10.0318	5e-05	0.000180553	yes
Gadd45b	Gadd45b	Gadd45b	chr10:80930090-80932204	OK	2.15768	36.6719	4.08712	10.8462	5e-05	0.000180553	yes
Gadd45g	Gadd45g	Gadd45g	chr13:51846674-51848474	OK	6.90571	46.5577	2.75316	9.30636	5e-05	0.000180553	yes
Gale	Gale	Gale	chr4:135965164-135968178	OK	5.36012	41.296	2.94567	10.5138	5e-05	0.000180553	yes
Galk1	Galk1	Galk1	chr11:115974724-116012719	OK	51.5887	29.0085	-0.830579	-3.66902	5e-05	0.000180553	yes
Galm	Galm	Galm	chr17:80127470-80185032	OK	79.8505	22.0537	-1.85628	-8.18695	5e-05	0.000180553	yes
Galnt10	Galnt10	Galnt10	chr11:57645441-57787500	OK	2.37678	4.86943	1.03475	3.8632	5e-05	0.000180553	yes
Galnt7	Galnt7	Galnt7	chr8:57523824-57663430	OK	0.639791	2.45602	1.94065	5.05051	5e-05	0.000180553	yes
Galt	Galt	Galt	chr4:41755227-41759224	OK	23.7571	12.2739	-0.952765	-4.05664	5e-05	0.000180553	yes
Gar1	Gar1	Gar1	chr3:129824911-129831396	OK	9.42834	16.9153	0.843257	3.07464	5e-05	0.000180553	yes
Garem	Garem	Garem	chr18:21127341-21300139	OK	8.59731	3.64907	-1.23636	-5.08205	5e-05	0.000180553	yes
Gars	Gars	Gars	chr6:55038000-55079504	OK	25.9001	47.4099	0.87223	3.93147	5e-05	0.000180553	yes
Gas1	Gas1	Gas1	chr13:60174404-60177535	OK	8.57383	1.41866	-2.59542	-8.0396	5e-05	0.000180553	yes
Gas2	Gas2	Gas2	chr7:51879144-51994458	OK	24.5367	1.39551	-4.13608	-11.6602	5e-05	0.000180553	yes
Gas5	Gas5	Gas5	chr1:161035165-161038537	OK	13.7606	25.5442	0.892448	3.93696	5e-05	0.000180553	yes
Gas7	Gas7	Gas7	chr11:67532997-67688992	OK	0.504452	2.1359	2.08206	5.90231	5e-05	0.000180553	yes
Gas8	Gas8	Gas8	chr8:123518834-123536650	OK	2.31862	5.91353	1.35075	3.68971	5e-05	0.000180553	yes
Gata4	Gata4	Gata4	chr14:63198914-63245260	OK	5.47693	3.36155	-0.704241	-2.5868	5e-05	0.000180553	yes
Gata6	Gata6	Gata6	chr18:11042036-11085635	OK	3.62377	6.56084	0.856388	2.93149	5e-05	0.000180553	yes
Gatb	Gatb	Gatb	chr3:85574128-85654470	OK	19.2842	10.3469	-0.898222	-3.83936	5e-05	0.000180553	yes
Gatm	Gatm	Gatm	chr2:122594472-122611277	OK	11.4694	7.40523	-0.631174	-2.51929	5e-05	0.000180553	yes
Gbas	Gbas	Gbas	chr5:129725074-129758325	OK	8.42959	15.3992	0.869319	3.53503	5e-05	0.000180553	yes
Gbp10	Gbp10	Gbp10	chr5:105215698-105239533	OK	6.92526	1.51929	-2.18847	-6.72979	5e-05	0.000180553	yes
Gbp11	Gbp11	Gbp11	chr5:105323025-105346476	OK	32.1424	11.2152	-1.51902	-6.52285	5e-05	0.000180553	yes
Gbp2b	Gbp2b	Gbp2b	chr3:142594846-142619176	OK	3.40458	0.748536	-2.18533	-5.25177	5e-05	0.000180553	yes
Gbp3	Gbp3	Gbp3	chr3:142560051-142573212	OK	8.21138	3.18509	-1.36629	-4.67988	5e-05	0.000180553	yes
Gbp7	Gbp7	Gbp7	chr3:142530335-142550151	OK	8.01966	3.6693	-1.12804	-4.74158	5e-05	0.000180553	yes
Gcat	Gcat	Gcat	chr15:79030873-79043558	OK	61.2326	8.1135	-2.9159	-11.8203	5e-05	0.000180553	yes
Gcdh	Gcdh	Gcdh	chr8:84872110-84893921	OK	326.691	58.2065	-2.48867	-9.78956	5e-05	0.000180553	yes
Gcgr	Gcgr	Gcgr	chr11:120530726-120538984	OK	119.849	60.2221	-0.992851	-4.33588	5e-05	0.000180553	yes
Gch1	Gch1	Gch1	chr14:47153894-47189402	OK	58.6462	25.8494	-1.18191	-5.24429	5e-05	0.000180553	yes
Gchfr	Gchfr	Gchfr	chr2:119167787-119172389	OK	247.619	14.1274	-4.13156	-14.2844	5e-05	0.000180553	yes
Gckr	Gckr	Gckr	chr5:31297580-31327302	OK	107.907	166.979	0.629876	2.62026	5e-05	0.000180553	yes
Gclm	Gclm	Gclm	chr3:122245556-122267215	OK	83.5604	55.9374	-0.579004	-2.56829	5e-05	0.000180553	yes
Gdap2	Gdap2	Gdap2	chr3:100162462-100206989	OK	13.6332	8.63173	-0.659405	-2.82177	5e-05	0.000180553	yes
Gde1	Gde1	Gde1	chr7:118688557-118705738	OK	73.7393	32.2171	-1.19461	-5.34688	5e-05	0.000180553	yes
Gdf10	Gdf10	Gdf10	chr14:33923586-33935282	OK	2.26094	0.911953	-1.30989	-3.05638	5e-05	0.000180553	yes
Gdf15	Gdf15	Gdf15	chr8:70629393-70631635	OK	1.99207	123.668	5.95606	14.8444	5e-05	0.000180553	yes
Gdf2	Gdf2	Gdf2	chr14:33941038-33947198	OK	12.4215	7.57155	-0.714181	-3.02039	5e-05	0.000180553	yes
Gdpd3	Gdpd3	Gdpd3	chr7:126766413-126775645	OK	23.6939	12.5385	-0.918157	-3.41989	5e-05	0.000180553	yes
Gfm1	Gfm1	Gfm1	chr3:67430114-67475068	OK	51.6697	33.8444	-0.610402	-2.73651	5e-05	0.000180553	yes
Gfpt1	Gfpt1	Gfpt1	chr6:87042845-87092207	OK	7.74409	15.3371	0.985857	4.33989	5e-05	0.000180553	yes
Gfra1	Gfra1	Gfra1	chr19:58235580-58455398	OK	52.3307	31.1727	-0.747375	-3.21568	5e-05	0.000180553	yes
Gga3	Gga3	Gga3	chr11:115584254-115603916	OK	2.99653	4.77047	0.670839	2.43572	5e-05	0.000180553	yes
Ggact	Ggact	Ggact	chr14:122890859-122913165	OK	60.2589	12.3611	-2.28537	-8.91805	5e-05	0.000180553	yes
Ggct	Ggct	Ggct	chr6:54985094-54992867	OK	5.29092	29.272	2.46793	8.42003	5e-05	0.000180553	yes
Ggh	Ggh	Ggh	chr4:20042051-20066111	OK	16.3911	35.3499	1.1088	4.66635	5e-05	0.000180553	yes
Ggt6	Ggt6	Ggt6	chr11:72435525-72438404	OK	9.0968	3.13167	-1.53843	-4.79218	5e-05	0.000180553	yes
Ghr	Ghr	Ghr	chr15:3317754-3583352	OK	318.195	83.5977	-1.92838	-6.20903	5e-05	0.000180553	yes
Gimap9	Gimap9	Gimap9	chr6:48676134-48678704	OK	13.5831	20.9376	0.624282	2.50886	5e-05	0.000180553	yes
Ginm1	Ginm1	Ginm1	chr10:7767946-7780917	OK	32.1897	60.8485	0.918622	4.10935	5e-05	0.000180553	yes
Gipc1	Gipc1	Gipc1	chr8:83652677-83664789	OK	9.64417	14.831	0.620885	2.41667	5e-05	0.000180553	yes
Gjb1	Gjb1	Gjb1	chrX:101376375-101385629	OK	516.73	289.079	-0.837947	-3.06197	5e-05	0.000180553	yes
Gjb2	Gjb2	Gjb2	chr14:57098601-57104702	OK	169.046	14.7439	-3.51923	-14.3253	5e-05	0.000180553	yes
Gjc3	Gjc3	Gjc3	chr5:137953808-137962959	OK	0.327376	1.20292	1.87751	3.63495	5e-05	0.000180553	yes
Gla	Gla	Gla	chrX:134588168-134601005	OK	3.02084	4.88895	0.694577	2.39527	5e-05	0.000180553	yes
Gle1	Gle1	Gle1	chr2:29935408-29959432	OK	13.5191	8.88756	-0.605144	-2.61527	5e-05	0.000180553	yes
Glg1	Glg1	Glg1	chr8:111157557-111259202	OK	9.24844	17.3836	0.910446	4.04471	5e-05	0.000180553	yes
Glrx5	Glrx5	Glrx5	chr12:105032688-105040910	OK	115.703	45.7628	-1.33817	-5.95507	5e-05	0.000180553	yes
Gls2	Gls2	Gls2	chr10:128194634-128211794	OK	293.443	119.272	-1.29883	-4.57953	5e-05	0.000180553	yes
Glt1d1	Glt1d1	Glt1d1	chr5:127632261-127707520	OK	24.6003	8.4107	-1.54838	-6.02473	5e-05	0.000180553	yes
Gltpd2	Gltpd2	Gltpd2	chr11:70519208-70520736	OK	61.7751	25.3709	-1.28385	-5.59041	5e-05	0.000180553	yes
Glul	Glul	Glul	chr1:153899925-153909723	OK	567.13	287.218	-0.981532	-3.04636	5e-05	0.000180553	yes
Glyat	Glyat	Glyat	chr19:12633307-12651737	OK	177.486	5.02388	-5.14276	-17.0403	5e-05	0.000180553	yes
Glyctk	Glyctk	Glyctk	chr9:106152859-106158138	OK	96.6027	27.3447	-1.8208	-7.55236	5e-05	0.000180553	yes
Gm10319	Gm10319	Gm10319	chr6:122136627-122150958	OK	22.6909	2.28576	-3.31137	-9.11714	5e-05	0.000180553	yes
Gm11974	Gm11974	Gm11974	chr11:6525590-6528760	OK	2.11626	10.7956	2.35086	4.39606	5e-05	0.000180553	yes
Gm12250	Gm12250	Gm12250	chr11:58183842-58190198	OK	2.0015	0.801907	-1.31957	-2.96718	5e-05	0.000180553	yes
Gm15800	Gm15800	Gm15800	chr5:121220218-121368577	OK	4.09849	2.63882	-0.635198	-2.79433	5e-05	0.000180553	yes
Gm16157	Gm16157	Gm16157	chr7:68266338-68363092	OK	8.98997	1.56339	-2.52364	-3.71392	5e-05	0.000180553	yes
Gm20319	Gm20319	Gm20319	chr16:26581704-26755502	OK	71.5825	1.46444	-5.61119	-4.36004	5e-05	0.000180553	yes
Gm29685	Gm29685	Gm29685	chr10:107946644-107977832	OK	0	1.11059	inf	#NAME?	5e-05	0.000180553	yes
Gm3219	Gm3219	Gm3219	chr14:34345054-34345658	OK	10.2897	19.8077	0.944856	2.65714	5e-05	0.000180553	yes
Gm38426	Gm38426	Gm38426	chr8:84911852-84937353	OK	7.16764	21.5271	1.58659	5.27203	5e-05	0.000180553	yes
Gm4737	Gm4737	Gm4737	chr16:46152990-46155077	OK	189.399	36.6787	-2.36842	-9.95124	5e-05	0.000180553	yes
Gm4788	Gm4788	Gm4788	chr1:139697918-139781239	OK	92.8702	10.6427	-3.12535	-12.9787	5e-05	0.000180553	yes
Gm5483	Gm5483	Gm5483	chr16:36184211-36188110	OK	0	0.722064	inf	#NAME?	5e-05	0.000180553	yes
Gm5617	Gm5617	Gm5617	chr9:48495342-48495975	OK	33.5844	17.2276	-0.963067	-3.28663	5e-05	0.000180553	yes
Gm608	Gm608	Gm608	chr16:44173396-44227466	OK	4.95767	2.21063	-1.1652	-5.08647	5e-05	0.000180553	yes
Gm6484	Gm6484	Gm6484	chr9:21800179-21852635	OK	163	268.643	0.720816	2.56832	5e-05	0.000180553	yes
Gm7694	Gm7694	Gm7694	chr1:170298192-170306332	OK	1.15228	2.30188	0.998317	2.81078	5e-05	0.000180553	yes
Gmds	Gmds	Gmds	chr13:31819585-32338544	OK	3.02453	11.6984	1.95153	5.7919	5e-05	0.000180553	yes
Gmnn	Gmnn	Gmnn	chr13:24751844-24761937	OK	14.9571	6.53208	-1.19522	-3.6627	5e-05	0.000180553	yes
Gmppa	Gmppa	Gmppa	chr1:75435942-75443176	OK	15.3668	22.5533	0.553526	2.30174	5e-05	0.000180553	yes
Gna11	Gna11	Gna11	chr10:81528731-81545046	OK	23.4413	15.7664	-0.572199	-2.57767	5e-05	0.000180553	yes
Gna12	Gna12	Gna12	chr5:140759943-140830431	OK	38.2176	9.26514	-2.04435	-8.44842	5e-05	0.000180553	yes
Gnat1	Gnat1	Gnat1	chr9:107674473-107679592	OK	4.55802	0.21097	-4.43329	-6.95072	5e-05	0.000180553	yes
Gnat2	Gnat2	Gnat2	chr3:108093065-108101430	OK	0.445712	2.59794	2.54318	4.4511	5e-05	0.000180553	yes
Gnb2l1	Gnb2l1	Gnb2l1	chr11:48800359-48806241	OK	289.766	463.331	0.677155	2.63556	5e-05	0.000180553	yes
Gne	Gne	Gne	chr4:44034074-44084177	OK	70.4227	41.3459	-0.768297	-3.29066	5e-05	0.000180553	yes
Gng12	Gng12	Gng12	chr6:66896396-67021361	OK	17.0789	41.313	1.27438	5.69239	5e-05	0.000180553	yes
Gnl3l	Gnl3l	Gnl3l	chrX:150983132-151017322	OK	4.92575	9.10939	0.887011	3.8069	5e-05	0.000180553	yes
Gnmt	Gnmt	Gnmt	chr17:46725663-46729165	OK	2203.44	476.837	-2.20819	-6.59867	5e-05	0.000180553	yes
Gnpda1	Gnpda1	Gnpda1	chr18:38327536-38338993	OK	18.275	3.48638	-2.39007	-8.53779	5e-05	0.000180553	yes
Gns	Gns	Gns	chr10:121365089-121397245	OK	58.7884	30.1972	-0.961119	-4.17937	5e-05	0.000180553	yes
Golga1	Golga1	Golga1	chr2:39016155-39065541	OK	5.5235	8.84245	0.678865	2.94157	5e-05	0.000180553	yes
Golm1	Golm1	Golm1	chr13:59634995-59675784	OK	1.26256	2.26675	0.844276	2.35927	5e-05	0.000180553	yes
Golt1a	Golt1a	Golt1a	chr1:133309822-133323026	OK	12.2439	6.76748	-0.855367	-3.20643	5e-05	0.000180553	yes
Golt1b	Golt1b	Golt1b	chr6:142387242-142403858	OK	2.73772	5.21857	0.930676	3.08046	5e-05	0.000180553	yes
Gorasp1	Gorasp1	Gorasp1	chr9:119894894-119937558	OK	10.5562	5.50232	-0.939977	-2.49916	5e-05	0.000180553	yes
Got1	Got1	Got1	chr19:43499752-43524605	OK	399.361	228.732	-0.804031	-2.92817	5e-05	0.000180553	yes
Got2	Got2	Got2	chr8:95864136-95888365	OK	155.974	55.1928	-1.49876	-6.32338	5e-05	0.000180553	yes
Gpatch2	Gpatch2	Gpatch2	chr1:187215510-187351429	OK	4.97087	8.77597	0.820058	3.49128	5e-05	0.000180553	yes
Gpatch4	Gpatch4	Gpatch4	chr3:88043105-88055994	OK	12.5682	22.0399	0.81034	3.36122	5e-05	0.000180553	yes
Gpc1	Gpc1	Gpc1	chr1:92831685-92860196	OK	0.554834	1.22918	1.14757	2.49712	5e-05	0.000180553	yes
Gpcpd1	Gpcpd1	Gpcpd1	chr2:132529081-132578248	OK	57.5007	38.3384	-0.584788	-2.45531	5e-05	0.000180553	yes
Gpd1	Gpd1	Gpd1	chr15:99717592-99725007	OK	127.95	72.8848	-0.811886	-3.33914	5e-05	0.000180553	yes
Gpd1l	Gpd1l	Gpd1l	chr9:114899338-114933987	OK	18.248	9.14389	-0.996862	-4.44738	5e-05	0.000180553	yes
Gpd2	Gpd2	Gpd2	chr2:57237677-57370719	OK	11.4046	17.0739	0.582175	2.61742	5e-05	0.000180553	yes
Gphn	Gphn	Gphn	chr12:78226654-78684769	OK	28.2671	16.5158	-0.775282	-3.50128	5e-05	0.000180553	yes
Gpi1	Gpi1	Gpi1	chr7:34201326-34230336	OK	70.0465	117.331	0.744202	3.08201	5e-05	0.000180553	yes
Gpr146	Gpr146	Gpr146	chr5:139359738-139460534	OK	18.8902	5.67345	-1.73534	-6.96275	5e-05	0.000180553	yes
Gpr155	Gpr155	Gpr155	chr2:73341505-73386480	OK	7.86172	3.04533	-1.36825	-5.54601	5e-05	0.000180553	yes
Gpr180	Gpr180	Gpr180	chr14:118137126-118164232	OK	11.9024	8.01235	-0.570953	-2.41135	5e-05	0.000180553	yes
Gpr182	Gpr182	Gpr182	chr10:127749601-127751798	OK	19.4563	12.6739	-0.618378	-2.55916	5e-05	0.000180553	yes
Gpr39	Gpr39	Gpr39	chr1:125676995-125912214	OK	1.8774	4.48599	1.25669	3.76302	5e-05	0.000180553	yes
Gprasp1	Gprasp1	Gprasp1	chrX:135742691-135803468	OK	2.21566	4.8196	1.12118	3.97805	5e-05	0.000180553	yes
Gprin3	Gprin3	Gprin3	chr6:59352460-59426290	OK	3.01877	8.82094	1.54697	5.62183	5e-05	0.000180553	yes
Gpt	Gpt	Gpt	chr15:76696763-76699675	OK	329.937	160.094	-1.04327	-4.09514	5e-05	0.000180553	yes
Gpt2	Gpt2	Gpt2	chr8:85492616-85527558	OK	189.22	63.7006	-1.57068	-6.05484	5e-05	0.000180553	yes
Gpx1	Gpx1	Gpx1	chr9:108339079-108340344	OK	2277.06	845.998	-1.42844	-4.1222	5e-05	0.000180553	yes
Gpx3	Gpx3	Gpx3	chr11:54902853-54910382	OK	2.08831	21.4296	3.3592	9.4463	5e-05	0.000180553	yes
Gramd1a	Gramd1a	Gramd1a	chr7:31130126-31151050	OK	4.79322	9.45566	0.980181	3.75428	5e-05	0.000180553	yes
Grb14	Grb14	Grb14	chr2:64912481-65022766	OK	24.503	9.80821	-1.3209	-5.47928	5e-05	0.000180553	yes
Grb7	Grb7	Grb7	chr11:98446833-98455373	OK	41.5463	20.5493	-1.01563	-4.5664	5e-05	0.000180553	yes
Grem2	Grem2	Grem2	chr1:174833784-174921819	OK	3.7026	0.24972	-3.89016	-7.74719	5e-05	0.000180553	yes
Grhl1	Grhl1	Grhl1	chr12:24572286-24617391	OK	0.459556	4.31315	3.23043	7.49226	5e-05	0.000180553	yes
Gria3	Gria3	Gria3	chrX:41401300-41678601	OK	0.0753009	7.36075	6.61104	6.24111	5e-05	0.000180553	yes
Grsf1	Grsf1	Grsf1	chr5:88659232-88676171	OK	56.9589	37.4124	-0.606407	-2.71065	5e-05	0.000180553	yes
Grtp1	Grtp1	Grtp1	chr8:13176868-13200624	OK	16.5357	4.81235	-1.78077	-5.75432	5e-05	0.000180553	yes
Gsap	Gsap	Gsap	chr5:21186266-21291701	OK	13.0195	1.7395	-2.90393	-10.003	5e-05	0.000180553	yes
Gsdmd	Gsdmd	Gsdmd	chr15:75862338-75867404	OK	25.2942	10.2759	-1.29954	-5.34985	5e-05	0.000180553	yes
Gsn	Gsn	Gsn	chr2:35256358-35307902	OK	6.54959	2.88283	-1.18392	-3.99325	5e-05	0.000180553	yes
Gspt2	Gspt2	Gspt2	chrX:94636068-94638561	OK	0.40769	2.25522	2.46772	4.69397	5e-05	0.000180553	yes
Gsta2	Gsta2	Gsta2	chr9:78331019-78347145	OK	9.41932	1.60354	-2.55437	-5.14662	5e-05	0.000180553	yes
Gsta4	Gsta4	Gsta4	chr9:78191965-78209349	OK	139.925	207.303	0.567084	2.49792	5e-05	0.000180553	yes
Gstm1	Gstm1	Gstm1	chr3:108012249-108017973	OK	911.33	2034.54	1.15866	3.12925	5e-05	0.000180553	yes
Gstm2	Gstm2	Gstm2	chr3:107981701-107986436	OK	58.1602	492.771	3.08281	12.5451	5e-05	0.000180553	yes
Gstm3	Gstm3	Gstm3	chr3:107963695-107969174	OK	51.4492	200.149	1.95985	8.4853	5e-05	0.000180553	yes
Gstm4	Gstm4	Gstm4	chr3:108040407-108044859	OK	41.2012	15.5853	-1.4025	-5.99265	5e-05	0.000180553	yes
Gstm5	Gstm5	Gstm5	chr3:107877229-107898685	OK	17.5567	38.0388	1.11545	3.6997	5e-05	0.000180553	yes
Gstm6	Gstm6	Gstm6	chr3:107938847-107943749	OK	50.449	31.6867	-0.670947	-2.92894	5e-05	0.000180553	yes
Gstm7	Gstm7	Gstm7	chr3:107926333-107931745	OK	58.8751	40.2901	-0.547233	-2.45671	5e-05	0.000180553	yes
Gsto1	Gsto1	Gsto1	chr19:47854988-47864788	OK	134.514	66.3007	-1.02066	-4.57386	5e-05	0.000180553	yes
Gstp1	Gstp1	Gstp1	chr19:4035410-4037912	OK	219.242	920.297	2.06957	8.37775	5e-05	0.000180553	yes
Gstt1	Gstt1	Gstt1	chr10:75783812-75798584	OK	371.483	108.27	-1.77866	-7.56738	5e-05	0.000180553	yes
Gstt3	Gstt3	Gstt3	chr10:75774121-75781414	OK	77.4778	4.99216	-3.95605	-14.3973	5e-05	0.000180553	yes
Gstz1	Gstz1	Gstz1	chr12:87106865-87164723	OK	612.265	330.634	-0.88892	-3.03437	5e-05	0.000180553	yes
Gtf2a1	Gtf2a1	Gtf2a1	chr12:91555261-91590487	OK	4.50544	2.89531	-0.637951	-2.55711	5e-05	0.000180553	yes
Gtf2a2	Gtf2a2	Gtf2a2	chr9:70012547-70022866	OK	36.0818	76.5363	1.08487	4.71428	5e-05	0.000180553	yes
Gtf2b	Gtf2b	Gtf2b	chr3:142765246-142783605	OK	20.3327	30.7339	0.596026	2.51008	5e-05	0.000180553	yes
Gtf2h3	Gtf2h3	Gtf2h3	chr5:124579147-124597680	OK	6.03165	9.1596	0.602733	2.38292	5e-05	0.000180553	yes
Gtf2ird1	Gtf2ird1	Gtf2ird1	chr5:134357660-134456716	OK	2.0262	5.71585	1.49619	5.04168	5e-05	0.000180553	yes
Gtf3c4	Gtf3c4	Gtf3c4	chr2:28822299-28840360	OK	6.43962	3.31419	-0.95832	-4.13538	5e-05	0.000180553	yes
Gtf3c6	Gtf3c6	Gtf3c6	chr10:40249202-40257665	OK	16.568	27.0887	0.709292	2.76962	5e-05	0.000180553	yes
Gtpbp1	Gtpbp1	Gtpbp1	chr15:79690895-79721479	OK	7.68953	5.00213	-0.620353	-2.49244	5e-05	0.000180553	yes
Gtse1	Gtse1	Gtse1	chr15:85859706-85876573	OK	0.398234	2.18016	2.45275	4.74673	5e-05	0.000180553	yes
Guca2a	Guca2a	Guca2a	chr4:119637731-119639465	OK	0	1.04321	inf	#NAME?	5e-05	0.000180553	yes
Gucy1b3	Gucy1b3	Gucy1b3	chr3:82032003-82074711	OK	3.84542	2.38381	-0.689875	-2.24906	5e-05	0.000180553	yes
Gulo	Gulo	Gulo	chr14:65986786-66009210	OK	297.884	91.3903	-1.70464	-6.67919	5e-05	0.000180553	yes
Gyg	Gyg	Gyg	chr3:20122083-20155116	OK	3.63621	9.9487	1.45207	4.64907	5e-05	0.000180553	yes
Gyk	Gyk	Gyk	chrX:85701936-85776819	OK	38.7518	9.80001	-1.98341	-8.75815	5e-05	0.000180553	yes
Gys2	Gys2	Gys2	chr6:142422612-142473109	OK	164.38	36.6694	-2.16439	-8.91545	5e-05	0.000180553	yes
Gzf1	Gzf1	Gzf1	chr2:148681119-148692949	OK	22.7987	13.179	-0.790714	-3.56772	5e-05	0.000180553	yes
H13	H13	H13	chr2:152669460-152708668	OK	27.8123	46.3333	0.736327	2.44237	5e-05	0.000180553	yes
H19	H19	H19	chr7:142575529-142578146	OK	1.30456	3.06762	1.23356	3.09227	5e-05	0.000180553	yes
H2-Aa	H2-Aa	H2-Aa	chr17:34282750-34287771	OK	84.0183	26.1585	-1.68342	-7.00089	5e-05	0.000180553	yes
H2-Ab1	H2-Ab1	H2-Ab1	chr17:34263226-34269418	OK	75.3707	22.8466	-1.72202	-7.08134	5e-05	0.000180553	yes
H2-DMa	H2-DMa	H2-DMa	chr17:34122831-34139101	OK	4.94539	1.88424	-1.39211	-3.55192	5e-05	0.000180553	yes
H2-DMb1	H2-DMb1	H2-DMb1	chr17:34153190-34160229	OK	4.74539	2.01036	-1.23907	-2.87905	5e-05	0.000180553	yes
H2-Eb1	H2-Eb1	H2-Eb1	chr17:34305866-34316674	OK	43.4306	12.1752	-1.83476	-7.44556	5e-05	0.000180553	yes
H2-K2	H2-K2	H2-K2	chr17:33974658-33978791	OK	8.75154	3.01261	-1.53852	-4.23684	5e-05	0.000180553	yes
H2-Q10	H2-Q10	H2-Q10	chr17:35470088-35474563	OK	1461.98	327.925	-2.15648	-6.57319	5e-05	0.000180553	yes
H2-Q7	H2-Q7,H2-Q9	H2-Q7,H2-Q9	chr17:35439154-35443773	OK	28.5666	46.9283	0.716128	2.47993	5e-05	0.000180553	yes
H2afj	H2afj	H2afj	chr6:136808247-136810074	OK	20.6692	41.9941	1.0227	4.53603	5e-05	0.000180553	yes
H2afv	H2afv	H2afv	chr11:6427225-6444443	OK	20.1559	11.8473	-0.766647	-3.13255	5e-05	0.000180553	yes
Haao	Haao	Haao	chr17:83831353-83846790	OK	470.413	6.21937	-6.24102	-20.4752	5e-05	0.000180553	yes
Habp2	Habp2	Habp2	chr19:56287937-56390038	OK	115.087	214.465	0.898025	3.63579	5e-05	0.000180553	yes
Habp4	Habp4	Habp4	chr13:64161865-64186537	OK	23.5656	15.6289	-0.592461	-2.64127	5e-05	0.000180553	yes
Hacd2	Hacd2	Hacd2	chr16:35022420-35109175	OK	17.4423	44.1198	1.33884	5.96276	5e-05	0.000180553	yes
Hadh	Hadh	Hadh	chr3:131233419-131272101	OK	301.32	186.037	-0.695709	-2.71568	5e-05	0.000180553	yes
Hagh	Hagh	Hagh	chr17:24850489-24864450	OK	297.884	185.262	-0.685183	-2.86329	5e-05	0.000180553	yes
Hamp2	Hamp2	Hamp2	chr7:30922371-30924181	OK	851.754	382.597	-1.15461	-4.52757	5e-05	0.000180553	yes
Hao1	Hao1	Hao1	chr2:134497360-134554352	OK	181.419	4.63957	-5.28919	-18.7332	5e-05	0.000180553	yes
Hao2	Hao2	Hao2	chr3:98874518-98893230	OK	60.1303	0.243966	-7.94527	-12.9962	5e-05	0.000180553	yes
Hars	Hars	Hars	chr18:36766527-36783205	OK	26.9359	41.9312	0.638496	2.88295	5e-05	0.000180553	yes
Haus4	Haus4	Haus4	chr14:54541784-54554361	OK	12.2684	5.11203	-1.26299	-4.29372	5e-05	0.000180553	yes
Hbb-b1	Hbb-b1,Hbb-bs	Hbb-b1,Hbb-bs	chr7:103826522-103827929	OK	231.88	377.68	0.703785	3.0198	5e-05	0.000180553	yes
Hbb-bt	Hbb-bt	Hbb-bt	chr7:103812523-103813923	OK	14.1183	26.3083	0.897952	2.83891	5e-05	0.000180553	yes
Hbs1l	Hbs1l	Hbs1l	chr10:21295978-21368889	OK	38.8856	23.6507	-0.717354	-3.24967	5e-05	0.000180553	yes
Hcar2	Hcar2	Hcar2	chr5:123863569-123865516	OK	0.28638	2.08964	2.86725	4.49425	5e-05	0.000180553	yes
Hcls1	Hcls1	Hcls1	chr16:36934982-36963214	OK	5.50687	3.17139	-0.796117	-2.44433	5e-05	0.000180553	yes
Hdac11	Hdac11	Hdac11	chr6:91156814-91174683	OK	31.4599	8.65413	-1.86206	-7.96195	5e-05	0.000180553	yes
Hdac6	Hdac6	Hdac6	chrX:7930121-7947889	OK	5.9331	9.37071	0.659372	2.82627	5e-05	0.000180553	yes
Hdac8	Hdac8	Hdac8	chrX:102284639-102505148	OK	2.36117	5.36391	1.18378	3.25511	5e-05	0.000180553	yes
Hebp1	Hebp1	Hebp1	chr6:135137518-135168215	OK	296.042	33.6514	-3.13707	-13.2818	5e-05	0.000180553	yes
Hebp2	Hebp2	Hebp2	chr10:18540122-18546076	OK	0.304132	3.11815	3.35792	5.42966	5e-05	0.000180553	yes
Heca	Heca	Heca	chr10:17900465-17948067	OK	12.3242	4.8283	-1.3519	-5.54064	5e-05	0.000180553	yes
Hectd3	Hectd3	Hectd3	chr4:116995347-117005277	OK	18.6624	6.74857	-1.46748	-6.47942	5e-05	0.000180553	yes
Herc4	Herc4	Herc4	chr10:63243796-63317881	OK	13.668	21.2474	0.63648	2.88733	5e-05	0.000180553	yes
Herpud1	Herpud1	Herpud1	chr8:94386499-94395358	OK	248.6	413.051	0.732495	2.63741	5e-05	0.000180553	yes
Hes1	Hes1	Hes1	chr16:30065356-30067796	OK	7.5857	19.3286	1.34938	4.95702	5e-05	0.000180553	yes
Hes6	Hes6	Hes6	chr1:91411482-91413222	OK	57.8431	12.7185	-2.18521	-8.91683	5e-05	0.000180553	yes
Hexa	Hexa	Hexa	chr9:59539666-59565105	OK	26.5538	49.7273	0.905118	4.06667	5e-05	0.000180553	yes
Hexb	Hexb	Hexb	chr13:97137936-97198357	OK	27.7098	6.09794	-2.184	-4.51741	5e-05	0.000180553	yes
Hfe2	Hfe2	Hfe2	chr3:96525184-96529216	OK	12.9936	21.5901	0.732568	3.14748	5e-05	0.000180553	yes
Hgd	Hgd	Hgd	chr16:37580152-37632026	OK	556.106	183.33	-1.60092	-5.86328	5e-05	0.000180553	yes
Hgs	Hgs	Hgs	chr11:120467634-120483984	OK	20.8188	11.7165	-0.829345	-3.64575	5e-05	0.000180553	yes
Hgsnat	Hgsnat	Hgsnat	chr8:25944458-25976744	OK	28.9072	17.8883	-0.692414	-3.11464	5e-05	0.000180553	yes
Hibadh	Hibadh	Hibadh	chr6:52546229-52640300	OK	274.179	94.8137	-1.53195	-6.29405	5e-05	0.000180553	yes
Hibch	Hibch	Hibch	chr1:52845045-52920860	OK	73.5659	36.9469	-0.993586	-4.47411	5e-05	0.000180553	yes
Hic1	Hic1	Hic1	chr11:75164564-75170255	OK	1.2158	0.513328	-1.24395	-2.64454	5e-05	0.000180553	yes
Hid1	Hid1	Hid1	chr11:115347708-115367719	OK	0.741552	10.1682	3.77738	10.0901	5e-05	0.000180553	yes
Hilpda	Hilpda	Hilpda	chr6:29272487-29275449	OK	1.68355	19.09	3.50324	7.87888	5e-05	0.000180553	yes
Hint2	Hint2	Hint2	chr4:43654226-43656445	OK	182.296	77.518	-1.23368	-5.46977	5e-05	0.000180553	yes
Hist1h1c	Hist1h1c	Hist1h1c	chr13:23738806-23739531	OK	11.7562	21.8543	0.894489	2.83789	5e-05	0.000180553	yes
Hist1h3d	Hist1h3d	Hist1h3d	chr13:23575762-23576266	OK	0	0.542257	inf	#NAME?	5e-05	0.000180553	yes
Hk2	Hk2	Hk2	chr6:82725026-82774454	OK	0.370921	2.37734	2.68017	6.67096	5e-05	0.000180553	yes
Hlf	Hlf	Hlf	chr11:90336534-90390917	OK	16.355	5.79881	-1.4959	-6.58116	5e-05	0.000180553	yes
Hmces	Hmces	Hmces	chr6:87913975-87936613	OK	6.84404	12.5403	0.873648	3.02158	5e-05	0.000180553	yes
Hmgcs1	Hmgcs1	Hmgcs1	chr13:119690350-119708260	OK	35.5785	161.959	2.18655	8.00218	5e-05	0.000180553	yes
Hmmr	Hmmr	Hmmr	chr11:40701387-40733437	OK	0.0881648	1.33733	3.92301	5.41402	5e-05	0.000180553	yes
Hnf1a	Hnf1a	Hnf1a	chr5:114948979-114971062	OK	8.97253	3.78361	-1.24575	-4.77673	5e-05	0.000180553	yes
Hnf1b	Hnf1b	Hnf1b	chr11:83850868-83905917	OK	4.24996	7.78048	0.872411	3.28795	5e-05	0.000180553	yes
Hnf4a	Hnf4a	Hnf4a	chr2:163547187-163572907	OK	274.931	144.102	-0.931983	-3.0716	5e-05	0.000180553	yes
Hnf4g	Hnf4g	Hnf4g	chr3:3508029-3659800	OK	0.0788377	1.11389	3.82058	5.06114	5e-05	0.000180553	yes
Hnrnpa1	Hnrnpa1	Hnrnpa1	chr15:103240396-103246698	OK	19.5831	31.9078	0.704303	2.54921	5e-05	0.000180553	yes
Hnrnpr	Hnrnpr	Hnrnpr	chr4:136310941-136345979	OK	3.74214	5.65383	0.595365	2.597	5e-05	0.000180553	yes
Hoga1	Hoga1	Hoga1	chr19:42045850-42070939	OK	129.244	18.702	-2.78883	-11.8163	5e-05	0.000180553	yes
Homer2	Homer2	Homer2	chr7:81600480-81706925	OK	9.92471	5.03202	-0.979889	-4.36438	5e-05	0.000180553	yes
Hook2	Hook2	Hook2	chr8:84990594-85003364	OK	13.9793	4.19494	-1.73657	-6.58422	5e-05	0.000180553	yes
Hopx	Hopx	Hopx	chr5:77086985-77115123	OK	58.8815	12.4389	-2.24295	-8.75141	5e-05	0.000180553	yes
Hp	Hp	Hp	chr8:109575127-109579172	OK	1747.33	7016.23	2.00555	3.5073	5e-05	0.000180553	yes
Hpd	Hpd	Hpd	chr5:123171806-123182686	OK	2776.83	1022.93	-1.44073	-3.56022	5e-05	0.000180553	yes
Hpgd	Hpgd	Hpgd	chr8:56294551-56321046	OK	153.501	92.7855	-0.726275	-3.12383	5e-05	0.000180553	yes
Hps4	Hps4	Hps4	chr5:112343094-112378424	OK	3.60011	2.10589	-0.773609	-2.34775	5e-05	0.000180553	yes
Hr	Hr	Hr	chr14:70554055-70573548	OK	0.0824068	1.14482	3.79621	5.77045	5e-05	0.000180553	yes
Hrg	Hrg	Hrg	chr16:22951071-22961659	OK	682.387	29.0574	-4.55361	-16.5373	5e-05	0.000180553	yes
Hs3st3b1	Hs3st3b1	Hs3st3b1	chr11:63884692-63922284	OK	21.7907	14.8488	-0.553369	-2.48559	5e-05	0.000180553	yes
Hs6st1	Hs6st1	Hs6st1	chr1:36068399-36106446	OK	60.0213	23.7106	-1.33994	-5.87024	5e-05	0.000180553	yes
Hsd11b1	Hsd11b1	Hsd11b1	chr1:193221640-193264045	OK	698	422.567	-0.724045	-2.57231	5e-05	0.000180553	yes
Hsd17b12	Hsd17b12	Hsd17b12	chr2:94032696-94157909	OK	81.3998	51.4417	-0.662087	-2.96682	5e-05	0.000180553	yes
Hsd17b2	Hsd17b2	Hsd17b2	chr8:117701945-117759029	OK	118.625	42.019	-1.49729	-6.6411	5e-05	0.000180553	yes
Hsd17b6	Hsd17b6	Hsd17b6	chr10:127990935-128007508	OK	381.602	76.3213	-2.32191	-9.41457	5e-05	0.000180553	yes
Hsd3b2	Hsd3b2	Hsd3b2	chr3:98711106-98724543	OK	18.8283	0.124966	-7.23522	-8.65977	5e-05	0.000180553	yes
Hsd3b3	Hsd3b3	Hsd3b3	chr3:98741475-98763128	OK	42.6572	0.810908	-5.71711	-12.2366	5e-05	0.000180553	yes
Hsd3b7	Hsd3b7	Hsd3b7	chr7:127800608-127803802	OK	259.64	37.4812	-2.79228	-11.3157	5e-05	0.000180553	yes
Hsdl2	Hsdl2	Hsdl2	chr4:59581562-59618694	OK	47.8184	117.156	1.2928	5.50052	5e-05	0.000180553	yes
Hsf2	Hsf2	Hsf2	chr10:57486384-57513143	OK	14.7761	5.43478	-1.44297	-5.74151	5e-05	0.000180553	yes
Hsp90aa1	Hsp90aa1	Hsp90aa1	chr12:110691035-110696395	OK	67.2401	43.2641	-0.636152	-2.75054	5e-05	0.000180553	yes
Hsp90b1	Hsp90b1	Hsp90b1	chr10:86690840-86705444	OK	504.469	1371.95	1.44339	3.44679	5e-05	0.000180553	yes
Hspa13	Hspa13	Hspa13	chr16:75755190-75766818	OK	12.6134	27.8745	1.14399	5.14664	5e-05	0.000180553	yes
Hspa1b	Hspa1b	Hspa1b	chr17:34956428-34959238	OK	4.74121	0.721232	-2.71672	-6.54203	5e-05	0.000180553	yes
Hspa2	Hspa2	Hspa2	chr12:76404175-76406936	OK	3.27602	6.18563	0.916975	3.0757	5e-05	0.000180553	yes
Hspa5	Hspa5	Hspa5	chr2:34772089-34776529	OK	490.602	1746.54	1.83188	4.17737	5e-05	0.000180553	yes
Hspb6	Hspb6	Hspb6	chr7:30553301-30555439	OK	6.08395	3.17764	-0.937054	-2.51096	5e-05	0.000180553	yes
Hsph1	Hsph1	Hsph1	chr5:149616844-149636315	OK	46.2989	19.6684	-1.2351	-5.41775	5e-05	0.000180553	yes
Htatip2	Htatip2	Htatip2	chr7:49759105-49773999	OK	39.6312	87.7611	1.14695	5.09854	5e-05	0.000180553	yes
Htra3	Htra3	Htra3	chr5:35652025-35679780	OK	0.498205	1.48821	1.57877	3.11729	5e-05	0.000180553	yes
Hunk	Hunk	Hunk	chr16:90386396-90499553	OK	0.53026	0.136543	-1.95734	-3.21303	5e-05	0.000180553	yes
Hyal2	Hyal2	Hyal2	chr9:107569162-107572778	OK	33.3614	12.7332	-1.38958	-5.96063	5e-05	0.000180553	yes
Hyi	Hyi	Hyi	chr4:118359998-118409263	OK	67.2781	9.20728	-2.86929	-6.87302	5e-05	0.000180553	yes
Hykk	Hykk	Hykk	chr9:54917289-54949924	OK	15.2744	0.573218	-4.73588	-13.4648	5e-05	0.000180553	yes
Hyou1	Hyou1	Hyou1	chr9:44379489-44392369	OK	57.9949	154.389	1.41257	5.22428	5e-05	0.000180553	yes
Ica1	Ica1	Ica1	chr6:8630526-8778484	OK	0.734141	3.69666	2.33209	4.71448	5e-05	0.000180553	yes
Icam1	Icam1	Icam1	chr9:21015959-21028796	OK	8.28065	2.86805	-1.52967	-5.17745	5e-05	0.000180553	yes
Icosl	Icosl	Icosl	chr10:78069367-78079525	OK	0.39208	7.96588	4.34461	9.00587	5e-05	0.000180553	yes
Id1	Id1	Id1	chr2:152736250-152737410	OK	16.1937	109.164	2.753	10.9162	5e-05	0.000180553	yes
Id3	Id3	Id3	chr4:136143821-136145392	OK	83.2444	140.447	0.7546	3.35697	5e-05	0.000180553	yes
Idh3a	Idh3a	Idh3a	chr9:54586510-54604662	OK	38.0246	24.0487	-0.660972	-2.97119	5e-05	0.000180553	yes
Idi1	Idi1	Idi1	chr13:8885605-8892396	OK	2.79377	6.62731	1.24621	4.15254	5e-05	0.000180553	yes
Ido2	Ido2	Ido2	chr8:24531891-24576333	OK	35.3433	0.684078	-5.69113	-14.6717	5e-05	0.000180553	yes
Ier3	Ier3	Ier3	chr17:35821712-35822911	OK	1.33251	3.37233	1.3396	2.57769	5e-05	0.000180553	yes
Iffo2	Iffo2	Iffo2	chr4:139530547-139620382	OK	8.87643	4.36689	-1.02337	-4.39552	5e-05	0.000180553	yes
Ifi47	Ifi47	Ifi47	chr11:49037659-49135387	OK	12.9109	7.90336	-0.708047	-2.55058	5e-05	0.000180553	yes
Ifngr1	Ifngr1	Ifngr1	chr10:19591957-19610225	OK	12.1159	20.0108	0.723882	3.09566	5e-05	0.000180553	yes
Ifrd1	Ifrd1	Ifrd1	chr12:40203128-40223189	OK	13.137	21.5931	0.71693	3.03948	5e-05	0.000180553	yes
Ifrd2	Ifrd2	Ifrd2	chr9:107587717-107593038	OK	22.9433	15.2988	-0.584652	-2.54179	5e-05	0.000180553	yes
Ift74	Ift74	Ift74	chr4:94614490-94693233	OK	2.50256	4.80754	0.941895	2.77578	5e-05	0.000180553	yes
Ift81	Ift81	Ift81	chr5:122550203-122614518	OK	0.715994	2.68311	1.90588	4.53478	5e-05	0.000180553	yes
Igdcc4	Igdcc4	Igdcc4	chr9:65101485-65137947	OK	0.0328219	2.34965	6.16165	6.56064	5e-05	0.000180553	yes
Igf1	Igf1	Igf1	chr10:87859055-87937047	OK	210.271	44.4346	-2.2425	-5.2833	5e-05	0.000180553	yes
Igf2r	Igf2r	Igf2r	chr17:12682405-12868143	OK	7.77666	11.1169	0.515535	2.30287	5e-05	0.000180553	yes
Igfals	Igfals	Igfals	chr17:24878769-24882008	OK	107.429	71.1143	-0.595175	-2.56922	5e-05	0.000180553	yes
Igfbp1	Igfbp1	Igfbp1	chr11:7197786-7202546	OK	15.4768	86.1605	2.47692	9.93157	5e-05	0.000180553	yes
Igfbp2	Igfbp2	Igfbp2	chr1:72824479-72852471	OK	531.631	2321.22	2.12639	5.67327	5e-05	0.000180553	yes
Igfbp3	Igfbp3	Igfbp3	chr11:7206090-7213923	OK	8.59892	4.07536	-1.07723	-3.85389	5e-05	0.000180553	yes
Igfbp4	Igfbp4	Igfbp4	chr11:99041259-99052643	OK	1170.69	432.237	-1.43746	-4.06129	5e-05	0.000180553	yes
Igsf11	Igsf11	Igsf11	chr16:38902344-39027157	OK	6.62408	15.737	1.24837	5.32175	5e-05	0.000180553	yes
Igsf8	Igsf8	Igsf8	chr1:172312406-172319835	OK	5.65334	16.7164	1.56409	6.04161	5e-05	0.000180553	yes
Igtp	Igtp	Igtp	chr11:58199555-58207592	OK	46.873	15.3469	-1.61081	-6.6666	5e-05	0.000180553	yes
Ikbip	Ikbip	Ikbip	chr10:91083038-91102613	OK	3.07347	7.69091	1.32329	3.48672	5e-05	0.000180553	yes
Ikbkap	Ikbkap	Ikbkap	chr4:56749679-56809605	OK	3.70234	6.64614	0.844077	3.31311	5e-05	0.000180553	yes
Ikbkb	Ikbkb	Ikbkb	chr8:22659204-22706583	OK	19.2783	26.8691	0.478971	2.1694	5e-05	0.000180553	yes
Ikbke	Ikbke	Ikbke	chr1:131254601-131279563	OK	7.54452	12.862	0.769618	3.26722	5e-05	0.000180553	yes
Ikzf4	Ikzf4	Ikzf4	chr10:128632414-128645993	OK	0.128528	0.638545	2.3127	3.40559	5e-05	0.000180553	yes
Il15ra	Il15ra	Il15ra	chr2:11705292-11733985	OK	24.7541	7.68867	-1.68686	-6.4328	5e-05	0.000180553	yes
Il17ra	Il17ra	Il17ra	chr6:120463196-120483727	OK	7.01621	11.1378	0.666705	2.87268	5e-05	0.000180553	yes
Il17rb	Il17rb	Il17rb	chr14:29996167-30008896	OK	5.37243	2.73211	-0.975557	-2.93519	5e-05	0.000180553	yes
Il18	Il18	Il18	chr9:50565367-50581837	OK	24.151	12.9294	-0.901427	-3.16845	5e-05	0.000180553	yes
Il1rap	Il1rap	Il1rap	chr16:26581704-26755502	OK	79.6687	6.87112	-3.53539	-13.4617	5e-05	0.000180553	yes
Il1rn	Il1rn	Il1rn	chr2:24336859-24351491	OK	1.28393	13.7414	3.41989	9.68795	5e-05	0.000180553	yes
Il22ra1	Il22ra1	Il22ra1	chr4:135728158-135755383	OK	0.515238	1.2868	1.32048	3.38415	5e-05	0.000180553	yes
Il3ra	Il3ra	Il3ra	chr14:14346494-14355490	OK	2.84506	7.22621	1.34478	3.67096	5e-05	0.000180553	yes
Il6ra	Il6ra	Il6ra	chr3:89869323-89913162	OK	32.9472	17.1715	-0.940139	-4.20225	5e-05	0.000180553	yes
Il7	Il7	Il7	chr3:7572076-7613427	OK	0.31668	1.07498	1.76321	2.95514	5e-05	0.000180553	yes
Ildr2	Ildr2	Ildr2	chr1:166254138-166316832	OK	14.5568	7.47314	-0.961903	-4.17641	5e-05	0.000180553	yes
Immp2l	Immp2l	Immp2l	chr12:41024089-41955588	OK	40.2991	17.4016	-1.21153	-4.94989	5e-05	0.000180553	yes
Impa1	Impa1	Impa1	chr3:10313539-10331439	OK	37.2736	25.4902	-0.548209	-2.47951	5e-05	0.000180553	yes
Impa2	Impa2	Impa2	chr18:67289222-67318841	OK	2.94269	10.3188	1.81007	5.15818	5e-05	0.000180553	yes
Impdh1	Impdh1	Impdh1	chr6:29200436-29216364	OK	1.52777	4.836	1.66239	4.6703	5e-05	0.000180553	yes
Impdh2	Impdh2	Impdh2	chr9:108560500-108565566	OK	14.6395	21.2311	0.536312	2.25392	5e-05	0.000180553	yes
Inf2	Inf2	Inf2	chr12:112588783-112615557	OK	9.58547	15.4545	0.689105	3.08793	5e-05	0.000180553	yes
Inhbb	Inhbb	Inhbb	chr1:119415464-119422248	OK	0.773834	5.72941	2.88829	8.28771	5e-05	0.000180553	yes
Inhbc	Inhbc	Inhbc	chr10:127356325-127370544	OK	44.1228	12.8499	-1.77977	-7.68984	5e-05	0.000180553	yes
Inhbe	Inhbe	Inhbe	chr10:127349401-127351772	OK	36.8603	1.20744	-4.93205	-13.4674	5e-05	0.000180553	yes
Inmt	Inmt	Inmt	chr6:55170626-55174990	OK	850.259	257.799	-1.72165	-6.32219	5e-05	0.000180553	yes
Inpp5b	Inpp5b	Inpp5b	chr4:124741849-124801511	OK	13.7153	4.69733	-1.54587	-6.44248	5e-05	0.000180553	yes
Inpp5f	Inpp5f	Inpp5f	chr7:128611364-128696436	OK	6.93956	3.0894	-1.16752	-4.65234	5e-05	0.000180553	yes
Insig1	Insig1	Insig1	chr5:28071411-28078662	OK	81.6755	47.1226	-0.793486	-3.17635	5e-05	0.000180553	yes
Insig2	Insig2	Insig2	chr1:121304352-121332589	OK	48.0729	110.253	1.19753	5.02185	5e-05	0.000180553	yes
Insr	Insr	Insr	chr8:3150921-3279617	OK	10.3469	6.74963	-0.616312	-2.77694	5e-05	0.000180553	yes
Ip6k1	Ip6k1	Ip6k1	chr9:108002647-108048782	OK	23.8814	16.7812	-0.509042	-2.29776	5e-05	0.000180553	yes
Ip6k2	Ip6k2	Ip6k2	chr9:108795993-108806333	OK	9.57652	28.8965	1.59332	6.54611	5e-05	0.000180553	yes
Ipmk	Ipmk	Ipmk	chr10:71347792-71385885	OK	15.6915	7.76041	-1.01578	-4.54693	5e-05	0.000180553	yes
Ipo4	Ipo4	Ipo4	chr14:55625628-55635678	OK	12.1871	21.019	0.786341	3.53017	5e-05	0.000180553	yes
Iqsec1	Iqsec1	Iqsec1	chr6:90659597-90810123	OK	7.51555	5.10862	-0.556945	-2.42332	5e-05	0.000180553	yes
Irak1bp1	Irak1bp1	Irak1bp1	chr9:82829805-82847688	OK	1.0072	2.95917	1.55484	3.49904	5e-05	0.000180553	yes
Irak3	Irak3	Irak3	chr10:120141653-120201537	OK	0.301342	1.02546	1.7668	3.14852	5e-05	0.000180553	yes
Ireb2	Ireb2	Ireb2	chr9:54863754-54912534	OK	21.2936	13.0494	-0.706439	-3.17537	5e-05	0.000180553	yes
Irf1	Irf1	Irf1	chr11:53770013-53778374	OK	29.5624	17.5791	-0.7499	-3.32037	5e-05	0.000180553	yes
Irf2	Irf2	Irf2	chr8:46739744-46847458	OK	23.9995	13.5313	-0.826703	-3.65454	5e-05	0.000180553	yes
Irf2bp2	Irf2bp2	Irf2bp2	chr8:126588295-126593436	OK	6.26429	11.4606	0.871462	3.79317	5e-05	0.000180553	yes
Irf3	Irf3	Irf3	chr7:44997647-45002848	OK	32.5504	18.4605	-0.818236	-3.64907	5e-05	0.000180553	yes
Irf5	Irf5	Irf5	chr6:29526624-29537320	OK	5.45501	2.25338	-1.27549	-3.78065	5e-05	0.000180553	yes
Irf6	Irf6	Irf6	chr1:193153111-193172035	OK	9.32909	4.80006	-0.958683	-3.98278	5e-05	0.000180553	yes
Irgm2	Irgm2	Irgm2	chr11:58214976-58222783	OK	24.0042	16.3901	-0.550461	-2.3558	5e-05	0.000180553	yes
Irs1	Irs1	Irs1	chr1:82233104-82291439	OK	4.73554	1.36068	-1.7992	-7.06814	5e-05	0.000180553	yes
Isg20	Isg20	Isg20	chr7:78913423-78920396	OK	2.30993	4.94839	1.09911	2.44825	5e-05	0.000180553	yes
Isoc1	Isoc1	Isoc1	chr18:58659481-58679570	OK	44.6618	23.5606	-0.922664	-4.14482	5e-05	0.000180553	yes
Isyna1	Isyna1	Isyna1	chr8:70594480-70597290	OK	3.12723	33.5289	3.42244	11.3236	5e-05	0.000180553	yes
Itch	Itch	Itch	chr2:155133480-155226855	OK	28.4858	11.742	-1.27857	-5.68195	5e-05	0.000180553	yes
Itfg3	Itfg3	Itfg3	chr17:26212691-26244242	OK	24.4557	14.9842	-0.706729	-3.15753	5e-05	0.000180553	yes
Itga1	Itga1	Itga1	chr13:114958080-115101964	OK	5.8033	2.63138	-1.14105	-3.03828	5e-05	0.000180553	yes
Itga9	Itga9	Itga9	chr9:118606708-118901003	OK	4.74494	3.16523	-0.584079	-2.35364	5e-05	0.000180553	yes
Itgav	Itgav	Itgav	chr2:83724396-83806917	OK	5.38274	8.1134	0.591967	2.63945	5e-05	0.000180553	yes
Itgb1bp1	Itgb1bp1	Itgb1bp1	chr12:21111755-21286237	OK	9.82305	19.18	0.965358	3.30248	5e-05	0.000180553	yes
Itgb3	Itgb3	Itgb3	chr11:104607999-104670471	OK	0.77381	1.83646	1.24688	3.63697	5e-05	0.000180553	yes
Itih3	Itih3	Itih3	chr14:30908573-30923587	OK	505.501	1820.62	1.84865	4.08253	5e-05	0.000180553	yes
Itih5	Itih5	Itih5	chr2:10153542-10256529	OK	2.60254	6.46099	1.31184	5.52029	5e-05	0.000180553	yes
Itm2c	Itm2c	Itm2c	chr1:85894509-85908698	OK	25.5053	52.8076	1.04995	4.71035	5e-05	0.000180553	yes
Itpka	Itpka	Itpka	chr2:119742336-119751253	OK	2.63311	0.242187	-3.44257	-5.04886	5e-05	0.000180553	yes
Itpkb	Itpkb	Itpkb	chr1:180326968-180423659	OK	1.84523	0.934555	-0.98145	-2.82941	5e-05	0.000180553	yes
Itpr1	Itpr1	Itpr1	chr6:108213095-108551116	OK	9.26293	16.009	0.789343	3.512	5e-05	0.000180553	yes
Itpr2	Itpr2	Itpr2	chr6:146108298-146502223	OK	5.0257	9.13638	0.862298	3.86118	5e-05	0.000180553	yes
Itpripl1	Itpripl1	Itpripl1	chr2:127138768-127143457	OK	1.89989	0.623026	-1.60855	-3.92177	5e-05	0.000180553	yes
Ivd	Ivd	Ivd	chr2:118861999-118881357	OK	102.35	34.7344	-1.55908	-6.87858	5e-05	0.000180553	yes
Iyd	Iyd	Iyd	chr10:3540278-3554877	OK	90.0835	7.59254	-3.56861	-13.6587	5e-05	0.000180553	yes
Izumo4	Izumo4	Izumo4	chr10:80702692-80705382	OK	6.34099	1.6666	-1.9278	-3.95339	5e-05	0.000180553	yes
Jade1	Jade1	Jade1	chr3:41555733-41616864	OK	11.8767	5.97496	-0.991137	-4.35002	5e-05	0.000180553	yes
Jak3	Jak3	Jak3	chr8:71676382-71690577	OK	2.9555	4.926	0.737014	2.68485	5e-05	0.000180553	yes
Jazf1	Jazf1	Jazf1	chr6:52768067-53068624	OK	0.829044	2.92095	1.81692	4.4422	5e-05	0.000180553	yes
Jrk	Jrk	Jrk	chr15:74702411-74710374	OK	0.427185	1.08801	1.34876	3.2219	5e-05	0.000180553	yes
Jun	Jun	Jun	chr4:95049035-95052222	OK	4.84143	11.8648	1.29318	5.20408	5e-05	0.000180553	yes
Jund	Jund	Jund	chr8:70697738-70700616	OK	25.7992	40.5766	0.653324	2.94666	5e-05	0.000180553	yes
Jup	Jup	Jup	chr11:100368855-100397790	OK	13.0412	5.4013	-1.2717	-5.54887	5e-05	0.000180553	yes
Kalrn	Kalrn	Kalrn	chr16:33969072-34514027	OK	1.81845	0.650642	-1.48278	-5.50703	5e-05	0.000180553	yes
Kank1	Kank1	Kank1	chr19:25237201-25434496	OK	10.9364	4.15529	-1.39612	-5.99176	5e-05	0.000180553	yes
Kank3	Kank3	Kank3	chr17:33810522-33822914	OK	4.01206	2.34029	-0.777654	-2.38276	5e-05	0.000180553	yes
Kat6b	Kat6b	Kat6b	chr14:21499769-21672478	OK	1.8432	2.83724	0.622275	2.39198	5e-05	0.000180553	yes
Kbtbd8	Kbtbd8	Kbtbd8	chr6:95117879-95129793	OK	1.09146	4.80326	2.13775	6.84462	5e-05	0.000180553	yes
Kcnab3	Kcnab3	Kcnab3	chr11:69326257-69333041	OK	0.371425	2.00657	2.43359	4.54246	5e-05	0.000180553	yes
Kcnc3	Kcnc3	Kcnc3	chr7:44590885-44604751	OK	2.07058	3.41356	0.721241	2.60829	5e-05	0.000180553	yes
Kcnk16	Kcnk16	Kcnk16	chr14:20262755-20269162	OK	0	15.3778	inf	#NAME?	5e-05	0.000180553	yes
Kcnk5	Kcnk5	Kcnk5	chr14:20140057-20181782	OK	17.6044	6.33239	-1.47511	-6.2244	5e-05	0.000180553	yes
Kcnn2	Kcnn2	Kcnn2	chr18:45560153-46045260	OK	17.8118	1.35909	-3.71212	-10.2775	5e-05	0.000180553	yes
Kctd15	Kctd15	Kctd15	chr7:34639015-34652841	OK	3.27208	1.42531	-1.19893	-3.15835	5e-05	0.000180553	yes
Kctd2	Kctd2	Kctd2	chr11:115420125-115431274	OK	12.2527	7.30155	-0.746819	-2.80157	5e-05	0.000180553	yes
Kdelc1	Kdelc1	Kdelc1	chr1:44106545-44118773	OK	4.35013	8.72344	1.00384	3.62343	5e-05	0.000180553	yes
Kdm4a	Kdm4a	Kdm4a	chr4:118137003-118180043	OK	6.1584	9.59741	0.640089	2.78508	5e-05	0.000180553	yes
Kdm6a	Kdm6a	Kdm6a	chrX:18162666-18279358	OK	5.64467	9.62015	0.76917	3.36882	5e-05	0.000180553	yes
Kdm6b	Kdm6b	Kdm6b	chr11:69398517-69413675	OK	4.63102	2.95754	-0.646931	-2.69132	5e-05	0.000180553	yes
Kdm7a	Kdm7a	Kdm7a	chr6:39118472-39206773	OK	2.71582	4.36637	0.685045	2.94581	5e-05	0.000180553	yes
Kdr	Kdr	Kdr	chr5:75933269-75978428	OK	11.4145	7.02307	-0.700699	-3.12488	5e-05	0.000180553	yes
Keap1	Keap1	Keap1	chr9:21229729-21239332	OK	26.6655	18.8726	-0.49868	-2.26056	5e-05	0.000180553	yes
Keg1	Keg1	Keg1	chr19:12695789-12719896	OK	35.2782	0.266765	-7.04706	-11.0045	5e-05	0.000180553	yes
Khdrbs3	Khdrbs3	Khdrbs3	chr15:68928419-69093518	OK	22.1383	11.3027	-0.969874	-4.08437	5e-05	0.000180553	yes
Khk	Khk	Khk	chr5:30921894-30931246	OK	458.517	65.9055	-2.7985	-11.61	5e-05	0.000180553	yes
Kidins220	Kidins220	Kidins220	chr12:24974931-25059697	OK	8.25029	11.9827	0.538435	2.43238	5e-05	0.000180553	yes
Kif11	Kif11	Kif11	chr19:37376402-37421859	OK	0.450181	1.01259	1.16947	2.6682	5e-05	0.000180553	yes
Kif1c	Kif1c	Kif1c	chr11:70700547-70731970	OK	48.0072	27.2396	-0.817548	-3.40854	5e-05	0.000180553	yes
Kif20a	Kif20a	Kif20a	chr18:34598614-34651736	OK	0.425298	3.26602	2.94099	2.72388	5e-05	0.000180553	yes
Kif20b	Kif20b	Kif20b	chr19:34922357-34975731	OK	0.118243	0.664478	2.49047	4.17699	5e-05	0.000180553	yes
Kif22	Kif22	Kif22	chr7:127027730-127042420	OK	0.198927	1.33904	2.75089	3.74652	5e-05	0.000180553	yes
Kif2c	Kif2c	Kif2c	chr4:117159632-117182624	OK	0.100248	0.939572	3.22843	3.49901	5e-05	0.000180553	yes
Kif3a	Kif3a	Kif3a	chr11:53567368-53604246	OK	1.16747	2.33146	0.99785	3.16684	5e-05	0.000180553	yes
Kif5c	Kif5c	Kif5c	chr2:49619313-49774778	OK	0.0330406	1.65102	5.64298	6.70284	5e-05	0.000180553	yes
Kif9	Kif9	Kif9	chr9:110476957-110525174	OK	0.471947	1.26855	1.42648	2.85103	5e-05	0.000180553	yes
Kifc3	Kifc3	Kifc3	chr8:95081200-95142540	OK	4.35676	6.72767	0.626851	2.22785	5e-05	0.000180553	yes
Klc4	Klc4	Klc4	chr17:46630630-46645144	OK	39.7131	10.4028	-1.93264	-8.33216	5e-05	0.000180553	yes
Klf1	Klf1	Klf1	chr8:84901927-84905295	OK	4.35581	0.32441	-3.74705	-5.89834	5e-05	0.000180553	yes
Klf10	Klf10	Klf10	chr15:38291463-38300711	OK	13.3484	29.4123	1.13975	5.05425	5e-05	0.000180553	yes
Klf11	Klf11	Klf11	chr12:24651370-24662782	OK	1.74055	4.38357	1.33256	4.44525	5e-05	0.000180553	yes
Klf12	Klf12	Klf12	chr14:99870639-100149796	OK	5.32236	1.37333	-1.95438	-6.94997	5e-05	0.000180553	yes
Klf13	Klf13	Klf13	chr7:63886350-63938915	OK	17.1531	7.23875	-1.24466	-5.55219	5e-05	0.000180553	yes
Klf15	Klf15	Klf15	chr6:90462625-90475209	OK	112.027	42.381	-1.40236	-6.08645	5e-05	0.000180553	yes
Klhdc7a	Klhdc7a	Klhdc7a	chr4:139962172-139968026	OK	5.60877	11.8258	1.07618	4.77181	5e-05	0.000180553	yes
Klhdc8a	Klhdc8a	Klhdc8a	chr1:132298625-132307357	OK	0.593626	1.87259	1.65741	4.11099	5e-05	0.000180553	yes
Klhdc8b	Klhdc8b	Klhdc8b	chr9:108447638-108465945	OK	3.86158	9.85467	1.35161	3.16979	5e-05	0.000180553	yes
Klhl2	Klhl2	Klhl2	chr8:64739674-64849924	OK	13.5283	8.44304	-0.680147	-2.94744	5e-05	0.000180553	yes
Klhl21	Klhl21	Klhl21	chr4:152008890-152017677	OK	16.1184	9.73538	-0.727403	-3.24455	5e-05	0.000180553	yes
Klhl25	Klhl25	Klhl25	chr7:75848337-75874130	OK	13.694	3.82359	-1.84054	-6.95569	5e-05	0.000180553	yes
Klhl26	Klhl26	Klhl26	chr8:70450227-70476943	OK	3.50287	6.4356	0.877534	3.19766	5e-05	0.000180553	yes
Klhl5	Klhl5	Klhl5	chr5:65131230-65168142	OK	9.115	3.38568	-1.4288	-5.47666	5e-05	0.000180553	yes
Klkb1	Klkb1	Klkb1	chr8:45269450-45294835	OK	102.947	57.7863	-0.833097	-3.58025	5e-05	0.000180553	yes
Kmo	Kmo	Kmo	chr1:175632192-175660853	OK	148.805	6.98667	-4.41267	-17.1217	5e-05	0.000180553	yes
Knstrn	Knstrn	Knstrn	chr2:118814002-118836212	OK	0.300045	2.03306	2.7604	5.20751	5e-05	0.000180553	yes
Krt18	Krt18	Krt18	chr15:102028215-102032026	OK	99.9008	148.596	0.572828	2.49891	5e-05	0.000180553	yes
Krt23	Krt23	Krt23	chr11:99477972-99493110	OK	4.76808	0.541145	-3.13932	-5.7955	5e-05	0.000180553	yes
L2hgdh	L2hgdh	L2hgdh	chr12:69690435-69724874	OK	25.2385	10.725	-1.23465	-5.49181	5e-05	0.000180553	yes
LOC102631757	LOC102631757	LOC102631757	chr17:31152751-31165053	OK	9.92166	2.18608	-2.18224	-6.00452	5e-05	0.000180553	yes
Lactb	Lactb	Lactb	chr9:66955392-66975484	OK	28.5299	16.116	-0.823981	-3.62806	5e-05	0.000180553	yes
Lactb2	Lactb2	Lactb2	chr1:13625899-13660509	OK	119.341	50.2523	-1.24783	-5.46709	5e-05	0.000180553	yes
Lamb2	Lamb2	Lamb2	chr9:108479861-108490530	OK	1.43552	3.13557	1.12716	3.89632	5e-05	0.000180553	yes
Lamb3	Lamb3	Lamb3	chr1:193301993-193343878	OK	1.01754	0.139662	-2.86507	-4.50009	5e-05	0.000180553	yes
Lancl1	Lancl1	Lancl1	chr1:67000516-67038872	OK	6.76938	11.229	0.730134	3.20123	5e-05	0.000180553	yes
Lap3	Lap3	Lap3	chr5:45493373-45512691	OK	148.798	72.9635	-1.02811	-4.33648	5e-05	0.000180553	yes
Larp1b	Larp1b	Larp1b	chr3:40950630-40977793	OK	62.3401	35.8699	-0.797388	-3.58847	5e-05	0.000180553	yes
Lars	Lars	Lars	chr18:42202348-42262071	OK	10.7561	30.3964	1.49874	6.66979	5e-05	0.000180553	yes
Lats2	Lats2	Lats2	chr14:57689661-57746123	OK	5.22782	3.43805	-0.604617	-2.20681	5e-05	0.000180553	yes
Lbp	Lbp	Lbp	chr2:158306492-158332852	OK	58.594	199.358	1.76654	7.18967	5e-05	0.000180553	yes
Lcat	Lcat	Lcat	chr8:105939550-105943402	OK	399.243	211.89	-0.913953	-3.6238	5e-05	0.000180553	yes
Lclat1	Lclat1	Lclat1	chr17:73107984-73243366	OK	20.6069	9.82127	-1.06914	-4.73743	5e-05	0.000180553	yes
Lcn2	Lcn2	Lcn2	chr2:32384636-32387739	OK	23.643	124.064	2.3916	9.35871	5e-05	0.000180553	yes
Ldha	Ldha	Ldha	chr7:46845803-46855627	OK	381.02	636.593	0.740505	2.54977	5e-05	0.000180553	yes
Ldhd	Ldhd	Ldhd	chr8:111626270-111630322	OK	72.5543	24.2349	-1.58197	-6.97796	5e-05	0.000180553	yes
Ldlr	Ldlr	Ldlr	chr9:21723575-21749918	OK	51.5037	21.6983	-1.24709	-5.42074	5e-05	0.000180553	yes
Leap2	Leap2	Leap2	chr11:53422180-53423136	OK	112.205	51.2775	-1.12973	-4.62474	5e-05	0.000180553	yes
Lect1	Lect1	Lect1	chr14:79637689-79662170	OK	3.91777	1.18049	-1.73065	-3.71744	5e-05	0.000180553	yes
Lect2	Lect2	Lect2	chr13:56542459-56548538	OK	279.225	75.1345	-1.89388	-8.30429	5e-05	0.000180553	yes
Lefty1	Lefty1	Lefty1	chr1:180935038-180938401	OK	0.264062	1.642	2.6365	3.73324	5e-05	0.000180553	yes
Leng8	Leng8	Leng8	chr7:4137055-4148173	OK	14.5534	25.0936	0.785963	3.53302	5e-05	0.000180553	yes
Leo1	Leo1	Leo1	chr9:75441523-75466432	OK	5.74345	12.4239	1.11313	4.26466	5e-05	0.000180553	yes
Lepr	Lepr	Lepr	chr4:101717406-101815354	OK	8.67961	30.6763	1.82142	7.86946	5e-05	0.000180553	yes
Leprotl1	Leprotl1	Leprotl1	chr8:34135571-34146739	OK	6.96912	12.6114	0.855676	3.49515	5e-05	0.000180553	yes
Letm1	Letm1	Letm1	chr5:33741351-33782704	OK	29.3525	18.7862	-0.643808	-2.90049	5e-05	0.000180553	yes
Lgals4	Lgals4	Lgals4	chr7:28833793-28841703	OK	11.142	37.7547	1.76065	6.84514	5e-05	0.000180553	yes
Lgals8	Lgals8	Lgals8	chr13:12439401-12461738	OK	55.1883	35.6692	-0.629684	-2.77365	5e-05	0.000180553	yes
Lgalsl	Lgalsl	Lgalsl	chr11:20823354-20831108	OK	3.12613	28.0673	3.16644	12.2642	5e-05	0.000180553	yes
Lgi3	Lgi3	Lgi3	chr14:70530820-70538324	OK	0.0744673	1.61431	4.43817	5.19926	5e-05	0.000180553	yes
Lhpp	Lhpp	Lhpp	chr7:132610642-132706419	OK	76.495	49.6898	-0.622415	-2.79483	5e-05	0.000180553	yes
Lhx6	Lhx6	Lhx6	chr2:36081952-36105408	OK	1.11917	28.3322	4.66195	13.8925	5e-05	0.000180553	yes
Lifr	Lifr	Lifr	chr15:7129571-7197489	OK	108.071	34.4263	-1.6504	-5.20669	5e-05	0.000180553	yes
Lima1	Lima1	Lima1	chr15:99778467-99875456	OK	19.5443	11.0318	-0.825074	-3.72513	5e-05	0.000180553	yes
Limch1	Limch1	Limch1	chr5:66745839-67057159	OK	0.238122	1.92203	3.01285	6.75974	5e-05	0.000180553	yes
Limd2	Limd2	Limd2	chr11:106156255-106160142	OK	11.1761	3.10694	-1.84685	-6.76776	5e-05	0.000180553	yes
Lims2	Lims2	Lims2	chr18:31931506-31958619	OK	40.2066	18.5683	-1.11459	-4.88161	5e-05	0.000180553	yes
Lin7a	Lin7a	Lin7a	chr10:107271830-107425143	OK	8.75016	2.69047	-1.70145	-6.96614	5e-05	0.000180553	yes
Lins	Lins	Lins	chr7:66689888-66717256	OK	1.36323	2.7003	0.986094	3.23177	5e-05	0.000180553	yes
Lipc	Lipc	Lipc	chr9:70798127-70934808	OK	174.633	6.99993	-4.64084	-17.3567	5e-05	0.000180553	yes
Lipg	Lipg	Lipg	chr18:74939321-74961263	OK	9.38341	0.170212	-5.78471	-10.2628	5e-05	0.000180553	yes
Litaf	Litaf	Litaf	chr16:10959272-10993121	OK	20.217	38.1533	0.916235	4.11407	5e-05	0.000180553	yes
Lix1l	Lix1l	Lix1l	chr3:96601132-96629819	OK	1.95774	4.47458	1.19256	3.4208	5e-05	0.000180553	yes
Lmbrd2	Lmbrd2	Lmbrd2	chr15:9111981-9197450	OK	8.74782	5.74476	-0.606676	-2.30314	5e-05	0.000180553	yes
Lmna	Lmna	Lmna	chr3:88481147-88503352	OK	25.6621	42.1983	0.717541	2.91838	5e-05	0.000180553	yes
Lmo4	Lmo4	Lmo4	chr3:144188529-144205255	OK	7.38926	12.7903	0.791552	2.85715	5e-05	0.000180553	yes
Lnp	Lnp	Lnp	chr2:74514836-74578948	OK	1.27684	1.94899	0.610146	2.22594	5e-05	0.000180553	yes
Lnx2	Lnx2	Lnx2	chr5:147016654-147076572	OK	2.31778	6.56595	1.50226	5.63813	5e-05	0.000180553	yes
Lonrf3	Lonrf3	Lonrf3	chrX:36328408-36366856	OK	1.13185	2.62758	1.21506	4.19104	5e-05	0.000180553	yes
Lpar6	Lpar6	Lpar6	chr14:73195501-73325791	OK	8.2416	16.7941	1.02696	3.76421	5e-05	0.000180553	yes
Lpgat1	Lpgat1	Lpgat1	chr1:191718023-191784257	OK	38.2472	16.5956	-1.20455	-5.15566	5e-05	0.000180553	yes
Lpl	Lpl	Lpl	chr8:68880554-68906932	OK	6.37323	49.492	2.9571	11.9061	5e-05	0.000180553	yes
Lppr1	Lppr1	Lppr1	chr4:49059461-49340261	OK	0.165888	1.02949	2.63364	4.37507	5e-05	0.000180553	yes
Lppr2	Lppr2	Lppr2	chr9:21937009-21948907	OK	3.62646	6.58225	0.860019	3.05734	5e-05	0.000180553	yes
Lrat	Lrat	Lrat	chr3:82876704-82943638	OK	4.54067	2.12532	-1.09522	-4.11847	5e-05	0.000180553	yes
Lrfn3	Lrfn3	Lrfn3	chr7:30355513-30362772	OK	1.09539	6.07886	2.47236	6.81784	5e-05	0.000180553	yes
Lrg1	Lrg1	Lrg1	chr17:56119677-56121946	OK	194.169	1107.28	2.51163	8.38248	5e-05	0.000180553	yes
Lrig3	Lrig3	Lrig3	chr10:125966218-126015359	OK	2.75396	1.17713	-1.22623	-3.59377	5e-05	0.000180553	yes
Lrit2	Lrit2	Lrit2	chr14:37068048-37073735	OK	1.18468	0	#NAME?	#NAME?	5e-05	0.000180553	yes
Lrp11	Lrp11	Lrp11	chr10:7589799-7625477	OK	0.925863	5.9632	2.68721	7.47649	5e-05	0.000180553	yes
Lrp3	Lrp3	Lrp3	chr7:35186384-35215345	OK	7.11167	4.02892	-0.819796	-3.28461	5e-05	0.000180553	yes
Lrp4	Lrp4	Lrp4	chr2:91457530-91513901	OK	8.7669	0.747071	-3.55275	-11.8233	5e-05	0.000180553	yes
Lrp5	Lrp5	Lrp5	chr19:3584824-3686564	OK	13.126	25.7439	0.971808	4.31246	5e-05	0.000180553	yes
Lrp6	Lrp6	Lrp6	chr6:134446477-134566913	OK	10.7214	7.47616	-0.520128	-2.34609	5e-05	0.000180553	yes
Lrpprc	Lrpprc	Lrpprc	chr17:84705246-84790786	OK	41.215	20.0368	-1.04052	-4.59979	5e-05	0.000180553	yes
Lrrc1	Lrrc1	Lrrc1	chr9:77430822-77544852	OK	0.241826	0.807962	1.74032	2.77337	5e-05	0.000180553	yes
Lrrc20	Lrrc20	Lrrc20	chr10:61475832-61582228	OK	1.78582	3.38697	0.923411	2.63057	5e-05	0.000180553	yes
Lrrc28	Lrrc28	Lrrc28	chr7:67513409-67645236	OK	17.3665	6.31381	-1.45972	-5.68376	5e-05	0.000180553	yes
Lrrc3	Lrrc3	Lrrc3	chr10:77897575-77902536	OK	33.1739	16.0217	-1.05002	-4.67455	5e-05	0.000180553	yes
Lrrc51	Lrrc51	Lrrc51	chr7:101912988-101933857	OK	4.05154	7.96147	0.974564	2.38672	5e-05	0.000180553	yes
Lrrc59	Lrrc59	Lrrc59	chr11:94629823-94653754	OK	35.0667	58.3812	0.735404	3.25864	5e-05	0.000180553	yes
Lrrc75a	Lrrc75a	Lrrc75a	chr11:62604883-62648523	OK	0.320287	1.57101	2.29426	3.73303	5e-05	0.000180553	yes
Lrrk1	Lrrk1	Lrrk1	chr7:66258746-66388341	OK	3.63264	2.42556	-0.5827	-2.37297	5e-05	0.000180553	yes
Lrtm1	Lrtm1	Lrtm1	chr14:28904942-29721864	OK	3.71307	0.840793	-2.14279	-7.19064	5e-05	0.000180553	yes
Lss	Lss	Lss	chr10:76531604-76562226	OK	8.00469	12.9915	0.698648	3.05964	5e-05	0.000180553	yes
Ltbp1	Ltbp1	Ltbp1	chr17:75005528-75392967	OK	0.987844	0.411293	-1.26412	-3.18823	5e-05	0.000180553	yes
Ltbp4	Ltbp4	Ltbp4	chr7:27305140-27337612	OK	5.83968	2.02065	-1.53107	-5.74303	5e-05	0.000180553	yes
Ltbr	Ltbr	Ltbr	chr6:125306570-125313870	OK	41.8117	20.8729	-1.00228	-4.49719	5e-05	0.000180553	yes
Ltv1	Ltv1	Ltv1	chr10:13178637-13193137	OK	12.4869	21.1933	0.763198	3.20222	5e-05	0.000180553	yes
Luc7l3	Luc7l3	Luc7l3	chr11:94291138-94321911	OK	19.2457	29.4289	0.612699	2.75947	5e-05	0.000180553	yes
Ly6a	Ly6a	Ly6a	chr15:74994876-74998031	OK	18.2339	10.7697	-0.759638	-2.5646	5e-05	0.000180553	yes
Ly6d	Ly6d	Ly6d	chr15:74762055-74763567	OK	1.04753	79.1934	6.24031	10.7785	5e-05	0.000180553	yes
Ly6k	Ly6k	Ly6k	chr15:74796873-74799968	OK	0.705488	39.3958	5.80327	9.01527	5e-05	0.000180553	yes
Lypd8	Lypd8	Lypd8	chr11:58379031-58390541	OK	0	1.6522	inf	#NAME?	5e-05	0.000180553	yes
Lypla1	Lypla1	Lypla1	chr1:4807892-4846735	OK	85.5322	52.5507	-0.702758	-3.08307	5e-05	0.000180553	yes
Lysmd2	Lysmd2	Lysmd2	chr9:75625731-75637773	OK	3.86799	12.6223	1.70632	4.97332	5e-05	0.000180553	yes
Lyve1	Lyve1	Lyve1	chr7:110850606-110862953	OK	3.09084	5.21306	0.754133	2.5039	5e-05	0.000180553	yes
Lzts3	Lzts3	Lzts3	chr2:130632764-130642844	OK	12.6763	3.89679	-1.70177	-7.00564	5e-05	0.000180553	yes
M6pr	M6pr	M6pr	chr6:122309009-122317677	OK	57.1103	80.8685	0.501826	2.22123	5e-05	0.000180553	yes
Macf1	Macf1	Macf1	chr4:123349632-123684360	OK	6.31006	4.15432	-0.603043	-2.64125	5e-05	0.000180553	yes
Macrod1	Macrod1	Macrod1	chr19:7056767-7198062	OK	59.3782	25.6493	-1.21101	-3.65697	5e-05	0.000180553	yes
Mad2l1	Mad2l1	Mad2l1	chr6:66535467-66540991	OK	1.48505	5.79789	1.96502	4.9441	5e-05	0.000180553	yes
Madd	Madd	Madd	chr2:91137359-91183047	OK	4.36553	2.51262	-0.796965	-3.15902	5e-05	0.000180553	yes
Mafb	Mafb	Mafb	chr2:160363676-160367065	OK	30.8891	4.26834	-2.85535	-11.5197	5e-05	0.000180553	yes
Mafg	Mafg	Mafg	chr11:120628350-120633547	OK	38.7689	27.5476	-0.492975	-2.20593	5e-05	0.000180553	yes
Maged1	Maged1	Maged1	chrX:94535473-94542074	OK	45.5636	75.2029	0.722906	3.16899	5e-05	0.000180553	yes
Magix	Magix	Magix	chrX:7673165-7681251	OK	7.10375	3.56454	-0.994866	-3.57836	5e-05	0.000180553	yes
Magohb	Magohb	Magohb	chr6:131284388-131293244	OK	3.35474	7.52551	1.16559	2.6116	5e-05	0.000180553	yes
Mal2	Mal2	Mal2	chr15:54571365-54602846	OK	22.6906	37.7458	0.734221	3.30856	5e-05	0.000180553	yes
Maml3	Maml3	Maml3	chr3:51687612-52105006	OK	0.30272	0.767543	1.34226	3.03743	5e-05	0.000180553	yes
Man1a	Man1a	Man1a	chr10:53906032-54075796	OK	78.3188	46.235	-0.760375	-3.18609	5e-05	0.000180553	yes
Man2a1	Man2a1	Man2a1	chr17:64601648-64755110	OK	64.4326	39.1009	-0.720588	-2.9086	5e-05	0.000180553	yes
Man2b2	Man2b2	Man2b2	chr5:36806812-36830649	OK	27.2852	18.484	-0.561836	-2.54231	5e-05	0.000180553	yes
Manba	Manba	Manba	chr3:135485610-135571403	OK	6.09213	2.97824	-1.03249	-3.83283	5e-05	0.000180553	yes
Manf	Manf	Manf	chr9:106887414-106891938	OK	64.868	241.514	1.89653	7.56327	5e-05	0.000180553	yes
Maob	Maob	Maob	chrX:16709280-16817366	OK	188.652	110.012	-0.778061	-3.12331	5e-05	0.000180553	yes
Map1lc3a	Map1lc3a	Map1lc3a	chr2:155276363-155278073	OK	51.7495	33.6223	-0.622125	-2.71327	5e-05	0.000180553	yes
Map2k3	Map2k3	Map2k3	chr11:60932056-60952803	OK	45.3256	20.6953	-1.13102	-5.06198	5e-05	0.000180553	yes
Map2k6	Map2k6	Map2k6	chr11:110399121-110513637	OK	10.4034	2.70181	-1.94506	-6.14509	5e-05	0.000180553	yes
Map3k1	Map3k1	Map3k1	chr13:111746434-111808983	OK	2.15554	3.98714	0.887308	3.53964	5e-05	0.000180553	yes
Map3k11	Map3k11	Map3k11	chr19:5689130-5702864	OK	15.6649	6.66876	-1.23205	-5.34217	5e-05	0.000180553	yes
Map3k13	Map3k13	Map3k13	chr16:21891968-21931877	OK	2.72091	4.41795	0.699289	2.86592	5e-05	0.000180553	yes
Map3k5	Map3k5	Map3k5	chr10:19934525-20142750	OK	17.7621	8.56657	-1.05201	-4.65279	5e-05	0.000180553	yes
Map4	Map4	Map4	chr9:109931773-110083954	OK	11.2896	6.89851	-0.710641	-3.17073	5e-05	0.000180553	yes
Map7d1	Map7d1	Map7d1	chr4:126232167-126256319	OK	12.2676	26.3534	1.10313	4.89471	5e-05	0.000180553	yes
Mapk13	Mapk13	Mapk13	chr17:28769316-28778704	OK	0.275816	1.72499	2.64481	3.51687	5e-05	0.000180553	yes
Mapk14	Mapk14	Mapk14	chr17:28691341-28748405	OK	41.0416	20.1001	-1.02989	-4.60645	5e-05	0.000180553	yes
Mapk1ip1	Mapk1ip1	Mapk1ip1	chr7:138835817-138846267	OK	5.11399	8.74282	0.773647	2.47751	5e-05	0.000180553	yes
Mapk6	Mapk6	Mapk6	chr9:75386781-75410016	OK	9.8914	6.1186	-0.692973	-2.99049	5e-05	0.000180553	yes
Mapk8ip3	Mapk8ip3	Mapk8ip3	chr17:24896499-24936977	OK	5.58252	9.19158	0.719397	2.68008	5e-05	0.000180553	yes
Mapkap1	Mapkap1	Mapkap1	chr2:34406770-34624958	OK	17.2375	11.4943	-0.584638	-2.56168	5e-05	0.000180553	yes
Mapkapk2	Mapkapk2	Mapkapk2	chr1:131053703-131097543	OK	34.5008	21.7284	-0.66705	-2.96819	5e-05	0.000180553	yes
Mapre2	Mapre2	Mapre2	chr18:23752332-23893861	OK	7.33242	3.23835	-1.17903	-4.59013	5e-05	0.000180553	yes
Marc1	Marc1	Marc1	chr1:184786766-184811300	OK	259.258	35.7777	-2.85725	-11.5355	5e-05	0.000180553	yes
Marc2	Marc2	Marc2	chr1:184813067-184845847	OK	325.966	159.518	-1.031	-4.01408	5e-05	0.000180553	yes
March6	March6	March6	chr15:31455898-31531037	OK	46.3294	21.8507	-1.08425	-4.61599	5e-05	0.000180553	yes
March7	March7	March7	chr2:60209935-60248385	OK	7.86394	11.6585	0.568058	2.36634	5e-05	0.000180553	yes
March8	March8	March8	chr6:116338021-116409541	OK	28.9707	19.1247	-0.599154	-2.68437	5e-05	0.000180553	yes
Marco	Marco	Marco	chr1:120474537-120505084	OK	3.90771	43.4457	3.47482	11.7575	5e-05	0.000180553	yes
Marveld1	Marveld1	Marveld1	chr19:42147388-42151703	OK	18.9528	5.69897	-1.73364	-7.10657	5e-05	0.000180553	yes
Marveld2	Marveld2	Marveld2	chr13:100595956-100616971	OK	6.01281	3.76086	-0.676977	-2.37629	5e-05	0.000180553	yes
Masp1	Masp1	Masp1	chr16:23451784-23520590	OK	41.3783	11.0573	-1.90387	-8.33715	5e-05	0.000180553	yes
Mast3	Mast3	Mast3	chr8:70778116-70792433	OK	9.43791	4.59755	-1.0376	-4.46211	5e-05	0.000180553	yes
Mastl	Mastl	Mastl	chr2:23116543-23156024	OK	0.0490042	0.548241	3.48383	3.90833	5e-05	0.000180553	yes
Mat2a	Mat2a	Mat2a	chr6:72432798-72440615	OK	34.0871	51.2559	0.588494	2.61882	5e-05	0.000180553	yes
Matn2	Matn2	Matn2	chr15:34306680-34436240	OK	0.70805	5.00635	2.82183	7.44334	5e-05	0.000180553	yes
Mb21d2	Mb21d2	Mb21d2	chr16:28826175-28929698	OK	8.01229	5.21662	-0.6191	-2.45398	5e-05	0.000180553	yes
Mbd1	Mbd1	Mbd1	chr18:74268287-74282684	OK	22.0423	13.3576	-0.722613	-3.17173	5e-05	0.000180553	yes
Mbl1	Mbl1	Mbl1	chr14:41151455-41158959	OK	216.819	33.4303	-2.69726	-11.465	5e-05	0.000180553	yes
Mbl2	Mbl2	Mbl2	chr19:30232956-30239682	OK	812.854	13.05	-5.96087	-20.8625	5e-05	0.000180553	yes
Mbnl2	Mbnl2	Mbnl2	chr14:120275668-120431698	OK	14.0097	21.2989	0.60435	2.7129	5e-05	0.000180553	yes
Mbtps2	Mbtps2	Mbtps2	chrX:157547821-157598715	OK	2.22689	3.92907	0.819158	2.93452	5e-05	0.000180553	yes
Mccc1	Mccc1	Mccc1	chr3:35959305-36053547	OK	35.1419	24.5215	-0.519146	-2.3376	5e-05	0.000180553	yes
Mccc2	Mccc2	Mccc2	chr13:99948531-100015639	OK	52.3774	30.76	-0.767892	-3.46575	5e-05	0.000180553	yes
Mcf2l	Mcf2l	Mcf2l	chr8:12915892-13020509	OK	0.0888319	1.08734	3.61358	5.01423	5e-05	0.000180553	yes
Mcm10	Mcm10	Mcm10	chr2:4990723-5012791	OK	11.2103	0.78349	-3.83876	-10.7044	5e-05	0.000180553	yes
Mcm7	Mcm7	Mcm7	chr5:138164588-138171862	OK	4.42324	7.298	0.722397	2.58425	5e-05	0.000180553	yes
Mcoln1	Mcoln1	Mcoln1	chr8:3500518-3515231	OK	15.9743	10.6412	-0.586094	-2.43342	5e-05	0.000180553	yes
Mcur1	Mcur1	Mcur1	chr13:43538405-43560191	OK	13.61	9.35661	-0.540607	-2.41538	5e-05	0.000180553	yes
Mdfic	Mdfic	Mdfic	chr6:15720660-15802169	OK	5.42891	14.0323	1.37001	5.71233	5e-05	0.000180553	yes
Mdm2	Mdm2	Mdm2	chr10:117688874-117710758	OK	10.7245	18.3376	0.773896	3.42718	5e-05	0.000180553	yes
Mdm4	Mdm4	Mdm4	chr1:132986104-133030587	OK	10.0475	14.3848	0.517702	2.33915	5e-05	0.000180553	yes
Med12	Med12	Med12	chrX:101274090-101298934	OK	3.6247	5.31722	0.552812	2.42174	5e-05	0.000180553	yes
Med12l	Med12l	Med12l	chr3:59006977-59344256	OK	0.44427	4.2554	3.25978	7.58592	5e-05	0.000180553	yes
Med24	Med24	Med24	chr11:98704590-98729435	OK	4.35338	8.49901	0.965157	3.83227	5e-05	0.000180553	yes
Med25	Med25	Med25	chr7:44879385-44892366	OK	15.8873	10.9273	-0.539945	-2.29695	5e-05	0.000180553	yes
Megf8	Megf8	Megf8	chr7:25317163-25365917	OK	1.22111	2.3509	0.945023	3.61945	5e-05	0.000180553	yes
Meox1	Meox1	Meox1	chr11:101877509-101894354	OK	0.118819	1.0217	3.10413	3.73401	5e-05	0.000180553	yes
Mertk	Mertk	Mertk	chr2:128698996-128802188	OK	6.87219	4.17165	-0.72015	-2.82029	5e-05	0.000180553	yes
Met	Met	Met	chr6:17463956-17573980	OK	16.7486	8.36477	-1.00164	-4.501	5e-05	0.000180553	yes
Metap2	Metap2	Metap2	chr10:93858489-93891202	OK	18.8257	26.5038	0.493491	2.21476	5e-05	0.000180553	yes
Metrn	Metrn	Metrn	chr17:25794570-25797045	OK	6.20837	1.96739	-1.65793	-4.09169	5e-05	0.000180553	yes
Mettl1	Mettl1	Mettl1	chr10:127041931-127045461	OK	11.1775	19.9006	0.832214	2.82322	5e-05	0.000180553	yes
Mettl17	Mettl17	Mettl17	chr14:51884841-51891868	OK	12.466	6.77222	-0.880297	-3.19333	5e-05	0.000180553	yes
Mettl20	Mettl20	Mettl20	chr6:149141512-149151170	OK	12.4519	31.0398	1.31775	5.47417	5e-05	0.000180553	yes
Mettl7a1	Mettl7a1	Mettl7a1	chr15:100304816-100314348	OK	153.624	104.585	-0.554731	-2.33612	5e-05	0.000180553	yes
Mettl7b	Mettl7b	Mettl7b	chr10:128933812-128960988	OK	561.507	14.9134	-5.23462	-13.8182	5e-05	0.000180553	yes
Mfhas1	Mfhas1	Mfhas1	chr8:35582502-35679449	OK	5.40435	1.23823	-2.12584	-7.5384	5e-05	0.000180553	yes
Mfn2	Mfn2	Mfn2	chr4:147873585-147904909	OK	34.8147	23.2863	-0.580212	-2.59395	5e-05	0.000180553	yes
Mfsd1	Mfsd1	Mfsd1	chr3:67582767-67604231	OK	48.3903	26.073	-0.892161	-4.00158	5e-05	0.000180553	yes
Mfsd2a	Mfsd2a	Mfsd2a	chr4:122946850-122961188	OK	52.3013	2.98956	-4.12884	-13.7534	5e-05	0.000180553	yes
Mfsd7a	Mfsd7a	Mfsd7a	chr5:108441053-108448891	OK	2.07293	4.24038	1.03252	3.0614	5e-05	0.000180553	yes
Mfsd7b	Mfsd7b	Mfsd7b	chr1:191005831-191029781	OK	1.50101	2.61428	0.800478	2.47787	5e-05	0.000180553	yes
Mfsd7c	Mfsd7c	Mfsd7c	chr12:85746538-85813585	OK	2.69142	1.52379	-0.820708	-2.40619	5e-05	0.000180553	yes
Mgam	Mgam	Mgam	chr6:40529090-40910666	OK	15.79	5.69607	-1.47097	-6.49514	5e-05	0.000180553	yes
Mgat1	Mgat1	Mgat1	chr11:49244190-49263024	OK	42.2041	20.8808	-1.01521	-4.51049	5e-05	0.000180553	yes
Mgst1	Mgst1	Mgst1	chr6:138140536-138156752	OK	2966.21	1251.04	-1.2455	-3.44996	5e-05	0.000180553	yes
Mgst3	Mgst3	Mgst3	chr1:167372383-167393797	OK	47.9195	17.7002	-1.43684	-5.0301	5e-05	0.000180553	yes
Mia2	Mia2	Mia2	chr12:59095799-59109130	OK	55.3422	26.0304	-1.08818	-4.81399	5e-05	0.000180553	yes
Mical2	Mical2	Mical2	chr7:112225835-112355194	OK	2.76352	7.63562	1.46624	6.14271	5e-05	0.000180553	yes
Micall1	Micall1	Micall1	chr15:79108982-79141251	OK	4.66034	2.5991	-0.842423	-3.41559	5e-05	0.000180553	yes
Micall2	Micall2	Micall2	chr5:139706692-139736333	OK	0.691651	3.15194	2.18812	5.46404	5e-05	0.000180553	yes
Micu1	Micu1	Micu1	chr10:59702562-59864134	OK	15.7707	29.3403	0.89564	3.97929	5e-05	0.000180553	yes
Mid1	Mid1	Mid1	chrX:169685198-169990797	OK	0.421623	1.30852	1.63391	3.41487	5e-05	0.000180553	yes
Mief1	Mief1	Mief1	chr15:80234079-80253371	OK	8.94196	6.05255	-0.563049	-2.46857	5e-05	0.000180553	yes
Mipep	Mipep	Mipep	chr14:60784565-60905480	OK	22.6059	14.069	-0.684181	-3.02188	5e-05	0.000180553	yes
Mir17hg	Mir17hg	Mir17hg	chr14:115044304-115046728	OK	1.68222	4.79814	1.51211	4.2534	5e-05	0.000180553	yes
Mitf	Mitf	Mitf	chr6:97807057-98021358	OK	0.793612	2.11579	1.41469	3.94978	5e-05	0.000180553	yes
Mki67	Mki67	Mki67	chr7:135689787-135716379	OK	0.28315	1.54045	2.44371	6.60281	5e-05	0.000180553	yes
Mkl2	Mkl2	Mkl2	chr16:13256480-13417529	OK	3.16793	5.69531	0.846235	2.64896	5e-05	0.000180553	yes
Mknk2	Mknk2	Mknk2	chr10:80665317-80676293	OK	56.2882	30.4475	-0.886508	-3.91241	5e-05	0.000180553	yes
Mkrn2os	Mkrn2os	Mkrn2os	chr6:115583546-115592576	OK	7.18469	2.54469	-1.49744	-4.90579	5e-05	0.000180553	yes
Mlxipl	Mlxipl	Mlxipl	chr5:135106890-135138382	OK	62.2336	27.4875	-1.17892	-5.09794	5e-05	0.000180553	yes
Mmd2	Mmd2	Mmd2	chr5:142563480-142608752	OK	9.2166	3.78597	-1.28357	-4.36842	5e-05	0.000180553	yes
Mmgt2	Mmgt2	Mmgt2	chr11:62648663-62666359	OK	0.852506	3.76779	2.14394	4.68717	5e-05	0.000180553	yes
Mmp14	Mmp14	Mmp14	chr14:54431603-54441258	OK	20.8264	38.761	0.896188	4.03282	5e-05	0.000180553	yes
Mmp15	Mmp15	Mmp15	chr8:95352336-95374293	OK	8.75112	1.93732	-2.1754	-7.8681	5e-05	0.000180553	yes
Mmrn2	Mmrn2	Mmrn2	chr14:34375503-34404286	OK	3.85114	2.11302	-0.86598	-2.95226	5e-05	0.000180553	yes
Mn1	Mn1	Mn1	chr5:111418165-111457025	OK	0.64672	0.0783689	-3.04479	-4.61577	5e-05	0.000180553	yes
Mob3b	Mob3b	Mob3b	chr4:34949073-35157484	OK	4.1135	2.64697	-0.636022	-2.53811	5e-05	0.000180553	yes
Mocos	Mocos	Mocos	chr18:24653690-24701556	OK	17.4376	7.61382	-1.19551	-5.07556	5e-05	0.000180553	yes
Mocs1	Mocs1	Mocs1	chr17:49428363-49455430	OK	63.0537	16.6901	-1.91759	-8.39785	5e-05	0.000180553	yes
Morc4	Morc4	Morc4	chrX:139821634-139871654	OK	1.28672	3.47289	1.43244	4.46654	5e-05	0.000180553	yes
Morf4l2	Morf4l2	Morf4l2	chrX:136732947-136803361	OK	66.9467	118.285	0.821188	3.57075	5e-05	0.000180553	yes
Mospd3	Mospd3	Mospd3	chr5:137596646-137601059	OK	33.3853	19.2199	-0.796615	-3.39332	5e-05	0.000180553	yes
Mov10	Mov10	Mov10	chr3:104794833-104818563	OK	6.91527	2.95312	-1.22754	-4.52132	5e-05	0.000180553	yes
Mpdz	Mpdz	Mpdz	chr4:81278498-81442815	OK	4.49804	0.452284	-3.314	-9.69667	5e-05	0.000180553	yes
Mpi	Mpi	Mpi	chr9:57544267-57552752	OK	7.94768	16.6596	1.06775	4.14767	5e-05	0.000180553	yes
Mpp5	Mpp5	Mpp5	chr12:78748946-78840713	OK	5.61537	3.58857	-0.64597	-2.68106	5e-05	0.000180553	yes
Mpp7	Mpp7	Mpp7	chr18:7347961-7626863	OK	1.36842	4.97047	1.86087	5.95898	5e-05	0.000180553	yes
Mprip	Mprip	Mprip	chr11:59662494-59780860	OK	13.762	25.8082	0.907143	3.91943	5e-05	0.000180553	yes
Mpst	Mpst	Mpst	chr15:78406711-78414015	OK	78.6779	16.1271	-2.28647	-9.62879	5e-05	0.000180553	yes
Mpv17l	Mpv17l	Mpv17l	chr16:13903160-13949619	OK	9.23393	2.96876	-1.63708	-5.97066	5e-05	0.000180553	yes
Mpzl1	Mpzl1	Mpzl1	chr1:165592180-165634541	OK	1.27392	3.35081	1.39523	3.53876	5e-05	0.000180553	yes
Mpzl2	Mpzl2	Mpzl2	chr9:45042343-45054043	OK	35.3142	15.965	-1.14534	-5.11962	5e-05	0.000180553	yes
Mrap	Mrap	Mrap	chr16:90738323-90749776	OK	51.1792	88.4228	0.788862	3.50692	5e-05	0.000180553	yes
Mroh6	Mroh6	Mroh6	chr15:75882933-75888723	OK	1.60034	0.707337	-1.17791	-2.75751	5e-05	0.000180553	yes
Mrpl12	Mrpl12	Mrpl12	chr11:120484668-120488754	OK	158.608	74.7336	-1.08564	-4.87369	5e-05	0.000180553	yes
Mrpl14	Mrpl14	Mrpl14	chr17:45686371-45698495	OK	116.756	56.4256	-1.04908	-4.52536	5e-05	0.000180553	yes
Mrpl17	Mrpl17	Mrpl17	chr7:105803781-105811087	OK	8.60803	12.5542	0.544421	2.46469	5e-05	0.000180553	yes
Mrpl18	Mrpl18	Mrpl18	chr17:12911354-12916091	OK	72.2435	46.6558	-0.630812	-2.81234	5e-05	0.000180553	yes
Mrpl39	Mrpl39	Mrpl39	chr16:84717579-84735302	OK	28.1697	18.7918	-0.584042	-2.57592	5e-05	0.000180553	yes
Mrpl50	Mrpl50	Mrpl50	chr4:49512596-49521083	OK	31.9053	45.728	0.51928	2.34932	5e-05	0.000180553	yes
Mrps24	Mrps24	Mrps24	chr11:5703982-5707699	OK	51.0698	34.5093	-0.565482	-2.46908	5e-05	0.000180553	yes
Mrps26	Mrps26	Mrps26	chr2:130563756-130565394	OK	30.7055	19.2423	-0.674214	-2.67631	5e-05	0.000180553	yes
Msantd3	Msantd3	Msantd3	chr4:48539945-48561920	OK	0.299266	2.79972	3.22578	4.64907	5e-05	0.000180553	yes
Msi2	Msi2	Msi2	chr11:88339381-88718267	OK	2.62989	5.03238	0.936238	3.55766	5e-05	0.000180553	yes
Msln	Msln	Msln	chr17:25748612-25754327	OK	0.531193	1.70336	1.68108	3.16875	5e-05	0.000180553	yes
Msmo1	Msmo1	Msmo1	chr8:64718144-64733578	OK	55.3702	109.236	0.980265	3.93973	5e-05	0.000180553	yes
Msra	Msra	Msra	chr14:64122620-64455903	OK	175.242	40.6252	-2.1089	-9.1615	5e-05	0.000180553	yes
Msrb3	Msrb3	Msrb3	chr10:120781100-120898971	OK	5.16972	17.1952	1.73385	7.28615	5e-05	0.000180553	yes
Mt1	Mt1	Mt1	chr8:94179088-94180327	OK	711.399	1360.99	0.935921	3.578	5e-05	0.000180553	yes
Mt2	Mt2	Mt2	chr8:94172617-94173567	OK	418.741	1329.95	1.66725	6.29117	5e-05	0.000180553	yes
Mtch2	Mtch2	Mtch2	chr2:90847154-90866634	OK	75.2526	142.506	0.921206	3.85844	5e-05	0.000180553	yes
Mtfp1	Mtfp1	Mtfp1	chr11:4091480-4095431	OK	30.0929	19.3052	-0.640435	-2.73721	5e-05	0.000180553	yes
Mtfr1	Mtfr1	Mtfr1	chr3:19187328-19220817	OK	31.7645	15.6468	-1.02155	-4.58401	5e-05	0.000180553	yes
Mtfr1l	Mtfr1l	Mtfr1l	chr4:134525554-134535387	OK	47.5182	28.1468	-0.755511	-3.39964	5e-05	0.000180553	yes
Mthfd1	Mthfd1	Mthfd1	chr12:76255231-76319820	OK	114.203	78.0537	-0.549063	-2.23764	5e-05	0.000180553	yes
Mthfd1l	Mthfd1l	Mthfd1l	chr10:3973074-4167081	OK	1.64142	4.79958	1.54796	5.01424	5e-05	0.000180553	yes
Mthfr	Mthfr	Mthfr	chr4:148039076-148059562	OK	1.04925	5.03445	2.26247	7.64395	5e-05	0.000180553	yes
Mthfsd	Mthfsd	Mthfsd	chr8:121097556-121108379	OK	6.575	12.1883	0.89043	3.15528	5e-05	0.000180553	yes
Mthfsl	Mthfsl	Mthfsl	chr9:88688604-88719798	OK	22.2394	12.9488	-0.780303	-2.62689	5e-05	0.000180553	yes
Mtif3	Mtif3	Mtif3	chr5:146948656-146963797	OK	7.64898	3.81903	-1.00206	-3.47432	5e-05	0.000180553	yes
Mtmr10	Mtmr10	Mtmr10	chr7:64287669-64340806	OK	10.5699	5.25331	-1.00866	-4.40285	5e-05	0.000180553	yes
Mtss1	Mtss1	Mtss1	chr15:58941233-59082026	OK	69.721	28.1473	-1.3086	-5.54965	5e-05	0.000180553	yes
Mttp	Mttp	Mttp	chr3:138089854-138143388	OK	104.308	19.6144	-2.41086	-10.1472	5e-05	0.000180553	yes
Muc13	Muc13	Muc13	chr16:33794036-33819927	OK	0	0.914786	inf	#NAME?	5e-05	0.000180553	yes
Mug1	Mug1	Mug1	chr6:121838540-121889057	OK	621.591	65.473	-3.24699	-9.08116	5e-05	0.000180553	yes
Mup1	Mup1	Mup1	chr4:60498012-60501960	OK	2.17329	0	#NAME?	#NAME?	5e-05	0.000180553	yes
Mup10	Mup10	Mup10	chr4:60578240-60662395	OK	61.1273	0.258548	-7.88524	-9.34883	5e-05	0.000180553	yes
Mup14	Mup14	Mup14	chr4:61300018-61439704	OK	2.15642	0	#NAME?	#NAME?	5e-05	0.000180553	yes
Mup20	Mup20	Mup20	chr4:62050234-62054117	OK	12.1989	0.27304	-5.48149	-6.15142	5e-05	0.000180553	yes
Mup21	Mup21	Mup21	chr4:62147831-62150841	OK	9.17596	1.00184	-3.19521	-5.38979	5e-05	0.000180553	yes
Mup3	Mup3	Mup3	chr4:62083475-62087312	OK	1265.15	4.61972	-8.09728	-21.7256	5e-05	0.000180553	yes
Mup4	Mup4	Mup4	chr4:59956805-59960665	OK	0.793634	0	#NAME?	#NAME?	5e-05	0.000180553	yes
Mup5	Mup5	Mup5	chr4:61831318-61835180	OK	8.25816	0	#NAME?	#NAME?	5e-05	0.000180553	yes
Mup7	Mup7	Mup7	chr4:60066468-60139858	OK	4.98553	0	#NAME?	#NAME?	5e-05	0.000180553	yes
Mup8	Mup8	Mup8	chr4:60218620-60222599	OK	0.673161	0	#NAME?	#NAME?	5e-05	0.000180553	yes
Mustn1	Mustn1	Mustn1	chr14:30879256-30881610	OK	2.9352	9.39606	1.67859	4.4407	5e-05	0.000180553	yes
Mvb12a	Mvb12a	Mvb12a	chr8:71542929-71548026	OK	67.5022	46.3527	-0.54228	-2.42576	5e-05	0.000180553	yes
Mvb12b	Mvb12b	Mvb12b	chr2:33729955-33887946	OK	0.502346	1.18124	1.23354	2.98413	5e-05	0.000180553	yes
Mvd	Mvd	Mvd	chr8:122433595-122443422	OK	6.43662	15.3941	1.258	4.5713	5e-05	0.000180553	yes
Mx2	Mx2	Mx2	chr16:97536080-97560901	OK	2.51945	5.82991	1.21037	3.79749	5e-05	0.000180553	yes
Mxi1	Mxi1	Mxi1	chr19:53310505-53375810	OK	6.25284	3.31315	-0.916305	-3.73557	5e-05	0.000180553	yes
Myadm	Myadm	Myadm	chr7:3289037-3299349	OK	5.97676	10.5381	0.818174	3.29977	5e-05	0.000180553	yes
Mybbp1a	Mybbp1a	Mybbp1a	chr11:72441377-72451550	OK	18.7189	29.0801	0.635537	2.85771	5e-05	0.000180553	yes
Mybl1	Mybl1	Mybl1	chr1:9667410-9700209	OK	0.0670483	1.7383	4.69633	5.97093	5e-05	0.000180553	yes
Myc	Myc	Myc	chr15:61985340-61990361	OK	1.10448	6.62163	2.58382	6.79533	5e-05	0.000180553	yes
Mycl	Mycl	Mycl	chr4:122995930-123002480	OK	2.23893	0.358493	-2.64279	-5.34648	5e-05	0.000180553	yes
Mydgf	Mydgf	Mydgf	chr17:56176540-56183920	OK	67.3029	96.5523	0.520641	2.34866	5e-05	0.000180553	yes
Myef2	Myef2	Myef2	chr2:125068126-125123660	OK	1.85256	5.51357	1.57347	4.78353	5e-05	0.000180553	yes
Myh10	Myh10	Myh10	chr11:68691914-68816624	OK	1.75272	0.856762	-1.03263	-3.35074	5e-05	0.000180553	yes
Myh11	Myh11	Myh11	chr16:14194526-14291408	OK	0.921522	0.391403	-1.23536	-2.99685	5e-05	0.000180553	yes
Mylk	Mylk	Mylk	chr16:34784949-35002434	OK	17.5807	2.25412	-2.96336	-11.7667	5e-05	0.000180553	yes
Myo1c	Myo1c	Myo1c	chr11:75651508-75674634	OK	12.5547	23.566	0.908486	4.07455	5e-05	0.000180553	yes
Myom2	Myom2	Myom2	chr8:15057652-15133419	OK	0.998225	11.5965	3.53818	11.4553	5e-05	0.000180553	yes
Myom3	Myom3	Myom3	chr4:135759714-135815567	OK	0.120576	10.3787	6.42753	11.8054	5e-05	0.000180553	yes
Myrf	Myrf	Myrf	chr19:10208270-10240748	OK	7.10408	4.63566	-0.615873	-2.64534	5e-05	0.000180553	yes
N4bp2	N4bp2	N4bp2	chr5:65763520-65826784	OK	4.58832	2.3096	-0.990323	-3.84136	5e-05	0.000180553	yes
N4bp2l1	N4bp2l1	N4bp2l1	chr5:150571642-150594525	OK	32.0057	5.35135	-2.58035	-9.72343	5e-05	0.000180553	yes
N6amt1	N6amt1	N6amt1	chr16:87354184-87368649	OK	5.48917	11.5288	1.07058	3.79742	5e-05	0.000180553	yes
N6amt2	N6amt2	N6amt2	chr14:57549597-57571569	OK	7.14831	14.2426	0.994537	2.90447	5e-05	0.000180553	yes
Naa60	Naa60	Naa60	chr16:3884618-3904781	OK	53.4449	20.1648	-1.40622	-6.27821	5e-05	0.000180553	yes
Nabp1	Nabp1	Nabp1	chr1:51469487-51478399	OK	5.53862	9.70478	0.809169	3.22005	5e-05	0.000180553	yes
Nacc2	Nacc2	Nacc2	chr2:26055535-26122811	OK	6.19486	4.19461	-0.562535	-2.42952	5e-05	0.000180553	yes
Nadk	Nadk	Nadk	chr4:155562391-155591001	OK	108.103	53.5163	-1.01435	-4.27862	5e-05	0.000180553	yes
Nadk2	Nadk2	Nadk2	chr15:9071259-9110496	OK	71.1488	44.7204	-0.669908	-2.7255	5e-05	0.000180553	yes
Nadsyn1	Nadsyn1	Nadsyn1	chr7:143795590-143822852	OK	13.9136	6.59901	-1.07618	-4.39447	5e-05	0.000180553	yes
Naglu	Naglu	Naglu	chr11:101070093-101077671	OK	16.2033	10.5	-0.625893	-2.68682	5e-05	0.000180553	yes
Nags	Nags	Nags	chr11:102145512-102149528	OK	57.1816	37.3628	-0.613946	-2.75722	5e-05	0.000180553	yes
Nampt	Nampt	Nampt	chr12:32820334-32853369	OK	33.218	17.4034	-0.9326	-4.04806	5e-05	0.000180553	yes
Nans	Nans	Nans	chr4:46489328-46503438	OK	10.5622	21.8473	1.04855	4.34641	5e-05	0.000180553	yes
Nap1l1	Nap1l1	Nap1l1	chr10:111473191-111498150	OK	21.9261	33.6222	0.616764	2.33843	5e-05	0.000180553	yes
Naprt	Naprt	Naprt	chr15:75890963-75894481	OK	64.4644	19.1794	-1.74894	-7.73658	5e-05	0.000180553	yes
Narf	Narf	Narf	chr11:121237235-121255856	OK	20.6826	7.30879	-1.50071	-6.62605	5e-05	0.000180553	yes
Nars	Nars	Nars	chr18:64499646-64516557	OK	54.3718	80.9644	0.574429	2.50054	5e-05	0.000180553	yes
Nat10	Nat10	Nat10	chr2:103721258-103761250	OK	7.12612	10.4377	0.55062	2.3848	5e-05	0.000180553	yes
Nat2	Nat2	Nat2	chr8:67494874-67502578	OK	15.0568	4.91173	-1.61611	-5.30643	5e-05	0.000180553	yes
Nbas	Nbas	Nbas	chr12:13269126-13583811	OK	4.50428	8.08389	0.843754	3.72263	5e-05	0.000180553	yes
Ncald	Ncald	Ncald	chr15:37366174-37792428	OK	7.38325	11.7732	0.673178	2.87919	5e-05	0.000180553	yes
Ncaph	Ncaph	Ncaph	chr2:127103809-127133954	OK	0.260823	0.878771	1.75241	2.81958	5e-05	0.000180553	yes
Nceh1	Nceh1	Nceh1	chr3:27183003-27244911	OK	9.7629	17.4696	0.839461	3.74698	5e-05	0.000180553	yes
Ncoa2	Ncoa2	Ncoa2	chr1:13139104-13374083	OK	8.0491	4.56175	-0.819238	-3.63966	5e-05	0.000180553	yes
Ncoa3	Ncoa3	Ncoa3	chr2:165992636-166073242	OK	5.22983	3.52055	-0.570964	-2.46972	5e-05	0.000180553	yes
Ncoa4	Ncoa4	Ncoa4	chr14:32159886-32179855	OK	9.83334	6.19656	-0.666214	-2.86494	5e-05	0.000180553	yes
Ndel1	Ndel1	Ndel1	chr11:68821445-68853131	OK	20.9521	13.6036	-0.623106	-2.7287	5e-05	0.000180553	yes
Ndfip1	Ndfip1	Ndfip1	chr18:38418974-38464406	OK	265.035	135.203	-0.971055	-4.26355	5e-05	0.000180553	yes
Ndfip2	Ndfip2	Ndfip2	chr14:105258672-105309298	OK	25.0274	16.3554	-0.613738	-2.71481	5e-05	0.000180553	yes
Ndrg1	Ndrg1	Ndrg1	chr15:66929317-66969641	OK	5.61955	12.6715	1.17306	4.69243	5e-05	0.000180553	yes
Ndrg2	Ndrg2	Ndrg2	chr14:51905270-51913488	OK	874.686	230.433	-1.92442	-5.93039	5e-05	0.000180553	yes
Ndst1	Ndst1	Ndst1	chr18:60685975-60713389	OK	25.5278	11.0165	-1.2124	-5.39997	5e-05	0.000180553	yes
Ndufa1	Ndufa1	Ndufa1	chrX:37187588-37191238	OK	217.557	335.013	0.62282	2.80739	5e-05	0.000180553	yes
Ndufa8	Ndufa8	Ndufa8	chr2:36036333-36049292	OK	143.759	280.547	0.964586	4.30072	5e-05	0.000180553	yes
Ndufaf6	Ndufaf6	Ndufaf6	chr4:11051045-11076205	OK	17.4895	9.09415	-0.943475	-3.25416	5e-05	0.000180553	yes
Ndufaf7	Ndufaf7	Ndufaf7	chr17:78937134-78948052	OK	8.41475	13.5734	0.689787	2.8362	5e-05	0.000180553	yes
Neat1	Neat1	Neat1	chr19:5824709-5845480	OK	81.2746	228.334	1.49027	5.35255	5e-05	0.000180553	yes
Neb	Neb	Neb	chr2:52136646-52338798	OK	1.45697	0.535197	-1.44483	-5.58655	5e-05	0.000180553	yes
Necab1	Necab1	Necab1	chr4:14930640-15149131	OK	7.90886	0.596682	-3.72844	-9.17388	5e-05	0.000180553	yes
Necap1	Necap1	Necap1	chr6:122874556-122888941	OK	26.4609	16.9875	-0.639388	-2.85481	5e-05	0.000180553	yes
Nedd4l	Nedd4l	Nedd4l	chr18:64887755-65689436	OK	3.92899	14.3071	1.8645	7.29896	5e-05	0.000180553	yes
Nedd9	Nedd9	Nedd9	chr13:41309915-41487360	OK	1.4198	13.3734	3.23561	11.08	5e-05	0.000180553	yes
Nek1	Nek1	Nek1	chr8:60993192-61131346	OK	3.329	7.63654	1.19783	4.918	5e-05	0.000180553	yes
Nek2	Nek2	Nek2	chr1:191821472-191833049	OK	0.443635	2.27496	2.35839	4.97447	5e-05	0.000180553	yes
Nek4	Nek4	Nek4	chr14:30951376-30988821	OK	3.76201	7.36261	0.968713	3.8961	5e-05	0.000180553	yes
Nek6	Nek6	Nek6	chr2:38511696-38587490	OK	12.7711	18.5507	0.53859	2.4078	5e-05	0.000180553	yes
Nenf	Nenf	Nenf	chr1:191306796-191318118	OK	12.8197	43.134	1.75046	5.81065	5e-05	0.000180553	yes
Nes	Nes	Nes	chr3:87971092-87980451	OK	0.775749	0.21512	-1.85045	-3.81046	5e-05	0.000180553	yes
Net1	Net1	Net1	chr13:3882017-3918220	OK	14.7669	9.80672	-0.590522	-2.58043	5e-05	0.000180553	yes
Neu1	Neu1	Neu1	chr17:34931252-34937297	OK	14.4559	6.57676	-1.13621	-4.92857	5e-05	0.000180553	yes
Neu3	Neu3	Neu3	chr7:99811438-99828417	OK	0.372493	9.37222	4.6531	10.3688	5e-05	0.000180553	yes
Nfatc1	Nfatc1	Nfatc1	chr18:80606204-80713071	OK	2.53943	1.43418	-0.824286	-2.58143	5e-05	0.000180553	yes
Nfe2	Nfe2	Nfe2	chr15:103248211-103258403	OK	0.12668	0.864681	2.77098	2.03143	5e-05	0.000180553	yes
Nfe2l1	Nfe2l1	Nfe2l1	chr11:96817413-96829968	OK	40.091	27.5927	-0.538993	-2.36134	5e-05	0.000180553	yes
Nfe2l2	Nfe2l2	Nfe2l2	chr2:75675518-75704641	OK	33.6994	57.7641	0.777448	3.48329	5e-05	0.000180553	yes
Nfil3	Nfil3	Nfil3	chr13:52967208-52981039	OK	8.4712	20.6146	1.28303	5.20174	5e-05	0.000180553	yes
Nfix	Nfix	Nfix	chr8:84701456-84800338	OK	16.0261	9.47977	-0.757497	-3.39166	5e-05	0.000180553	yes
Nfxl1	Nfxl1	Nfxl1	chr5:72513303-72559645	OK	6.54676	12.3338	0.913768	3.87374	5e-05	0.000180553	yes
Ngdn	Ngdn	Ngdn	chr14:55015453-55024137	OK	26.2876	39.7172	0.595382	2.56657	5e-05	0.000180553	yes
Ngef	Ngef	Ngef	chr1:87476828-87573870	OK	16.2086	7.8908	-1.03852	-4.42769	5e-05	0.000180553	yes
Nhlrc2	Nhlrc2	Nhlrc2	chr19:56548260-56598846	OK	8.92022	4.60494	-0.953897	-3.91532	5e-05	0.000180553	yes
Nhp2	Nhp2	Nhp2	chr11:51619772-51635896	OK	28.2232	56.0044	0.988658	3.34346	5e-05	0.000180553	yes
Nhsl1	Nhsl1	Nhsl1	chr10:18407674-18533891	OK	0.99035	3.48695	1.81595	6.23139	5e-05	0.000180553	yes
Nifk	Nifk	Nifk	chr1:118321842-118333831	OK	22.8786	33.8784	0.566367	2.53288	5e-05	0.000180553	yes
Nim1k	Nim1k	Nim1k	chr13:119710093-119755882	OK	1.21008	2.64921	1.13046	3.33263	5e-05	0.000180553	yes
Ninj1	Ninj1	Ninj1	chr13:49187546-49196251	OK	136.197	71.411	-0.931477	-4.18223	5e-05	0.000180553	yes
Ninl	Ninl	Ninl	chr2:150934518-151009398	OK	0.197199	0.834848	2.08186	3.96142	5e-05	0.000180553	yes
Nipal1	Nipal1	Nipal1	chr5:72647795-72671078	OK	10.0774	4.43617	-1.18374	-4.88512	5e-05	0.000180553	yes
Nipsnap1	Nipsnap1	Nipsnap1	chr11:4874002-4894200	OK	170.565	28.7493	-2.56872	-10.987	5e-05	0.000180553	yes
Nit1	Nit1	Nit1	chr1:171329144-171345645	OK	75.0703	45.1047	-0.734963	-2.82167	5e-05	0.000180553	yes
Nit2	Nit2	Nit2	chr16:57156664-57167332	OK	185.501	61.5095	-1.59255	-6.99279	5e-05	0.000180553	yes
Nkd1	Nkd1	Nkd1	chr8:88521343-88594887	OK	2.57736	0.859164	-1.58489	-4.4225	5e-05	0.000180553	yes
Nktr	Nktr	Nktr	chr9:121719180-121759943	OK	12.8347	22.5379	0.812297	3.60358	5e-05	0.000180553	yes
Nle1	Nle1	Nle1	chr11:82900767-82908395	OK	2.55604	5.67724	1.15128	3.25347	5e-05	0.000180553	yes
Nlk	Nlk	Nlk	chr11:78567167-78697425	OK	2.99923	4.82534	0.686039	2.63818	5e-05	0.000180553	yes
Nlrc5	Nlrc5	Nlrc5	chr8:94472762-94527272	OK	2.7913	4.52834	0.698043	2.87604	5e-05	0.000180553	yes
Nlrp6	Nlrp6	Nlrp6	chr7:140920901-140929192	OK	50.9119	0.963961	-5.72288	-17.5511	5e-05	0.000180553	yes
Nme1	Nme1	Nme1	chr11:93958924-93968521	OK	55.7218	99.6511	0.838645	3.76721	5e-05	0.000180553	yes
Nme6	Nme6	Nme6	chr9:109832793-109842961	OK	12.4354	36.3197	1.5463	5.80137	5e-05	0.000180553	yes
Nmral1	Nmral1	Nmral1	chr16:4711317-4719356	OK	5.27546	10.0467	0.929353	3.01392	5e-05	0.000180553	yes
Nmrk1	Nmrk1	Nmrk1	chr19:18632015-18652184	OK	24.7324	4.0428	-2.61297	-8.76415	5e-05	0.000180553	yes
Nnmt	Nnmt	Nnmt	chr9:48591889-48605077	OK	176.398	12.7965	-3.78501	-14.1049	5e-05	0.000180553	yes
Noa1	Noa1	Noa1	chr5:77294168-77310086	OK	7.77288	4.35357	-0.836252	-2.97058	5e-05	0.000180553	yes
Nol12	Nol12	Nol12	chr15:78934932-78941910	OK	5.82634	8.94733	0.618867	2.24406	5e-05	0.000180553	yes
Nol4l	Nol4l	Nol4l	chr2:153407460-153529971	OK	0.250821	0.797337	1.66853	3.46094	5e-05	0.000180553	yes
Nop58	Nop58	Nop58	chr1:59685005-59711510	OK	21.0217	41.3288	0.975269	4.33938	5e-05	0.000180553	yes
Nostrin	Nostrin	Nostrin	chr2:69135799-69189329	OK	12.4216	2.97329	-2.06272	-6.46425	5e-05	0.000180553	yes
Notch1	Notch1	Notch1	chr2:26457901-26503822	OK	2.69073	4.4408	0.722823	3.1197	5e-05	0.000180553	yes
Npc1	Npc1	Npc1	chr18:12168729-12236386	OK	40.3233	26.2121	-0.621381	-2.45724	5e-05	0.000180553	yes
Npdc1	Npdc1	Npdc1	chr2:25403049-25409494	OK	2.21662	22.0825	3.31647	9.47206	5e-05	0.000180553	yes
Npr1	Npr1	Npr1	chr3:90450591-90465866	OK	4.77403	2.88289	-0.727692	-2.70279	5e-05	0.000180553	yes
Npr3	Npr3	Npr3	chr15:11839895-11907390	OK	0.903603	0.386875	-1.22382	-2.9828	5e-05	0.000180553	yes
Nptx1	Nptx1	Nptx1	chr11:119538718-119547820	OK	0.0777987	0.54934	2.81988	4.05194	5e-05	0.000180553	yes
Nqo2	Nqo2	Nqo2	chr13:33917917-34002794	OK	36.8057	17.8117	-1.0471	-4.10055	5e-05	0.000180553	yes
Nr0b2	Nr0b2	Nr0b2	chr4:133553389-133556536	OK	25.7317	109.168	2.08493	8.81918	5e-05	0.000180553	yes
Nr1d1	Nr1d1	Nr1d1	chr11:98767931-98775377	OK	25.2603	6.79216	-1.89493	-7.62345	5e-05	0.000180553	yes
Nr1d2	Nr1d2	Nr1d2	chr14:18204055-18239106	OK	25.6052	5.65159	-2.17971	-9.44151	5e-05	0.000180553	yes
Nr1h2	Nr1h2	Nr1h2	chr7:44549615-44553965	OK	25.6188	17.5674	-0.544305	-2.40185	5e-05	0.000180553	yes
Nr1h3	Nr1h3	Nr1h3	chr2:91184060-91195116	OK	76.4934	41.2687	-0.890287	-4.00002	5e-05	0.000180553	yes
Nr1h4	Nr1h4	Nr1h4	chr10:89454233-89533622	OK	99.6451	54.5932	-0.868076	-3.78864	5e-05	0.000180553	yes
Nr2f2	Nr2f2	Nr2f2	chr7:70351949-70411146	OK	9.01866	4.30791	-1.06593	-4.35325	5e-05	0.000180553	yes
Nr2f6	Nr2f6	Nr2f6	chr8:71374118-71381952	OK	58.9685	38.973	-0.59747	-2.68795	5e-05	0.000180553	yes
Nr3c1	Nr3c1	Nr3c1	chr18:39410544-39487245	OK	20.3647	12.2653	-0.731486	-3.28696	5e-05	0.000180553	yes
Nr3c2	Nr3c2	Nr3c2	chr8:76902507-77243639	OK	1.61348	0.667054	-1.2743	-3.16751	5e-05	0.000180553	yes
Nr4a1	Nr4a1	Nr4a1	chr15:101266845-101274794	OK	0.490578	2.12704	2.11629	4.21224	5e-05	0.000180553	yes
Nrbp2	Nrbp2	Nrbp2	chr15:76085593-76090013	OK	22.2087	52.7354	1.24765	5.57192	5e-05	0.000180553	yes
Nrep	Nrep	Nrep	chr18:33437018-33464029	OK	17.5921	2.06608	-3.08996	-9.42959	5e-05	0.000180553	yes
Nrp1	Nrp1	Nrp1	chr8:128359072-128505475	OK	14.9258	8.60122	-0.795194	-3.56295	5e-05	0.000180553	yes
Nrxn1	Nrxn1	Nrxn1	chr17:90033643-91092802	OK	0.830428	0.366779	-1.17895	-3.10218	5e-05	0.000180553	yes
Nsmce1	Nsmce1	Nsmce1	chr7:125467639-125491542	OK	12.4044	18.9131	0.608528	2.22129	5e-05	0.000180553	yes
Nsun4	Nsun4	Nsun4	chr4:116031769-116053876	OK	7.02276	4.58252	-0.615898	-2.44045	5e-05	0.000180553	yes
Nt5c3b	Nt5c3b	Nt5c3b	chr11:100415693-100441089	OK	3.68555	12.1269	1.71825	4.78813	5e-05	0.000180553	yes
Nt5e	Nt5e	Nt5e	chr9:88327608-88372089	OK	20.0191	3.26972	-2.61414	-10.1667	5e-05	0.000180553	yes
Ntrk2	Ntrk2	Ntrk2	chr13:58806568-59133970	OK	4.69021	1.1856	-1.98403	-7.15488	5e-05	0.000180553	yes
Nuak2	Nuak2	Nuak2	chr1:132316124-132333488	OK	6.81471	1.26719	-2.42702	-7.16701	5e-05	0.000180553	yes
Nucb2	Nucb2	Nucb2	chr7:116504368-116540588	OK	2.91292	43.4004	3.89717	12.2234	5e-05	0.000180553	yes
Nudcd2	Nudcd2	Nudcd2	chr11:40733660-40740046	OK	22.692	37.784	0.735594	3.27619	5e-05	0.000180553	yes
Nudcd3	Nudcd3	Nudcd3	chr11:6105691-6200451	OK	16.9064	10.0993	-0.743318	-3.30136	5e-05	0.000180553	yes
Nudt13	Nudt13	Nudt13	chr14:20294689-20317575	OK	4.47008	7.63108	0.771587	2.82602	5e-05	0.000180553	yes
Nudt14	Nudt14	Nudt14	chr12:112934732-112942118	OK	18.5087	30.9277	0.740697	2.75701	5e-05	0.000180553	yes
Nudt18	Nudt18	Nudt18	chr14:70577846-70582571	OK	6.21582	12.9758	1.0618	4.55327	5e-05	0.000180553	yes
Nudt22	Nudt22	Nudt22	chr19:6993018-6996037	OK	10.8455	17.654	0.7029	2.44387	5e-05	0.000180553	yes
[truncated: 22,343 more rows]
