# Supplementary material for: HNF4A guides the MLL4 complex to establish and maintain H3K4me1 at gene regulatory elements
Source: Commun Biol. 2024 Jan 31;7:144. doi: 10.1038/s42003-024-05835-0 (PMC10830483; doi:10.1038/s42003-024-05835-0)
Supplement: Supplementary file 4 — Supplementary Data 2 [file 42003_2024_5835_MOESM4_ESM.xlsx]

## Sheet: 3T3wt_vs_3T3h.gene_exp
Supplementary Data 2. RNA-seq in control NIH 3T3 cells and HNF4A ectopically expressing NIH 3T3 cells
test_id	gene_id	gene	locus	status	3T3wt-FPKM	3T3h-FPKM	log2(fold_change)	test_stat	p_value	q_value	significant
0610007P14Rik	0610007P14Rik	0610007P14Rik	chr12:85815454-85824545	OK	59.5579	75.4919	0.342028	2.8041	5e-05	8.46899e-05	yes
0610010K14Rik	0610010K14Rik	0610010K14Rik	chr11:70235203-70237914	OK	59.7749	36.226	-0.722516	-5.07181	5e-05	8.46899e-05	yes
0610011F06Rik	0610011F06Rik	0610011F06Rik	chr17:25875499-25877163	OK	16.4262	8.76487	-0.906193	-4.44516	5e-05	8.46899e-05	yes
0610012G03Rik	0610012G03Rik	0610012G03Rik	chr16:31947050-31948521	OK	18.6233	23.9396	0.362293	2.57688	5e-05	8.46899e-05	yes
0610030E20Rik	0610030E20Rik	0610030E20Rik	chr6:72347316-72353160	OK	7.04431	8.81997	0.324315	2.42467	5e-05	8.46899e-05	yes
0610037L13Rik	0610037L13Rik	0610037L13Rik	chr4:107889898-107897802	OK	18.7612	14.9546	-0.327164	-2.24269	5e-05	8.46899e-05	yes
1110001J03Rik	1110001J03Rik	1110001J03Rik	chr6:38534860-38539449	OK	68.027	35.5602	-0.935846	-5.41726	5e-05	8.46899e-05	yes
1110002L01Rik	1110002L01Rik	1110002L01Rik	chr12:3365131-3426747	OK	3.90844	6.70865	0.779429	3.28367	5e-05	8.46899e-05	yes
1110004E09Rik	1110004E09Rik	1110004E09Rik	chr16:90925810-90934849	OK	20.4495	29.0197	0.504967	3.48734	5e-05	8.46899e-05	yes
1110004F10Rik	1110004F10Rik	1110004F10Rik	chr7:116093379-116105210	OK	103.447	66.502	-0.637421	-5.39503	5e-05	8.46899e-05	yes
1110006O24Rik	1110006O24Rik	1110006O24Rik	chr5:115631048-115631816	OK	5.28807	8.41862	0.670844	2.61247	5e-05	8.46899e-05	yes
1110007C09Rik	1110007C09Rik	1110007C09Rik	chr13:49202950-49216026	OK	62.9559	49.7346	-0.340091	-2.53562	5e-05	8.46899e-05	yes
1110008F13Rik	1110008F13Rik	1110008F13Rik	chr2:156863121-156887078	OK	146.898	259.475	0.820786	7.09445	5e-05	8.46899e-05	yes
1110008P14Rik	1110008P14Rik	1110008P14Rik	chr2:32379100-32381915	OK	49.3329	128.744	1.38389	10.2769	5e-05	8.46899e-05	yes
1110012L19Rik	1110012L19Rik	1110012L19Rik	chrX:70385912-70389416	OK	35.1128	46.831	0.415469	3.10741	5e-05	8.46899e-05	yes
1110019D14Rik	1110019D14Rik	1110019D14Rik	chr6:13871568-13896421	OK	2.31507	0.582434	-1.99089	-4.60958	5e-05	8.46899e-05	yes
1110038B12Rik	1110038B12Rik	1110038B12Rik	chr17:34950235-34952471	OK	458.163	356.898	-0.360348	-3.01177	5e-05	8.46899e-05	yes
1110038F14Rik	1110038F14Rik	1110038F14Rik	chr15:76948543-76950731	OK	35.0249	21.2566	-0.720467	-5.00079	5e-05	8.46899e-05	yes
1110051M20Rik	1110051M20Rik	1110051M20Rik	chr2:91277827-91444642	OK	6.77255	3.87299	-0.806252	-4.25681	5e-05	8.46899e-05	yes
1110059E24Rik	1110059E24Rik	1110059E24Rik	chr19:21597312-21652791	OK	41.5754	31.78	-0.387608	-3.0138	5e-05	8.46899e-05	yes
1190002F15Rik	1190002F15Rik	1190002F15Rik	chr6:134929091-134951718	OK	43.6688	25.0965	-0.799116	-4.69531	5e-05	8.46899e-05	yes
1190002N15Rik	1190002N15Rik	1190002N15Rik	chr9:94517863-94538081	OK	13.2267	7.15946	-0.885525	-6.62609	5e-05	8.46899e-05	yes
1190007I07Rik	1190007I07Rik	1190007I07Rik	chr10:82619850-82623228	OK	9.1024	21.7344	1.25566	5.69121	5e-05	8.46899e-05	yes
1300002E11Rik	1300002E11Rik	1300002E11Rik	chr16:21794346-21809039	OK	7.72582	16.5328	1.09757	4.00402	5e-05	8.46899e-05	yes
1500011K16Rik	1500011K16Rik	1500011K16Rik	chr2:127791376-127792488	OK	34.6226	25.1682	-0.460108	-2.99256	5e-05	8.46899e-05	yes
1500015A07Rik	1500015A07Rik	1500015A07Rik	chr18:61726389-61728253	OK	3.7194	8.30424	1.15878	6.0608	5e-05	8.46899e-05	yes
1600002H07Rik	1600002H07Rik	1600002H07Rik	chr17:24215055-24220769	OK	11.5823	15.0875	0.381439	2.68684	5e-05	8.46899e-05	yes
1600014C10Rik	1600014C10Rik	1600014C10Rik	chr7:38183216-38197565	OK	3.52889	13.9607	1.98409	12.753	5e-05	8.46899e-05	yes
1600025M17Rik	1600025M17Rik	1600025M17Rik	chrX:56317607-56320664	OK	2.06009	9.88333	2.26229	5.2868	5e-05	8.46899e-05	yes
1700007K13Rik	1700007K13Rik	1700007K13Rik	chr2:28462000-28466324	OK	0	1.69132	inf	#NAME?	5e-05	8.46899e-05	yes
1700017B05Rik	1700017B05Rik	1700017B05Rik	chr9:57252321-57262599	OK	7.78343	12.6879	0.704979	5.51256	5e-05	8.46899e-05	yes
1700019B21Rik	1700019B21Rik	1700019B21Rik	chrX:62510538-62527011	OK	12.9751	2.81671	-2.20367	-6.31641	5e-05	8.46899e-05	yes
1700020I14Rik	1700020I14Rik	1700020I14Rik	chr2:119594295-119600744	OK	23.4572	32.718	0.480052	3.60519	5e-05	8.46899e-05	yes
1700025F24Rik	1700025F24Rik	1700025F24Rik	chr10:119413443-119426864	OK	2.58818	5.03339	0.959593	3.14308	5e-05	8.46899e-05	yes
1700025G04Rik	1700025G04Rik	1700025G04Rik	chr1:151884523-152090320	OK	5.37282	1.96105	-1.45406	-10.4007	5e-05	8.46899e-05	yes
1700029J07Rik	1700029J07Rik	1700029J07Rik	chr8:45953605-45975252	OK	0.297179	1.38318	2.21858	5.29398	5e-05	8.46899e-05	yes
1700030J22Rik	1700030J22Rik	1700030J22Rik	chr8:116969598-116978943	OK	0.290356	1.025	1.81973	4.38403	5e-05	8.46899e-05	yes
1700037H04Rik	1700037H04Rik	1700037H04Rik	chr2:131127411-131604824	OK	69.5284	33.5702	-1.05042	-2.76859	5e-05	8.46899e-05	yes
1700048O20Rik	1700048O20Rik	1700048O20Rik	chr9:121937274-121947016	OK	3.33734	4.9992	0.582997	2.78754	5e-05	8.46899e-05	yes
1700056E22Rik	1700056E22Rik	1700056E22Rik	chr1:184033031-184033998	OK	1.94713	3.58094	0.878987	2.62309	5e-05	8.46899e-05	yes
1700066M21Rik	1700066M21Rik	1700066M21Rik	chr1:57377619-57385422	OK	10.4338	5.54463	-0.912101	-6.10488	5e-05	8.46899e-05	yes
1700086O06Rik	1700086O06Rik	1700086O06Rik	chr18:38238404-38262629	OK	4.98865	8.42489	0.756007	2.42696	5e-05	8.46899e-05	yes
1700123O20Rik	1700123O20Rik	1700123O20Rik	chr14:54642160-54690742	OK	23.5498	44.7223	0.925281	2.9468	5e-05	8.46899e-05	yes
1810009A15Rik	1810009A15Rik	1810009A15Rik	chr19:8883877-8890759	OK	224.667	133.198	-0.754221	-6.0238	5e-05	8.46899e-05	yes
1810013L24Rik	1810013L24Rik	1810013L24Rik	chr16:8830099-8858924	OK	28.989	35.3188	0.284934	2.44214	5e-05	8.46899e-05	yes
1810030O07Rik	1810030O07Rik	1810030O07Rik	chrX:12654883-12673546	OK	24.8009	15.7975	-0.650693	-5.08994	5e-05	8.46899e-05	yes
1810044D09Rik	1810044D09Rik	1810044D09Rik	chr6:91440986-91441755	OK	3.93123	8.66325	1.13993	3.06521	5e-05	8.46899e-05	yes
1810055G02Rik	1810055G02Rik	1810055G02Rik	chr19:3708332-3717881	OK	50.9251	71.4501	0.48856	4.14097	5e-05	8.46899e-05	yes
1810058I24Rik	1810058I24Rik	1810058I24Rik	chr6:35252698-35262059	OK	41.8323	79.9461	0.93441	7.30721	5e-05	8.46899e-05	yes
2010001A14Rik	2010001A14Rik	2010001A14Rik	chr11:57795498-57801467	OK	2.63046	10.1039	1.94152	6.32296	5e-05	8.46899e-05	yes
2010003K11Rik	2010003K11Rik	2010003K11Rik	chr19:4496787-4498583	OK	0.245754	47.5562	7.59627	9.95714	5e-05	8.46899e-05	yes
2010012O05Rik	2010012O05Rik	2010012O05Rik	chr19:46689905-46703382	OK	7.31713	4.41493	-0.728888	-4.12067	5e-05	8.46899e-05	yes
2010111I01Rik	2010111I01Rik	2010111I01Rik	chr13:62964892-63431745	OK	24.424	7.98172	-1.61353	-8.44968	5e-05	8.46899e-05	yes
2010204K13Rik	2010204K13Rik	2010204K13Rik	chrX:7411816-7422988	OK	43.5682	17.7272	-1.29731	-8.04634	5e-05	8.46899e-05	yes
2200002D01Rik	2200002D01Rik	2200002D01Rik	chr7:29238322-29248467	OK	14.8551	35.9385	1.27457	3.52068	5e-05	8.46899e-05	yes
2210013O21Rik	2210013O21Rik	2210013O21Rik	chrX:153723553-153741296	OK	144.778	51.2201	-1.49906	-11.8517	5e-05	8.46899e-05	yes
2210016L21Rik	2210016L21Rik	2210016L21Rik	chr5:114942201-114948540	OK	27.1745	16.5066	-0.719215	-4.96208	5e-05	8.46899e-05	yes
2210404O09Rik	2210404O09Rik	2210404O09Rik	chr17:21879569-21909926	OK	2.7027	6.89853	1.35189	6.86318	5e-05	8.46899e-05	yes
2310008N11Rik	2310008N11Rik	2310008N11Rik	chr8:26814596-26824423	OK	1.15003	5.19881	2.17651	3.57388	5e-05	8.46899e-05	yes
2310009B15Rik	2310009B15Rik	2310009B15Rik	chr1:138851978-138856854	OK	20.0275	12.0909	-0.728057	-3.30778	5e-05	8.46899e-05	yes
2310015A10Rik	2310015A10Rik	2310015A10Rik	chr12:80120545-80132844	OK	1.41934	2.39408	0.754245	3.89749	5e-05	8.46899e-05	yes
2310022B05Rik	2310022B05Rik	2310022B05Rik	chr8:124635755-124663369	OK	22.8299	12.3964	-0.881006	-6.9703	5e-05	8.46899e-05	yes
2310033P09Rik	2310033P09Rik	2310033P09Rik	chr11:59208360-59210734	OK	25.8915	15.3453	-0.754681	-5.04097	5e-05	8.46899e-05	yes
2310045N01Rik	2310045N01Rik	2310045N01Rik	chr8:70139498-70167488	OK	17.0047	31.7531	0.900966	5.58629	5e-05	8.46899e-05	yes
2310057M21Rik	2310057M21Rik	2310057M21Rik	chr7:131342717-131362698	OK	10.6322	19.4219	0.869243	6.22757	5e-05	8.46899e-05	yes
2310067B10Rik	2310067B10Rik	2310067B10Rik	chr11:115765432-115799033	OK	11.9443	9.50098	-0.330178	-2.61783	5e-05	8.46899e-05	yes
2310069B03Rik	2310069B03Rik	2310069B03Rik	chr6:82877865-82881853	OK	0.397413	1.23109	1.63123	3.50954	5e-05	8.46899e-05	yes
2410002F23Rik	2410002F23Rik	2410002F23Rik	chr7:44246721-44252319	OK	56.1389	39.3369	-0.513115	-4.29036	5e-05	8.46899e-05	yes
2410006H16Rik	2410006H16Rik	2410006H16Rik	chr11:62602876-62604806	OK	276.632	432.799	0.645727	5.43663	5e-05	8.46899e-05	yes
2410089E03Rik	2410089E03Rik	2410089E03Rik	chr15:8169105-8271158	OK	5.65719	3.37234	-0.746336	-5.78768	5e-05	8.46899e-05	yes
2410127L17Rik	2410127L17Rik	2410127L17Rik	chr19:18670779-18704792	OK	4.54304	3.19009	-0.510062	-2.50402	5e-05	8.46899e-05	yes
2410131K14Rik	2410131K14Rik	2410131K14Rik	chr5:118245226-118263114	OK	7.09311	11.144	0.651779	4.41221	5e-05	8.46899e-05	yes
2500002B13Rik	2500002B13Rik	2500002B13Rik	chr8:57487962-57510262	OK	3.94122	8.22797	1.0619	2.6432	5e-05	8.46899e-05	yes
2610001J05Rik	2610001J05Rik	2610001J05Rik	chr6:13869073-13871483	OK	42.0062	15.8072	-1.41002	-10.6587	5e-05	8.46899e-05	yes
2610002M06Rik	2610002M06Rik	2610002M06Rik	chrX:107782751-107872911	OK	9.46606	4.87635	-0.956962	-6.87626	5e-05	8.46899e-05	yes
2610015P09Rik	2610015P09Rik	2610015P09Rik	chr16:43889901-43964314	OK	2.12206	3.83965	0.855513	4.61518	5e-05	8.46899e-05	yes
2610020H08Rik	2610020H08Rik	2610020H08Rik	chr7:119794129-119848941	OK	3.38933	6.38061	0.912693	4.5761	5e-05	8.46899e-05	yes
2610306M01Rik	2610306M01Rik	2610306M01Rik	chr6:86848406-86849440	OK	4.65418	8.06723	0.793548	3.4136	5e-05	8.46899e-05	yes
2610307P16Rik	2610307P16Rik	2610307P16Rik	chr13:28460033-28885422	OK	0.140793	0.776463	2.46334	3.55951	5e-05	8.46899e-05	yes
2610318N02Rik	2610318N02Rik	2610318N02Rik	chr16:17113397-17125106	OK	6.21099	4.3124	-0.52633	-2.34096	5e-05	8.46899e-05	yes
2700038G22Rik	2700038G22Rik	2700038G22Rik	chr5:23787743-24161231	OK	28.7591	9.87516	-1.54214	-3.23449	5e-05	8.46899e-05	yes
2700094K13Rik	2700094K13Rik	2700094K13Rik	chr2:84669220-84670708	OK	95.4272	56.4533	-0.757344	-5.6273	5e-05	8.46899e-05	yes
2700099C18Rik	2700099C18Rik	2700099C18Rik	chr17:94750099-94834799	OK	9.28218	4.18931	-1.14775	-4.97108	5e-05	8.46899e-05	yes
2810002D19Rik	2810002D19Rik	2810002D19Rik	chr2:94406706-94411680	OK	8.11519	15.6183	0.94454	5.71851	5e-05	8.46899e-05	yes
2810013P06Rik	2810013P06Rik	2810013P06Rik	chr8:123042574-123044602	OK	5.5886	9.03632	0.693249	4.08944	5e-05	8.46899e-05	yes
2810025M15Rik	2810025M15Rik	2810025M15Rik	chr1:157135182-157420236	OK	65.3489	38.7521	-0.753889	-4.11039	5e-05	8.46899e-05	yes
2810029C07Rik	2810029C07Rik	2810029C07Rik	chr12:111572316-111574402	OK	0.759286	2.07604	1.45112	4.2809	5e-05	8.46899e-05	yes
2810408A11Rik	2810408A11Rik	2810408A11Rik	chr11:69897357-69900986	OK	0.486202	1.26639	1.38109	2.99192	5e-05	8.46899e-05	yes
2810417H13Rik	2810417H13Rik	2810417H13Rik	chr9:65828925-65908794	OK	73.1442	5.26541	-3.79612	-13.6455	5e-05	8.46899e-05	yes
2810474O19Rik	2810474O19Rik	2810474O19Rik	chr6:149309413-149335663	OK	34.4365	24.7337	-0.477464	-4.14678	5e-05	8.46899e-05	yes
2900026A02Rik	2900026A02Rik	2900026A02Rik	chr5:113086322-113163313	OK	0.679126	3.53096	2.37831	11.2452	5e-05	8.46899e-05	yes
2900097C17Rik	2900097C17Rik	2900097C17Rik	chr2:156388062-156392979	OK	21.259	15.9271	-0.416589	-3.49197	5e-05	8.46899e-05	yes
3010026O09Rik	3010026O09Rik	3010026O09Rik	chr11:50174850-50200115	OK	9.03802	2.23317	-2.01692	-7.734	5e-05	8.46899e-05	yes
3110001I22Rik	3110001I22Rik	3110001I22Rik	chr16:13671857-13703612	OK	2.21128	6.27916	1.50569	3.66029	5e-05	8.46899e-05	yes
3110039I08Rik	3110039I08Rik	3110039I08Rik	chr9:41376525-41615183	OK	22.7336	4.82671	-2.23572	-7.85294	5e-05	8.46899e-05	yes
3110043O21Rik	3110043O21Rik	3110043O21Rik	chr4:35191281-35225880	OK	7.93033	13.6376	0.782138	5.69283	5e-05	8.46899e-05	yes
3110052M02Rik	3110052M02Rik	3110052M02Rik	chr17:21650610-21664966	OK	0.52223	1.19395	1.19299	4.34041	5e-05	8.46899e-05	yes
3110082I17Rik	3110082I17Rik	3110082I17Rik	chr5:139359738-139460534	OK	43.238	19.9104	-1.11878	-8.34444	5e-05	8.46899e-05	yes
3830406C13Rik	3830406C13Rik	3830406C13Rik	chr14:12284202-12303231	OK	9.13086	5.15319	-0.825284	-5.0229	5e-05	8.46899e-05	yes
4632415L05Rik	4632415L05Rik	4632415L05Rik	chr3:19894870-19898984	OK	3.64337	5.26974	0.532457	3.39909	5e-05	8.46899e-05	yes
4732471J01Rik	4732471J01Rik	4732471J01Rik	chr7:25376818-25566417	OK	1.50334	3.31575	1.14117	2.63029	5e-05	8.46899e-05	yes
4833417C18Rik	4833417C18Rik	4833417C18Rik	chr11:95858816-95861046	OK	2.83287	4.62366	0.706772	2.78925	5e-05	8.46899e-05	yes
4833418N02Rik	4833418N02Rik	4833418N02Rik	chr17:87274885-87282814	OK	0.191778	1.22269	2.67255	3.53962	5e-05	8.46899e-05	yes
4921531C22Rik	4921531C22Rik	4921531C22Rik	chr2:179976852-179979013	OK	1.78109	3.99667	1.16603	4.74636	5e-05	8.46899e-05	yes
4930427A07Rik	4930427A07Rik	4930427A07Rik	chr12:113156420-113165458	OK	13.1026	9.02418	-0.537989	-4.0028	5e-05	8.46899e-05	yes
4930432K21Rik	4930432K21Rik	4930432K21Rik	chr8:84148037-84172597	OK	3.63074	2.41769	-0.586638	-2.80163	5e-05	8.46899e-05	yes
4930447F24Rik	4930447F24Rik	4930447F24Rik	chr9:108096021-108190383	OK	9.77811	0.731074	-3.74147	-8.66381	5e-05	8.46899e-05	yes
4930453N24Rik	4930453N24Rik	4930453N24Rik	chr16:64766104-64770939	OK	28.0632	45.5943	0.700175	5.35317	5e-05	8.46899e-05	yes
4930486L24Rik	4930486L24Rik	4930486L24Rik	chr13:60842611-60864416	OK	2.80194	8.54614	1.60885	6.92689	5e-05	8.46899e-05	yes
4930503L19Rik	4930503L19Rik	4930503L19Rik	chr18:70453139-70501065	OK	12.4162	6.92443	-0.842459	-5.47204	5e-05	8.46899e-05	yes
4930519F16Rik	4930519F16Rik	4930519F16Rik	chrX:103232280-103256606	OK	2.81692	0.661396	-2.09053	-4.60192	5e-05	8.46899e-05	yes
4930523C07Rik	4930523C07Rik	4930523C07Rik	chr1:160044379-160078586	OK	2.20782	4.7785	1.11393	5.65548	5e-05	8.46899e-05	yes
4930539E08Rik	4930539E08Rik	4930539E08Rik	chr17:28896394-28915324	OK	0	0.604391	inf	#NAME?	5e-05	8.46899e-05	yes
4931406C07Rik	4931406C07Rik	4931406C07Rik	chr9:15283336-15357788	OK	8.45493	14.3394	0.762122	2.38611	5e-05	8.46899e-05	yes
4931406P16Rik	4931406P16Rik	4931406P16Rik	chr7:34236713-34285609	OK	13.5472	19.2452	0.506501	4.25939	5e-05	8.46899e-05	yes
4931408D14Rik	4931408D14Rik	4931408D14Rik	chr19:37258425-37264095	OK	2.30156	7.7275	1.74739	9.6213	5e-05	8.46899e-05	yes
4931414P19Rik	4931414P19Rik	4931414P19Rik	chr14:54583662-54605908	OK	3.02044	1.90045	-0.668418	-2.99665	5e-05	8.46899e-05	yes
4932438A13Rik	4932438A13Rik	4932438A13Rik	chr3:36863105-37053033	OK	3.78703	8.52446	1.17054	9.73813	5e-05	8.46899e-05	yes
4933402E13Rik	4933402E13Rik	4933402E13Rik	chrX:62283498-62292078	OK	0.20407	0.794002	1.96008	2.82658	5e-05	8.46899e-05	yes
4933404O12Rik	4933404O12Rik	4933404O12Rik	chr5:136919145-136937109	OK	8.27664	3.94721	-1.06821	-7.13777	5e-05	8.46899e-05	yes
4933407K13Rik	4933407K13Rik	4933407K13Rik	chrX:75725457-75764699	OK	2.84657	1.22419	-1.2174	-5.42499	5e-05	8.46899e-05	yes
4933411K16Rik	4933411K16Rik	4933411K16Rik	chr19:42045850-42070939	OK	0.822558	2.14649	1.38379	2.88501	5e-05	8.46899e-05	yes
4933427D14Rik	4933427D14Rik	4933427D14Rik	chr11:72154096-72203371	OK	4.46438	5.95572	0.415817	2.80492	5e-05	8.46899e-05	yes
4933431E20Rik	4933431E20Rik	4933431E20Rik	chr3:107877229-107898685	OK	1.88307	0.678677	-1.47229	-4.13959	5e-05	8.46899e-05	yes
5031439G07Rik	5031439G07Rik	5031439G07Rik	chr15:84945719-84987971	OK	15.9185	104.489	2.71458	23.0229	5e-05	8.46899e-05	yes
5430405H02Rik	5430405H02Rik	5430405H02Rik	chr2:156840006-156862945	OK	0.815814	2.93041	1.84479	3.18073	5e-05	8.46899e-05	yes
5430416N02Rik	5430416N02Rik	5430416N02Rik	chr5:100420841-100429535	OK	30.843	49.2426	0.674966	4.28868	5e-05	8.46899e-05	yes
5730409E04Rik	5730409E04Rik	5730409E04Rik	chr4:126609853-126614371	OK	9.77632	16.4442	0.75022	5.57252	5e-05	8.46899e-05	yes
5730508B09Rik	5730508B09Rik	5730508B09Rik	chr3:127869687-127896323	OK	8.77758	11.6393	0.407102	2.47867	5e-05	8.46899e-05	yes
5730559C18Rik	5730559C18Rik	5730559C18Rik	chr1:136213521-136234280	OK	0.48727	0.900288	0.885665	2.52357	5e-05	8.46899e-05	yes
5830416P10Rik	5830416P10Rik	5830416P10Rik	chr19:53441211-53464796	OK	0.387498	3.65529	3.23772	12.6804	5e-05	8.46899e-05	yes
5830417I10Rik	5830417I10Rik	5830417I10Rik	chr3:88777056-88832487	OK	1.87781	1.42817	-0.394882	-2.4711	5e-05	8.46899e-05	yes
6030443J06Rik	6030443J06Rik	6030443J06Rik	chr5:22550412-22558171	OK	0.361382	0.731376	1.01709	3.03326	5e-05	8.46899e-05	yes
6030458C11Rik	6030458C11Rik	6030458C11Rik	chr15:12808176-12824657	OK	6.86423	9.21177	0.42438	2.76197	5e-05	8.46899e-05	yes
6330416G13Rik	6330416G13Rik	6330416G13Rik	chr4:63560359-63586353	OK	5.7915	13.5619	1.22756	8.80661	5e-05	8.46899e-05	yes
6430571L13Rik	6430571L13Rik	6430571L13Rik	chr9:107340639-107349683	OK	0.109304	0.858399	2.9733	3.94974	5e-05	8.46899e-05	yes
6430706D22Rik	6430706D22Rik	6430706D22Rik	chr1:88227019-88277579	OK	40.5712	28.4515	-0.511951	-3.18282	5e-05	8.46899e-05	yes
6720489N17Rik	6720489N17Rik	6720489N17Rik	chr13:62603014-62624182	OK	5.87158	2.9166	-1.00946	-5.46513	5e-05	8.46899e-05	yes
9030617O03Rik	9030617O03Rik	9030617O03Rik	chr12:100779122-100872610	OK	20.9044	26.6565	0.350681	2.89614	5e-05	8.46899e-05	yes
9130008F23Rik	9130008F23Rik	9130008F23Rik	chr17:40875481-40880558	OK	2.22751	8.72348	1.96947	9.58789	5e-05	8.46899e-05	yes
9130011E15Rik	9130011E15Rik	9130011E15Rik	chr19:45818143-45998488	OK	6.52518	11.798	0.854451	5.8689	5e-05	8.46899e-05	yes
9130401M01Rik	9130401M01Rik	9130401M01Rik	chr15:58022270-58034294	OK	44.6726	28.666	-0.640048	-4.88506	5e-05	8.46899e-05	yes
9330102E08Rik	9330102E08Rik	9330102E08Rik	chr6:128169699-128183803	OK	0.36643	1.346	1.87707	5.71077	5e-05	8.46899e-05	yes
9330133O14Rik	9330133O14Rik	9330133O14Rik	chr8:122443655-122451322	OK	1.6663	2.54752	0.612445	2.69519	5e-05	8.46899e-05	yes
9430016H08Rik	9430016H08Rik	9430016H08Rik	chr1:57388243-57415958	OK	21.5265	37.1102	0.785704	4.95226	5e-05	8.46899e-05	yes
9430018G01Rik	9430018G01Rik	9430018G01Rik	chr6:43345006-43666175	OK	7.89162	6.13415	-0.363458	-2.43309	5e-05	8.46899e-05	yes
9530068E07Rik	9530068E07Rik	9530068E07Rik	chr11:52396427-52408723	OK	109.153	75.6829	-0.528307	-4.59887	5e-05	8.46899e-05	yes
9530082P21Rik	9530082P21Rik	9530082P21Rik	chr17:23749235-23754065	OK	0.867324	4.11818	2.24736	9.31655	5e-05	8.46899e-05	yes
9930012K11Rik	9930012K11Rik	9930012K11Rik	chr14:70154404-70159502	OK	2.96799	1.28316	-1.20978	-3.50997	5e-05	8.46899e-05	yes
9930021J03Rik	9930021J03Rik	9930021J03Rik	chr19:29714401-29806009	OK	5.9989	4.50047	-0.414621	-3.17928	5e-05	8.46899e-05	yes
9930111J21Rik1	9930111J21Rik1	9930111J21Rik1	chr11:48945351-48979398	OK	0.843316	0.0825441	-3.35284	-4.04356	5e-05	8.46899e-05	yes
A230046K03Rik	A230046K03Rik	A230046K03Rik	chr10:83543940-83596473	OK	20.9618	14.9863	-0.48412	-4.10157	5e-05	8.46899e-05	yes
A330069E16Rik	A330069E16Rik	A330069E16Rik	chr2:91237145-91238357	OK	1.71529	3.33826	0.96064	2.6247	5e-05	8.46899e-05	yes
A330102I10Rik	A330102I10Rik	A330102I10Rik	chr13:29014413-29040336	OK	0.65211	2.89149	2.14863	2.74761	5e-05	8.46899e-05	yes
A430005L14Rik	A430005L14Rik	A430005L14Rik	chr4:153957236-153961924	OK	13.553	19.8293	0.549024	3.38331	5e-05	8.46899e-05	yes
A430035B10Rik	A430035B10Rik	A430035B10Rik	chr6:8507058-8509161	OK	0.443306	1.1389	1.36127	3.06328	5e-05	8.46899e-05	yes
A430105I19Rik	A430105I19Rik	A430105I19Rik	chr2:118754144-118762661	OK	7.58432	2.38302	-1.67023	-10.574	5e-05	8.46899e-05	yes
A730017L22Rik	A730017L22Rik	A730017L22Rik	chr2:130872540-130906396	OK	0.747282	1.64855	1.14147	3.58104	5e-05	8.46899e-05	yes
A830080D01Rik	A830080D01Rik	A830080D01Rik	chrX:159532667-159593081	OK	28.7706	63.5232	1.14269	9.784	5e-05	8.46899e-05	yes
A830082K12Rik	A830082K12Rik	A830082K12Rik	chr13:78188972-78236564	OK	2.94242	1.23715	-1.24998	-3.92436	5e-05	8.46899e-05	yes
A930004D18Rik	A930004D18Rik	A930004D18Rik	chr2:18025188-18037741	OK	5.04622	2.19692	-1.19972	-5.80529	5e-05	8.46899e-05	yes
AI464131	AI464131	AI464131	chr4:41495600-41503075	OK	2.22923	8.28639	1.8942	11.5144	5e-05	8.46899e-05	yes
AI467606	AI467606	AI467606	chr7:127091435-127094049	OK	0.934747	0.297091	-1.65367	-3.07868	5e-05	8.46899e-05	yes
AI607873	AI607873	AI607873	chr1:173723427-173741809	OK	0.229604	0.679655	1.56565	3.58196	5e-05	8.46899e-05	yes
AI837181	AI837181	AI837181	chr19:5425143-5427316	OK	50.1919	37.6297	-0.415581	-3.3579	5e-05	8.46899e-05	yes
AI987944	AI987944	AI987944	chr7:41372929-41393379	OK	8.72413	14.8482	0.767203	5.53394	5e-05	8.46899e-05	yes
AK010878	AK010878	AK010878	chr12:102739829-102757810	OK	16.0935	29.5764	0.877968	3.54454	5e-05	8.46899e-05	yes
AU021092	AU021092	AU021092	chr16:5211818-5222299	OK	1.77416	0.674835	-1.39453	-3.22988	5e-05	8.46899e-05	yes
AU022252	AU022252	AU022252	chr4:119225137-119232724	OK	9.60524	12.9735	0.433672	2.83375	5e-05	8.46899e-05	yes
AU040320	AU040320	AU040320	chr4:126753554-126967923	OK	8.42696	12.9317	0.617824	3.27013	5e-05	8.46899e-05	yes
AU041133	AU041133	AU041133	chr10:82128012-82153065	OK	2.13861	3.08406	0.528162	2.46036	5e-05	8.46899e-05	yes
AW011738	AW011738	AW011738	chr4:156203283-156206028	OK	0.539598	2.07672	1.94435	6.00734	5e-05	8.46899e-05	yes
AW554918	AW554918	AW554918	chr18:25169019-25467321	OK	2.07476	1.13038	-0.876135	-4.3828	5e-05	8.46899e-05	yes
Aaas	Aaas	Aaas	chr15:102338246-102350759	OK	70.02	36.766	-0.929394	-7.72727	5e-05	8.46899e-05	yes
Aacs	Aacs	Aacs	chr5:125475872-125517403	OK	47.6189	17.9945	-1.40398	-11.6415	5e-05	8.46899e-05	yes
Aaed1	Aaed1	Aaed1	chr13:64291835-64312710	OK	23.7329	33.417	0.493693	3.35144	5e-05	8.46899e-05	yes
Aak1	Aak1	Aak1	chr6:86849516-87003227	OK	3.53804	9.93496	1.48957	12.5246	5e-05	8.46899e-05	yes
Aamdc	Aamdc	Aamdc	chr7:97550330-97579497	OK	4.18802	11.4818	1.45501	4.9433	5e-05	8.46899e-05	yes
Aar2	Aar2	Aar2	chr2:156547575-156568972	OK	15.2692	19.4838	0.351647	2.83056	5e-05	8.46899e-05	yes
Aars	Aars	Aars	chr8:111033841-111055569	OK	181.007	247.539	0.451612	3.83848	5e-05	8.46899e-05	yes
Aars2	Aars2	Aars2	chr17:45506840-45520843	OK	9.37033	7.25485	-0.369155	-2.60267	5e-05	8.46899e-05	yes
Aarsd1	Aarsd1	Aarsd1	chr11:101406839-101417433	OK	33.1941	15.0764	-1.13863	-7.89144	5e-05	8.46899e-05	yes
Abca3	Abca3	Abca3	chr17:24352022-24414513	OK	2.32957	3.42855	0.557536	3.40106	5e-05	8.46899e-05	yes
Abcb1a	Abcb1a	Abcb1a	chr5:8660091-8748570	OK	0.17975	0.518662	1.5288	3.72747	5e-05	8.46899e-05	yes
Abcb1b	Abcb1b	Abcb1b	chr5:8798146-8866314	OK	24.6857	19.5742	-0.334722	-2.81843	5e-05	8.46899e-05	yes
Abcb6	Abcb6	Abcb6	chr1:75171640-75180283	OK	11.478	20.3981	0.829561	6.3606	5e-05	8.46899e-05	yes
Abcb7	Abcb7	Abcb7	chrX:104280564-104413846	OK	15.8381	10.7745	-0.555784	-4.58883	5e-05	8.46899e-05	yes
Abcc10	Abcc10	Abcc10	chr17:46297482-46328023	OK	1.89895	3.24472	0.772887	3.14339	5e-05	8.46899e-05	yes
Abcc12	Abcc12	Abcc12	chr8:86504840-86566590	OK	0.0678528	1.73192	4.67382	6.87212	5e-05	8.46899e-05	yes
Abcc3	Abcc3	Abcc3	chr11:94343294-94392976	OK	0.193125	0.735912	1.93	4.92855	5e-05	8.46899e-05	yes
Abcc4	Abcc4	Abcc4	chr14:118482691-118706219	OK	4.16098	17.698	2.08859	15.7515	5e-05	8.46899e-05	yes
Abcc5	Abcc5	Abcc5	chr16:20331303-20426394	OK	14.5695	18.5972	0.352127	2.21137	5e-05	8.46899e-05	yes
Abcc9	Abcc9	Abcc9	chr6:142587861-142702274	OK	0	0.592596	inf	#NAME?	5e-05	8.46899e-05	yes
Abcd3	Abcd3	Abcd3	chr3:121758909-121815215	OK	20.8762	41.577	0.99393	8.34696	5e-05	8.46899e-05	yes
Abcd4	Abcd4	Abcd4	chr12:84602530-84617466	OK	11.2049	17.6766	0.65772	4.84758	5e-05	8.46899e-05	yes
Abce1	Abce1	Abce1	chr8:79683441-79711740	OK	143.306	104.65	-0.453525	-3.93619	5e-05	8.46899e-05	yes
Abcf1	Abcf1	Abcf1	chr17:35956818-35969750	OK	85.7888	117.625	0.455339	3.97468	5e-05	8.46899e-05	yes
Abcf2	Abcf2	Abcf2	chr5:24565340-24577467	OK	60.4764	81.2625	0.426216	3.67893	5e-05	8.46899e-05	yes
Abcf3	Abcf3	Abcf3	chr16:20548602-20561603	OK	22.6229	35.0027	0.629683	5.27673	5e-05	8.46899e-05	yes
Abcg2	Abcg2	Abcg2	chr6:58596671-58692451	OK	3.00344	5.28807	0.816123	4.30774	5e-05	8.46899e-05	yes
Abhd1	Abhd1	Abhd1	chr5:30950065-30960327	OK	3.30273	11.0881	1.74728	3.52826	5e-05	8.46899e-05	yes
Abhd11	Abhd11	Abhd11	chr5:135009151-135013157	OK	24.9915	42.5068	0.766255	4.98199	5e-05	8.46899e-05	yes
Abhd12	Abhd12	Abhd12	chr2:150832514-150904731	OK	23.5782	49.8566	1.08033	8.68825	5e-05	8.46899e-05	yes
Abhd14b	Abhd14b	Abhd14b	chr9:106448639-106452918	OK	22.8431	32.1062	0.491096	3.66304	5e-05	8.46899e-05	yes
Abhd15	Abhd15	Abhd15	chr11:77515116-77520628	OK	0.405399	1.31244	1.69484	4.91375	5e-05	8.46899e-05	yes
Abhd16a	Abhd16a	Abhd16a	chr17:35089290-35102987	OK	18.6312	12.5156	-0.57399	-4.06615	5e-05	8.46899e-05	yes
Abhd17c	Abhd17c	Abhd17c	chr7:84109355-84151893	OK	53.6633	69.3492	0.369944	3.16685	5e-05	8.46899e-05	yes
Abhd2	Abhd2	Abhd2	chr7:79273265-79361601	OK	17.3583	64.4483	1.89252	15.577	5e-05	8.46899e-05	yes
Abhd4	Abhd4	Abhd4	chr14:54254128-54269169	OK	21.9821	32.5795	0.567636	4.61703	5e-05	8.46899e-05	yes
Abhd5	Abhd5	Abhd5	chr9:122351615-122381523	OK	13.3668	45.6303	1.77134	14.3176	5e-05	8.46899e-05	yes
Abhd6	Abhd6	Abhd6	chr14:8002901-8056555	OK	3.65279	7.77555	1.08995	5.80171	5e-05	8.46899e-05	yes
Abhd8	Abhd8	Abhd8	chr8:71456699-71463657	OK	7.86895	4.26878	-0.882347	-4.83963	5e-05	8.46899e-05	yes
Abi2	Abi2	Abi2	chr1:60409618-60481163	OK	12.372	7.84586	-0.65708	-5.26605	5e-05	8.46899e-05	yes
Abl1	Abl1	Abl1	chr2:31688536-31804362	OK	20.6882	51.184	1.30689	11.2564	5e-05	8.46899e-05	yes
Abl2	Abl2	Abl2	chr1:156558786-156649619	OK	21.84	48.2215	1.1427	9.89731	5e-05	8.46899e-05	yes
Ablim1	Ablim1	Ablim1	chr19:57033263-57216032	OK	3.22433	8.08387	1.32604	9.4991	5e-05	8.46899e-05	yes
Abr	Abr	Abr	chr11:76416731-76577739	OK	10.7809	26.3921	1.29163	10.5816	5e-05	8.46899e-05	yes
Abracl	Abracl	Abracl	chr10:18011259-18023252	OK	76.9687	101.936	0.405318	3.24728	5e-05	8.46899e-05	yes
Abtb2	Abtb2	Abtb2	chr2:103566309-103718423	OK	7.25243	21.6588	1.57842	12.379	5e-05	8.46899e-05	yes
Acaca	Acaca	Acaca	chr11:84195437-84401651	OK	8.07752	2.16259	-1.90115	-13.8507	5e-05	8.46899e-05	yes
Acad10	Acad10	Acad10	chr5:121621028-121660510	OK	1.31336	2.23365	0.766144	3.45889	5e-05	8.46899e-05	yes
Acad11	Acad11	Acad11	chr9:104063702-104127646	OK	7.47472	13.9174	0.896796	6.55385	5e-05	8.46899e-05	yes
Acad12	Acad12	Acad12	chr5:121598280-121618938	OK	1.1725	2.50698	1.09636	4.11458	5e-05	8.46899e-05	yes
Acadm	Acadm	Acadm	chr3:153922352-153944643	OK	34.0406	49.7476	0.547371	4.5418	5e-05	8.46899e-05	yes
Acads	Acads	Acads	chr5:115110298-115119346	OK	18.2595	38.8015	1.08747	8.38391	5e-05	8.46899e-05	yes
Acadsb	Acadsb	Acadsb	chr7:131410600-131446211	OK	14.632	9.3508	-0.645961	-4.85917	5e-05	8.46899e-05	yes
Acadvl	Acadvl	Acadvl	chr11:70010182-70015428	OK	27.2078	70.2864	1.36922	11.3621	5e-05	8.46899e-05	yes
Acap3	Acap3	Acap3	chr4:155891874-155907251	OK	7.60531	5.60773	-0.43959	-3.1181	5e-05	8.46899e-05	yes
Acat1	Acat1	Acat1	chr9:53580521-53610350	OK	45.7515	9.40358	-2.28254	-17.9369	5e-05	8.46899e-05	yes
Acat2	Acat2	Acat2	chr17:12943041-12960725	OK	73.8936	16.2696	-2.18327	-17.2103	5e-05	8.46899e-05	yes
Acbd4	Acbd4	Acbd4	chr11:103101687-103112199	OK	6.43352	11.9548	0.893913	5.61011	5e-05	8.46899e-05	yes
Acbd5	Acbd5	Acbd5	chr2:23068200-23114512	OK	13.9193	17.3453	0.31746	2.51222	5e-05	8.46899e-05	yes
Acd	Acd	Acd	chr8:105690905-105701095	OK	20.3112	11.8724	-0.774658	-4.99187	5e-05	8.46899e-05	yes
Acin1	Acin1	Acin1	chr14:54642160-54690742	OK	99.2811	69.8307	-0.507658	-3.5643	5e-05	8.46899e-05	yes
Ackr3	Ackr3	Ackr3	chr1:90203979-90215722	OK	54.051	33.6673	-0.682972	-5.65959	5e-05	8.46899e-05	yes
Acly	Acly	Acly	chr11:100476351-100528000	OK	96.4888	57.162	-0.755306	-6.55101	5e-05	8.46899e-05	yes
Aco2	Aco2	Aco2	chr15:81872462-81926213	OK	121.602	155.441	0.354199	2.9384	5e-05	8.46899e-05	yes
Acot1	Acot1	Acot1	chr12:84009501-84017669	OK	13.6491	5.20521	-1.39078	-7.72935	5e-05	8.46899e-05	yes
Acot2	Acot2	Acot2	chr12:83987860-83993875	OK	5.64599	40.9943	2.86013	19.0765	5e-05	8.46899e-05	yes
Acot7	Acot7	Acot7	chr4:152178099-152271855	OK	56.4412	74.506	0.400609	3.35722	5e-05	8.46899e-05	yes
Acot8	Acot8	Acot8	chr2:164786020-164804881	OK	7.16675	17.7037	1.30466	6.48461	5e-05	8.46899e-05	yes
Acox1	Acox1	Acox1	chr11:116171882-116215318	OK	18.5489	49.2287	1.40817	11.2014	5e-05	8.46899e-05	yes
Acox2	Acox2	Acox2	chr14:8225510-8259019	OK	0.245776	3.19479	3.7003	6.71083	5e-05	8.46899e-05	yes
Acox3	Acox3	Acox3	chr5:35581226-35613801	OK	1.99459	8.88756	2.1557	12.587	5e-05	8.46899e-05	yes
Acp2	Acp2	Acp2	chr2:91202911-91237066	OK	9.63755	7.51541	-0.358816	-2.38715	5e-05	8.46899e-05	yes
Acp6	Acp6	Acp6	chr3:97158776-97176576	OK	11.7738	28.0023	1.24997	8.83267	5e-05	8.46899e-05	yes
Acrbp	Acrbp	Acrbp	chr6:125049926-125063265	OK	2.07799	0.937241	-1.1487	-2.84094	5e-05	8.46899e-05	yes
Acsbg1	Acsbg1	Acsbg1	chr9:54604996-54661885	OK	4.24594	10.3984	1.29221	8.08551	5e-05	8.46899e-05	yes
Acsf2	Acsf2	Acsf2	chr11:94557101-94601786	OK	2.35857	3.77305	0.677819	3.50455	5e-05	8.46899e-05	yes
Acsl1	Acsl1	Acsl1	chr8:46471036-46536051	OK	21.6699	15.5065	-0.482819	-3.95048	5e-05	8.46899e-05	yes
Acsl3	Acsl3	Acsl3	chr1:78657824-78707743	OK	40.3394	12.967	-1.63734	-11.5429	5e-05	8.46899e-05	yes
Acsl4	Acsl4	Acsl4	chrX:142317992-142390535	OK	247.935	316.114	0.350484	2.80623	5e-05	8.46899e-05	yes
Acsl5	Acsl5	Acsl5	chr19:55253368-55296628	OK	46.5223	61.084	0.392873	3.3986	5e-05	8.46899e-05	yes
Acsm1	Acsm1	Acsm1	chr7:119617827-119662515	OK	0	2.08104	inf	#NAME?	5e-05	8.46899e-05	yes
Acsm5	Acsm5	Acsm5	chr7:119526264-119543360	OK	0	1.28118	inf	#NAME?	5e-05	8.46899e-05	yes
Acss2	Acss2	Acss2	chr2:155518042-155562743	OK	5.54895	2.4741	-1.16531	-6.19491	5e-05	8.46899e-05	yes
Actb	Actb	Actb	chr5:142903117-142906754	OK	1882.35	1278.32	-0.558284	-3.96841	5e-05	8.46899e-05	yes
Actg1	Actg1	Actg1	chr11:120345689-120348484	OK	326.387	201.038	-0.699113	-6.06378	5e-05	8.46899e-05	yes
Actl6a	Actl6a	Actl6a	chr3:32708545-32726971	OK	59.4724	42.2985	-0.491614	-4.13022	5e-05	8.46899e-05	yes
Actn1	Actn1	Actn1	chr12:80167541-80260371	OK	168.502	285.795	0.762209	6.436	5e-05	8.46899e-05	yes
Actn4	Actn4	Actn4	chr7:28881655-28962280	OK	166.279	483.558	1.54008	12.5638	5e-05	8.46899e-05	yes
Actr1a	Actr1a	Actr1a	chr19:46376813-46395735	OK	70.079	98.3678	0.489203	4.26248	5e-05	8.46899e-05	yes
Actr5	Actr5	Actr5	chr2:158624912-158639211	OK	11.8144	7.4312	-0.668885	-4.45355	5e-05	8.46899e-05	yes
Actr6	Actr6	Actr6	chr10:89711972-89732295	OK	13.8685	10.9383	-0.342429	-2.23467	5e-05	8.46899e-05	yes
Actr8	Actr8	Actr8	chr14:29978336-29993221	OK	16.3237	20.8887	0.355757	2.6692	5e-05	8.46899e-05	yes
Acvr1	Acvr1	Acvr1	chr2:58446437-58566828	OK	30.3156	13.1106	-1.20932	-9.42358	5e-05	8.46899e-05	yes
Acvr1b	Acvr1b	Acvr1b	chr15:101174124-101212601	OK	7.78176	4.43869	-0.809962	-5.21702	5e-05	8.46899e-05	yes
Acvr2a	Acvr2a	Acvr2a	chr2:48814108-48949267	OK	7.99917	11.6911	0.547487	2.92152	5e-05	8.46899e-05	yes
Acvr2b	Acvr2b	Acvr2b	chr9:119402500-119433506	OK	4.36739	7.5242	0.784767	4.06851	5e-05	8.46899e-05	yes
Acy1	Acy1	Acy1	chr9:106432980-106438236	OK	21.7293	76.7179	1.81992	14.0344	5e-05	8.46899e-05	yes
Acy3	Acy3	Acy3	chr19:3986569-3990005	OK	5.05538	17.0653	1.75517	8.53476	5e-05	8.46899e-05	yes
Acyp1	Acyp1	Acyp1	chr12:85272397-85280435	OK	14.8761	23.5177	0.660749	3.4285	5e-05	8.46899e-05	yes
Acyp2	Acyp2	Acyp2	chr11:30505991-30649396	OK	19.0923	39.7682	1.05862	6.216	5e-05	8.46899e-05	yes
Adam11	Adam11	Adam11	chr11:102761438-102780262	OK	0.472221	1.35755	1.52347	5.71187	5e-05	8.46899e-05	yes
Adam15	Adam15	Adam15	chr3:89339639-89350010	OK	25.2674	17.1205	-0.561555	-4.47084	5e-05	8.46899e-05	yes
Adam17	Adam17	Adam17	chr12:21316391-21373632	OK	32.8022	26.4491	-0.310573	-2.5005	5e-05	8.46899e-05	yes
Adam8	Adam8	Adam8	chr7:139978931-139992562	OK	5.08999	0.601349	-3.08139	-7.6687	5e-05	8.46899e-05	yes
Adam9	Adam9	Adam9	chr8:24949610-25016922	OK	36.9533	17.3984	-1.08675	-9.13856	5e-05	8.46899e-05	yes
Adamts1	Adamts1	Adamts1	chr16:85793827-85803115	OK	5.46089	13.5399	1.31001	9.88166	5e-05	8.46899e-05	yes
Adamts10	Adamts10	Adamts10	chr17:33524195-33553782	OK	4.88133	2.43557	-1.00301	-5.91936	5e-05	8.46899e-05	yes
Adamts12	Adamts12	Adamts12	chr15:11064789-11346867	OK	3.54243	1.99235	-0.83027	-5.18098	5e-05	8.46899e-05	yes
Adamts2	Adamts2	Adamts2	chr11:50602084-50807573	OK	0.683395	0.171619	-1.99351	-4.84939	5e-05	8.46899e-05	yes
Adamts4	Adamts4	Adamts4	chr1:171250421-171259922	OK	0.656048	1.46571	1.15973	4.21215	5e-05	8.46899e-05	yes
Adamts7	Adamts7	Adamts7	chr9:90162977-90200102	OK	4.23409	0.275556	-3.94164	-13.3066	5e-05	8.46899e-05	yes
Adamtsl4	Adamtsl4	Adamtsl4	chr3:95676200-95687917	OK	5.23753	0.92072	-2.50805	-11.5542	5e-05	8.46899e-05	yes
Adar	Adar	Adar	chr3:89715021-89764632	OK	15.7979	24.562	0.636699	5.3708	5e-05	8.46899e-05	yes
Adarb1	Adarb1	Adarb1	chr10:77290726-77418273	OK	4.70919	2.80475	-0.747611	-5.09322	5e-05	8.46899e-05	yes
Adat1	Adat1	Adat1	chr8:111966907-111992302	OK	6.14462	4.24115	-0.534866	-3.30516	5e-05	8.46899e-05	yes
Adat2	Adat2	Adat2	chr10:13523841-13563376	OK	14.1255	8.74775	-0.691319	-2.83098	5e-05	8.46899e-05	yes
Adck4	Adck4	Adck4	chr7:27233012-27257949	OK	2.88649	5.19375	0.847462	4.21565	5e-05	8.46899e-05	yes
Adcy6	Adcy6	Adcy6	chr15:98589985-98607633	OK	7.48761	22.1757	1.5664	12.7596	5e-05	8.46899e-05	yes
Adcy7	Adcy7	Adcy7	chr8:88272402-88329962	OK	9.16193	2.4845	-1.8827	-12.9308	5e-05	8.46899e-05	yes
Adcy8	Adcy8	Adcy8	chr15:64699034-64922296	OK	5.82136	3.49228	-0.737188	-4.95167	5e-05	8.46899e-05	yes
Adgra1	Adgra1	Adgra1	chr7:139834173-139878088	OK	0.263347	0.959252	1.86494	5.39999	5e-05	8.46899e-05	yes
Adgra3	Adgra3	Adgra3	chr8:27085840-27123436	OK	5.39245	3.26128	-0.725503	-4.92371	5e-05	8.46899e-05	yes
Adgrf5	Adgrf5	Adgrf5	chr17:43389465-43459557	OK	1.56819	0.336661	-2.21973	-9.47904	5e-05	8.46899e-05	yes
Adgrl1	Adgrl1	Adgrl1	chr8:83900097-83941954	OK	4.70249	1.77817	-1.40304	-9.4263	5e-05	8.46899e-05	yes
Adgrl2	Adgrl2	Adgrl2	chr3:148815585-148954635	OK	34.3132	9.36894	-1.87281	-15.6283	5e-05	8.46899e-05	yes
Adh5	Adh5	Adh5	chr3:138437199-138455499	OK	118.688	163.222	0.45967	3.97669	5e-05	8.46899e-05	yes
Adh7	Adh7	Adh7	chr3:138210716-138239663	OK	33.7353	72.0995	1.09573	9.17366	5e-05	8.46899e-05	yes
Adi1	Adi1	Adi1	chr12:28675206-28682174	OK	59.2972	106.934	0.850691	7.25727	5e-05	8.46899e-05	yes
Adipor2	Adipor2	Adipor2	chr6:119353149-119417483	OK	28.2944	20.3858	-0.472953	-3.97919	5e-05	8.46899e-05	yes
Adm	Adm	Adm	chr7:110627668-110629819	OK	7.07126	63.9165	3.17615	19.7702	5e-05	8.46899e-05	yes
Adnp	Adnp	Adnp	chr2:168180964-168230379	OK	15.8536	5.73961	-1.46578	-4.19788	5e-05	8.46899e-05	yes
Ado	Ado	Ado	chr10:67544510-67548955	OK	18.0987	11.6475	-0.635864	-5.15508	5e-05	8.46899e-05	yes
Adora2b	Adora2b	Adora2b	chr11:62248983-62266452	OK	6.27993	1.71622	-1.87151	-7.73258	5e-05	8.46899e-05	yes
Adprhl2	Adprhl2	Adprhl2	chr4:126316350-126321703	OK	18.5071	13.4319	-0.462412	-3.01512	5e-05	8.46899e-05	yes
Adra1b	Adra1b	Adra1b	chr11:43774604-43901237	OK	2.55818	1.45271	-0.816367	-3.61001	5e-05	8.46899e-05	yes
Adrb2	Adrb2	Adrb2	chr18:62177712-62179981	OK	3.87776	2.11495	-0.8746	-3.95073	5e-05	8.46899e-05	yes
Adrbk1	Adrbk1	Adrbk1	chr19:4285998-4306222	OK	62.2839	84.572	0.441321	3.83855	5e-05	8.46899e-05	yes
Adrm1	Adrm1	Adrm1	chr2:180171587-180176283	OK	58.9959	85.9741	0.543286	4.55979	5e-05	8.46899e-05	yes
Adss	Adss	Adss	chr1:177763177-177796509	OK	132.225	76.1661	-0.79577	-6.93505	5e-05	8.46899e-05	yes
Adssl1	Adssl1	Adssl1	chr12:112620046-112641355	OK	1.90056	3.36145	0.822659	3.21518	5e-05	8.46899e-05	yes
Aebp1	Aebp1	Aebp1	chr11:5861865-5878256	OK	43.0724	76.1892	0.822822	6.06808	5e-05	8.46899e-05	yes
Aebp2	Aebp2	Aebp2	chr6:140622662-140678472	OK	26.9868	51.4117	0.929843	7.20425	5e-05	8.46899e-05	yes
Afap1	Afap1	Afap1	chr5:35893318-36003922	OK	5.27593	8.23889	0.643024	4.94912	5e-05	8.46899e-05	yes
Aff1	Aff1	Aff1	chr5:103754161-103855322	OK	10.226	18.6386	0.86605	7.31581	5e-05	8.46899e-05	yes
Aff3	Aff3	Aff3	chr1:38175990-38627244	OK	0.596066	0.177936	-1.74411	-5.12783	5e-05	8.46899e-05	yes
Afg3l1	Afg3l1	Afg3l1	chr8:123477861-123503916	OK	29.1903	16.8853	-0.789724	-6.63745	5e-05	8.46899e-05	yes
Afg3l2	Afg3l2	Afg3l2	chr18:67404763-67449136	OK	29.8948	46.5977	0.640364	5.4422	5e-05	8.46899e-05	yes
Aftph	Aftph	Aftph	chr11:20685084-20741556	OK	14.5582	18.7879	0.36797	2.99344	5e-05	8.46899e-05	yes
Agap1	Agap1	Agap1	chr1:89454810-89895282	OK	8.59958	6.89	-0.319762	-2.64016	5e-05	8.46899e-05	yes
Agap3	Agap3	Agap3	chr5:24452176-24502047	OK	19.9545	14.4215	-0.468497	-3.58141	5e-05	8.46899e-05	yes
Agfg1	Agfg1	Agfg1	chr1:82839482-82896275	OK	46.9526	98.2327	1.065	9.24132	5e-05	8.46899e-05	yes
Agfg2	Agfg2	Agfg2	chr5:137650480-137684753	OK	23.0373	11.9739	-0.944078	-7.30426	5e-05	8.46899e-05	yes
Aggf1	Aggf1	Aggf1	chr13:95350682-95375357	OK	20.749	29.15	0.490452	4.06464	5e-05	8.46899e-05	yes
Agk	Agk	Agk	chr6:40325477-40396762	OK	12.027	5.63408	-1.09402	-6.84902	5e-05	8.46899e-05	yes
Ago1	Ago1	Ago1	chr4:126435012-126468421	OK	15.9118	9.75926	-0.705258	-5.89632	5e-05	8.46899e-05	yes
Ago2	Ago2	Ago2	chr15:73101624-73184947	OK	17.2767	27.7554	0.683939	5.92469	5e-05	8.46899e-05	yes
Agpat1	Agpat1	Agpat1	chr17:34605860-34615971	OK	29.6895	45.5589	0.617779	5.04772	5e-05	8.46899e-05	yes
Agpat3	Agpat3	Agpat3	chr10:78271562-78351700	OK	12.8039	17.8306	0.477772	3.76658	5e-05	8.46899e-05	yes
Agpat5	Agpat5	Agpat5	chr8:18846278-18884413	OK	15.9674	11.8928	-0.425035	-3.36296	5e-05	8.46899e-05	yes
Agpat6	Agpat6	Agpat6	chr8:23172945-23208453	OK	41.9161	30.704	-0.449076	-3.8607	5e-05	8.46899e-05	yes
Agpat9	Agpat9	Agpat9	chr5:100846228-100899102	OK	7.36583	31.8542	2.11256	15.561	5e-05	8.46899e-05	yes
Agps	Agps	Agps	chr2:75832176-75931350	OK	24.4315	29.866	0.289759	2.52132	5e-05	8.46899e-05	yes
Agtpbp1	Agtpbp1	Agtpbp1	chr13:59449534-59557347	OK	12.5144	10.1355	-0.304165	-2.34137	5e-05	8.46899e-05	yes
Ahctf1	Ahctf1	Ahctf1	chr1:179744903-179804015	OK	41.605	31.9224	-0.38219	-3.33832	5e-05	8.46899e-05	yes
Ahdc1	Ahdc1	Ahdc1	chr4:133011505-133078110	OK	3.77881	2.96042	-0.352129	-2.37603	5e-05	8.46899e-05	yes
Ahi1	Ahi1	Ahi1	chr10:20952546-21080429	OK	2.28119	1.21509	-0.908718	-4.44184	5e-05	8.46899e-05	yes
Ahnak	Ahnak	Ahnak	chr19:8989283-9076926	OK	101.465	59.3723	-0.773118	-4.75122	5e-05	8.46899e-05	yes
Ahsa1	Ahsa1	Ahsa1	chr12:87266727-87273952	OK	232.69	184.731	-0.332981	-2.90612	5e-05	8.46899e-05	yes
Aida	Aida	Aida	chr1:183297059-183324501	OK	19.6874	7.31919	-1.42752	-10.5844	5e-05	8.46899e-05	yes
Aif1l	Aif1l	Aif1l	chr2:31950302-31973442	OK	1.05687	0.530073	-0.995534	-2.968	5e-05	8.46899e-05	yes
Aifm1	Aifm1	Aifm1	chrX:48474943-48513563	OK	70.1893	101.051	0.525761	4.54507	5e-05	8.46899e-05	yes
Aifm2	Aifm2	Aifm2	chr10:61715262-61783864	OK	11.3318	21.2602	0.907786	4.50126	5e-05	8.46899e-05	yes
Aim1	Aim1	Aim1	chr10:43950306-44004846	OK	1.25766	0.249734	-2.33227	-8.35249	5e-05	8.46899e-05	yes
Ak1	Ak1	Ak1	chr2:32621757-32635058	OK	32.8165	23.837	-0.461219	-3.66766	5e-05	8.46899e-05	yes
Ak2	Ak2	Ak2	chr4:128993223-129011529	OK	93.7438	127.2	0.440306	3.79612	5e-05	8.46899e-05	yes
Ak3	Ak3	Ak3	chr19:28990351-29048729	OK	25.5689	43.0111	0.750318	4.2852	5e-05	8.46899e-05	yes
Ak4	Ak4	Ak4	chr4:101419288-101467771	OK	18.6883	10.5755	-0.821409	-6.69932	5e-05	8.46899e-05	yes
Ak6	Ak6	Ak6	chr13:100651342-100666415	OK	60.5656	91.995	0.603056	2.77911	5e-05	8.46899e-05	yes
Akap10	Akap10	Akap10	chr11:61871306-61930257	OK	13.4515	18.4125	0.452916	3.65104	5e-05	8.46899e-05	yes
Akap11	Akap11	Akap11	chr14:78492245-78536860	OK	5.58058	9.41533	0.754596	6.16148	5e-05	8.46899e-05	yes
Akap13	Akap13	Akap13	chr7:75455533-75754609	OK	4.11805	5.16342	0.326365	2.62454	5e-05	8.46899e-05	yes
Akap17b	Akap17b	Akap17b	chrX:36608182-36645414	OK	0.905344	2.33435	1.36649	6.90702	5e-05	8.46899e-05	yes
Akap8	Akap8	Akap8	chr17:32303671-32321238	OK	56.9817	43.0211	-0.405454	-3.5093	5e-05	8.46899e-05	yes
Akap8l	Akap8l	Akap8l	chr17:32321423-32350577	OK	25.01	37.7008	0.59209	4.76442	5e-05	8.46899e-05	yes
Akap9	Akap9	Akap9	chr5:3928185-4080204	OK	8.30309	14.7652	0.83048	7.12088	5e-05	8.46899e-05	yes
Akirin1	Akirin1	Akirin1	chr4:123735194-123750299	OK	36.0706	49.8979	0.468157	3.94401	5e-05	8.46899e-05	yes
Akirin2	Akirin2	Akirin2	chr4:34550614-34614942	OK	75.3561	137.693	0.869657	6.76345	5e-05	8.46899e-05	yes
Akr1b10	Akr1b10	Akr1b10	chr6:34384246-34396949	OK	6.53033	11.3626	0.799065	4.32683	5e-05	8.46899e-05	yes
Akr1b8	Akr1b8	Akr1b8	chr6:34354163-34368454	OK	44.466	32.4076	-0.456371	-3.51961	5e-05	8.46899e-05	yes
Akr1c13	Akr1c13	Akr1c13	chr13:4191186-4205603	OK	32.4019	41.0025	0.339636	2.57305	5e-05	8.46899e-05	yes
Akr1e1	Akr1e1	Akr1e1	chr13:4592489-4609164	OK	8.92995	12.9832	0.539917	3.40727	5e-05	8.46899e-05	yes
Akr7a5	Akr7a5	Akr7a5	chr4:139310743-139318786	OK	8.09564	10.5175	0.377574	2.26295	5e-05	8.46899e-05	yes
Akt1s1	Akt1s1	Akt1s1	chr7:44849223-44855421	OK	58.9037	84.9671	0.528544	4.44767	5e-05	8.46899e-05	yes
Akt2	Akt2	Akt2	chr7:27591559-27639453	OK	27.5269	22.7571	-0.274523	-2.26818	5e-05	8.46899e-05	yes
Akt3	Akt3	Akt3	chr1:177022114-177248767	OK	15.5409	5.90309	-1.39653	-10.6386	5e-05	8.46899e-05	yes
Alas1	Alas1	Alas1	chr9:106233454-106247954	OK	5.65843	15.2025	1.42583	9.59273	5e-05	8.46899e-05	yes
Alcam	Alcam	Alcam	chr16:52248995-52452997	OK	14.3037	10.5321	-0.4416	-3.56127	5e-05	8.46899e-05	yes
Aldh16a1	Aldh16a1	Aldh16a1	chr7:45141839-45160064	OK	21.3136	36.2355	0.76563	5.02246	5e-05	8.46899e-05	yes
Aldh1a1	Aldh1a1	Aldh1a1	chr19:20601981-20643462	OK	4.74804	8.11002	0.772375	4.37567	5e-05	8.46899e-05	yes
Aldh1a7	Aldh1a7	Aldh1a7	chr19:20692952-20727556	OK	2.8317	4.64082	0.712711	3.39988	5e-05	8.46899e-05	yes
Aldh1l1	Aldh1l1	Aldh1l1	chr6:90550847-90599171	OK	0.523389	1.21166	1.21103	3.73204	5e-05	8.46899e-05	yes
Aldh1l2	Aldh1l2	Aldh1l2	chr10:83487446-83534140	OK	16.4486	13.5796	-0.276522	-2.32206	5e-05	8.46899e-05	yes
Aldh2	Aldh2	Aldh2	chr5:121566026-121593824	OK	131.947	367.781	1.47888	12.052	5e-05	8.46899e-05	yes
Aldh3a1	Aldh3a1	Aldh3a1	chr11:61208741-61218416	OK	341.702	31.7505	-3.42789	-28.0727	5e-05	8.46899e-05	yes
Aldh3a2	Aldh3a2	Aldh3a2	chr11:61244751-61267186	OK	22.9374	32.6523	0.509478	4.25377	5e-05	8.46899e-05	yes
Aldh3b1	Aldh3b1	Aldh3b1	chr19:3913490-3929716	OK	4.84884	32.1084	2.72724	16.552	5e-05	8.46899e-05	yes
Aldh4a1	Aldh4a1	Aldh4a1	chr4:139622893-139649691	OK	5.78761	4.44799	-0.379814	-2.38749	5e-05	8.46899e-05	yes
Aldh6a1	Aldh6a1	Aldh6a1	chr12:84409067-84450950	OK	5.43961	7.01451	0.36684	2.32754	5e-05	8.46899e-05	yes
Aldh7a1	Aldh7a1	Aldh7a1	chr18:56525735-56587712	OK	16.7672	22.0477	0.394991	2.47534	5e-05	8.46899e-05	yes
Aldoa	Aldoa	Aldoa	chr7:126795233-126800447	OK	857.386	539.193	-0.669142	-5.60609	5e-05	8.46899e-05	yes
Alg1	Alg1	Alg1	chr16:5233620-5255956	OK	15.1937	25.6505	0.755514	4.76382	5e-05	8.46899e-05	yes
Alg11	Alg11	Alg11	chr8:22060720-22071627	OK	7.29787	9.77094	0.421023	3.23352	5e-05	8.46899e-05	yes
Alg13	Alg13	Alg13	chrX:144317965-144374448	OK	36.4139	23.2137	-0.649511	-4.7241	5e-05	8.46899e-05	yes
Alg14	Alg14	Alg14	chr3:121291816-121362011	OK	38.027	18.8867	-1.00965	-6.57698	5e-05	8.46899e-05	yes
Alg5	Alg5	Alg5	chr3:54735538-54749795	OK	23.5198	34.6465	0.558831	4.19944	5e-05	8.46899e-05	yes
Alg6	Alg6	Alg6	chr4:99715629-99763460	OK	4.92963	3.34313	-0.56028	-3.22675	5e-05	8.46899e-05	yes
Alg8	Alg8	Alg8	chr7:97371616-97392158	OK	6.07489	8.55772	0.494367	2.93091	5e-05	8.46899e-05	yes
Alkbh2	Alkbh2	Alkbh2	chr5:114123933-114128176	OK	10.0767	22.7879	1.17725	6.88451	5e-05	8.46899e-05	yes
Aloxe3	Aloxe3	Aloxe3	chr11:69126376-69149115	OK	0.109838	4.22336	5.26495	7.25891	5e-05	8.46899e-05	yes
Alyref	Alyref	Alyref	chr11:120594515-120598365	OK	272.665	111.587	-1.28896	-11.1059	5e-05	8.46899e-05	yes
Amacr	Amacr	Amacr	chr15:10981755-10996624	OK	9.17484	4.92645	-0.897135	-5.58613	5e-05	8.46899e-05	yes
Ambra1	Ambra1	Ambra1	chr2:91730137-91918849	OK	11.2294	19.0862	0.765242	6.28867	5e-05	8.46899e-05	yes
Amdhd2	Amdhd2	Amdhd2	chr17:24155832-24163733	OK	6.65383	12.0569	0.857606	4.83568	5e-05	8.46899e-05	yes
Amer1	Amer1	Amer1	chrX:95420313-95444840	OK	2.96493	4.1698	0.491981	3.5433	5e-05	8.46899e-05	yes
Amhr2	Amhr2	Amhr2	chr15:102445366-102454639	OK	0.469408	1.95204	2.05607	4.98395	5e-05	8.46899e-05	yes
Ammecr1	Ammecr1	Ammecr1	chrX:142853473-142966728	OK	57.0504	29.8636	-0.933849	-7.96727	5e-05	8.46899e-05	yes
Amot	Amot	Amot	chrX:145446423-145487639	OK	5.22691	3.69517	-0.500319	-3.58268	5e-05	8.46899e-05	yes
Amotl1	Amotl1	Amotl1	chr9:14541966-14615000	OK	15.4139	18.4006	0.25552	2.20521	5e-05	8.46899e-05	yes
Amotl2	Amotl2	Amotl2	chr9:102717803-102733417	OK	100.1	155.781	0.638073	5.51647	5e-05	8.46899e-05	yes
Ampd2	Ampd2	Ampd2	chr3:108074061-108086666	OK	27.3281	37.2053	0.445125	3.78287	5e-05	8.46899e-05	yes
Ampd3	Ampd3	Ampd3	chr7:110768205-110812408	OK	25.0327	61.0002	1.285	11.054	5e-05	8.46899e-05	yes
Amz2	Amz2	Amz2	chr11:109425945-109438148	OK	11.3319	14.9804	0.402692	3.00729	5e-05	8.46899e-05	yes
Anapc1	Anapc1	Anapc1	chr2:128610082-128687395	OK	39.6563	22.6851	-0.805805	-7.02472	5e-05	8.46899e-05	yes
Anapc11	Anapc11	Anapc11	chr11:120598420-120608198	OK	30.8117	20.7071	-0.573354	-4.76919	5e-05	8.46899e-05	yes
Anapc13	Anapc13	Anapc13	chr9:102626295-102634244	OK	174.564	122.28	-0.513565	-3.78025	5e-05	8.46899e-05	yes
Anapc15	Anapc15	Anapc15	chr7:101881324-101899545	OK	47.7417	28.1787	-0.760647	-5.31653	5e-05	8.46899e-05	yes
Anapc2	Anapc2	Anapc2	chr2:25272465-25285916	OK	66.1903	31.2849	-1.08115	-9.24527	5e-05	8.46899e-05	yes
Anapc4	Anapc4	Anapc4	chr5:52834134-52866734	OK	42.6976	24.7171	-0.788646	-6.55257	5e-05	8.46899e-05	yes
Anapc5	Anapc5	Anapc5	chr5:122787460-122821342	OK	192.049	68.3929	-1.48955	-12.9413	5e-05	8.46899e-05	yes
Anapc7	Anapc7	Anapc7	chr5:122422443-122444911	OK	37.0236	30.7168	-0.269421	-2.26119	5e-05	8.46899e-05	yes
Angpt1	Angpt1	Angpt1	chr15:42424666-42676977	OK	3.87064	0.581527	-2.73466	-8.7978	5e-05	8.46899e-05	yes
Angpt4	Angpt4	Angpt4	chr2:151911331-151944654	OK	0	9.15304	inf	#NAME?	5e-05	8.46899e-05	yes
Angptl2	Angptl2	Angptl2	chr2:33133418-33371494	OK	62.9389	12.171	-2.37051	-17.3565	5e-05	8.46899e-05	yes
Angptl4	Angptl4	Angptl4	chr17:33774899-33781575	OK	17.5085	45.0373	1.36306	10.5362	5e-05	8.46899e-05	yes
Angptl6	Angptl6	Angptl6	chr9:20868641-20879710	OK	1.96439	6.57799	1.74356	7.18674	5e-05	8.46899e-05	yes
Ank	Ank	Ank	chr15:27466676-27594907	OK	70.4338	15.3232	-2.20055	-18.277	5e-05	8.46899e-05	yes
Ank2	Ank2	Ank2	chr3:126921606-126998452	OK	7.94756	4.94322	-0.685059	-5.12073	5e-05	8.46899e-05	yes
Ank3	Ank3	Ank3	chr10:69533707-70027436	OK	7.87768	1.85566	-2.08584	-14.8951	5e-05	8.46899e-05	yes
Ankhd1	Ankhd1	Ankhd1	chr18:36560602-36658908	OK	11.3659	14.6243	0.363649	3.08822	5e-05	8.46899e-05	yes
Ankib1	Ankib1	Ankib1	chr5:3689998-3803124	OK	27.8836	45.521	0.707112	6.13137	5e-05	8.46899e-05	yes
Ankle1	Ankle1	Ankle1	chr8:71406011-71409904	OK	10.7379	2.35706	-2.18765	-10.9294	5e-05	8.46899e-05	yes
Ankra2	Ankra2	Ankra2	chr13:98263075-98274754	OK	6.93817	13.679	0.979341	6.10173	5e-05	8.46899e-05	yes
Ankrd1	Ankrd1	Ankrd1	chr19:36111964-36119844	OK	29.4937	15.5871	-0.920054	-6.78369	5e-05	8.46899e-05	yes
Ankrd10	Ankrd10	Ankrd10	chr8:11611580-11635757	OK	48.6917	32.9997	-0.561223	-4.66042	5e-05	8.46899e-05	yes
Ankrd11	Ankrd11	Ankrd11	chr8:122883821-123042284	OK	29.2061	55.238	0.919389	7.96767	5e-05	8.46899e-05	yes
Ankrd13b	Ankrd13b	Ankrd13b	chr11:77470486-77489678	OK	22.4283	12.3191	-0.864429	-6.83673	5e-05	8.46899e-05	yes
Ankrd13c	Ankrd13c	Ankrd13c	chr3:157947465-158006837	OK	39.8699	55.0949	0.466621	3.98421	5e-05	8.46899e-05	yes
Ankrd24	Ankrd24	Ankrd24	chr10:81628539-81647612	OK	1.18985	2.27151	0.932877	4.14453	5e-05	8.46899e-05	yes
Ankrd27	Ankrd27	Ankrd27	chr7:35586246-35639237	OK	20.2541	16.2637	-0.31656	-2.34705	5e-05	8.46899e-05	yes
Ankrd28	Ankrd28	Ankrd28	chr14:31700014-31830415	OK	29.4826	22.7935	-0.37124	-3.18841	5e-05	8.46899e-05	yes
Ankrd32	Ankrd32	Ankrd32	chr13:77043087-77135468	OK	10.5497	7.82993	-0.430127	-3.16283	5e-05	8.46899e-05	yes
Ankrd40	Ankrd40	Ankrd40	chr11:94328000-94341847	OK	22.75	30.9199	0.442672	3.14201	5e-05	8.46899e-05	yes
Ankrd44	Ankrd44	Ankrd44	chr1:54645339-54926387	OK	3.57969	1.53117	-1.2252	-7.25064	5e-05	8.46899e-05	yes
Ankrd46	Ankrd46	Ankrd46	chr15:36477667-36496791	OK	25.6463	16.1955	-0.663156	-5.18148	5e-05	8.46899e-05	yes
Ankrd49	Ankrd49	Ankrd49	chr9:14780197-14782964	OK	24.2995	16.2612	-0.579492	-4.2349	5e-05	8.46899e-05	yes
Ankrd50	Ankrd50	Ankrd50	chr3:38449260-38484816	OK	12.5246	18.0981	0.53107	4.37369	5e-05	8.46899e-05	yes
Ankrd52	Ankrd52	Ankrd52	chr10:128377123-128394006	OK	13.9141	9.62214	-0.532122	-4.3979	5e-05	8.46899e-05	yes
Ankrd9	Ankrd9	Ankrd9	chr12:110975352-110979021	OK	9.23262	22.4596	1.28252	9.38906	5e-05	8.46899e-05	yes
Anks1	Anks1	Anks1	chr17:27909305-28062779	OK	5.34651	7.02804	0.394525	2.93419	5e-05	8.46899e-05	yes
Anln	Anln	Anln	chr9:22055459-22389206	OK	82.2341	25.5314	-1.68746	-12.0258	5e-05	8.46899e-05	yes
Ano1	Ano1	Ano1	chr7:144588548-144738592	OK	1.13672	1.7666	0.636102	2.93648	5e-05	8.46899e-05	yes
Ano10	Ano10	Ano10	chr9:122175873-122294423	OK	12.8277	23.1808	0.853669	6.53768	5e-05	8.46899e-05	yes
Ano6	Ano6	Ano6	chr15:95790842-95975472	OK	23.7911	10.4123	-1.19214	-9.88784	5e-05	8.46899e-05	yes
Anp32a	Anp32a	Anp32a	chr9:62341342-62378805	OK	126.999	31.1355	-2.02818	-17.0259	5e-05	8.46899e-05	yes
Anp32b	Anp32b	Anp32b	chr4:46451116-46472523	OK	516.896	232.54	-1.1524	-9.98987	5e-05	8.46899e-05	yes
Anp32e	Anp32e	Anp32e	chr3:95929256-95947387	OK	123.416	41.4656	-1.57354	-13.5807	5e-05	8.46899e-05	yes
Antxr1	Antxr1	Antxr1	chr6:87133852-87335775	OK	5.52028	3.98326	-0.470793	-3.25448	5e-05	8.46899e-05	yes
Antxr2	Antxr2	Antxr2	chr5:97884687-98030962	OK	15.2916	28.8855	0.917603	7.55891	5e-05	8.46899e-05	yes
Anxa1	Anxa1	Anxa1	chr19:20373433-20390671	OK	280.049	102.842	-1.44525	-12.5041	5e-05	8.46899e-05	yes
Anxa11	Anxa11	Anxa11	chr14:25842154-25886804	OK	22.0611	61.2751	1.4738	12.1149	5e-05	8.46899e-05	yes
Anxa3	Anxa3	Anxa3	chr5:96793384-96845968	OK	152.674	122.641	-0.316015	-2.74876	5e-05	8.46899e-05	yes
Anxa5	Anxa5	Anxa5	chr3:36448923-36475887	OK	133.016	172.337	0.373628	3.26075	5e-05	8.46899e-05	yes
Anxa7	Anxa7	Anxa7	chr14:20455260-20480133	OK	64.7607	89.9017	0.47323	4.11649	5e-05	8.46899e-05	yes
Anxa8	Anxa8	Anxa8	chr14:34051129-34102754	OK	53.1128	79.7421	0.586282	5.00407	5e-05	8.46899e-05	yes
Aoc2	Aoc2	Aoc2	chr11:101325062-101329694	OK	1.93766	0.98959	-0.969416	-3.47712	5e-05	8.46899e-05	yes
Aox1	Aox1	Aox1	chr1:58029968-58106410	OK	2.18535	0.784613	-1.47781	-6.34599	5e-05	8.46899e-05	yes
Ap1ar	Ap1ar	Ap1ar	chr3:127807264-127837492	OK	47.8417	32.1975	-0.571319	-4.78634	5e-05	8.46899e-05	yes
Ap1b1	Ap1b1	Ap1b1	chr11:4938755-5042794	OK	31.9695	62.7228	0.972293	8.35725	5e-05	8.46899e-05	yes
Ap1m1	Ap1m1	Ap1m1	chr8:72240131-72257379	OK	28.074	36.4444	0.376465	3.02666	5e-05	8.46899e-05	yes
Ap1s2	Ap1s2	Ap1s2	chrX:163909016-163933666	OK	12.3802	4.7341	-1.38687	-8.88709	5e-05	8.46899e-05	yes
Ap2b1	Ap2b1	Ap2b1	chr11:83302696-83405033	OK	43.9926	28.8089	-0.610747	-5.30712	5e-05	8.46899e-05	yes
Ap2m1	Ap2m1	Ap2m1	chr16:20535479-20544909	OK	51.9519	64.2124	0.305674	2.64715	5e-05	8.46899e-05	yes
Ap3b1	Ap3b1	Ap3b1	chr13:94358959-94566316	OK	31.4537	67.5934	1.10365	9.5456	5e-05	8.46899e-05	yes
Ap3b2	Ap3b2	Ap3b2	chr7:81460398-81493925	OK	3.18657	1.30629	-1.28653	-6.16086	5e-05	8.46899e-05	yes
Ap3m2	Ap3m2	Ap3m2	chr8:22787353-22805654	OK	2.69216	5.58856	1.05371	6.03451	5e-05	8.46899e-05	yes
Ap3s2	Ap3s2	Ap3s2	chr7:79875324-79920640	OK	8.99725	12.2177	0.441423	3.56262	5e-05	8.46899e-05	yes
Ap4b1	Ap4b1	Ap4b1	chr3:103809516-103822025	OK	8.23304	14.9734	0.862908	6.23788	5e-05	8.46899e-05	yes
Ap5z1	Ap5z1	Ap5z1	chr5:142463930-142478715	OK	3.94749	9.31522	1.23866	8.25254	5e-05	8.46899e-05	yes
Apba3	Apba3	Apba3	chr10:81268171-81291581	OK	25.2879	63.2479	1.32257	10.8459	5e-05	8.46899e-05	yes
Apbb1	Apbb1	Apbb1	chr7:105558464-105581653	OK	9.20782	4.75118	-0.954574	-6.04332	5e-05	8.46899e-05	yes
Apbb2	Apbb2	Apbb2	chr5:66298724-66618817	OK	16.5576	5.02048	-1.7216	-13.5416	5e-05	8.46899e-05	yes
Apc	Apc	Apc	chr18:34207774-34322190	OK	8.06739	12.2745	0.605488	5.1686	5e-05	8.46899e-05	yes
Apcdd1	Apcdd1	Apcdd1	chr18:62922326-62953195	OK	12.5483	3.43874	-1.86754	-11.3782	5e-05	8.46899e-05	yes
Apex1	Apex1	Apex1	chr14:50924948-50930849	OK	204.611	135.641	-0.593089	-4.3975	5e-05	8.46899e-05	yes
Aph1a	Aph1a	Aph1a	chr3:95893920-95904639	OK	9.7715	14.8111	0.600032	4.47458	5e-05	8.46899e-05	yes
Aph1b	Aph1b	Aph1b	chr9:66775486-66795423	OK	0.906171	2.23285	1.30103	5.8582	5e-05	8.46899e-05	yes
Aph1c	Aph1c	Aph1c	chr9:66814993-66834706	OK	0.341253	0.993207	1.54125	5.11911	5e-05	8.46899e-05	yes
Api5	Api5	Api5	chr2:94411726-94438186	OK	57.395	39.7769	-0.528993	-4.56366	5e-05	8.46899e-05	yes
Apip	Apip	Apip	chr2:103073674-103092649	OK	29.3887	22.681	-0.373779	-2.45343	5e-05	8.46899e-05	yes
Apitd1	Apitd1	Apitd1	chr4:149128348-149137600	OK	19.1041	9.97661	-0.937264	-5.10187	5e-05	8.46899e-05	yes
Aplf	Aplf	Aplf	chr6:87628428-87672168	OK	5.35032	8.90654	0.73524	4.89456	5e-05	8.46899e-05	yes
Apln	Apln	Apln	chrX:48025145-48034852	OK	3.27134	0.284501	-3.52338	-9.24469	5e-05	8.46899e-05	yes
Aplp2	Aplp2	Aplp2	chr9:31149556-31211815	OK	78.3016	238.5	1.60688	13.8489	5e-05	8.46899e-05	yes
Apoa1bp	Apoa1bp	Apoa1bp	chr3:88056522-88058495	OK	70.4402	118.107	0.745622	6.07601	5e-05	8.46899e-05	yes
Apobec1	Apobec1	Apobec1	chr6:122577791-122602444	OK	1.54911	8.0792	2.38277	10.423	5e-05	8.46899e-05	yes
Apobr	Apobr	Apobr	chr7:126585007-126589092	OK	4.05925	7.02359	0.790994	5.09826	5e-05	8.46899e-05	yes
Apoc3	Apoc3	Apoc3	chr9:46233049-46235636	OK	0	5.99596	inf	#NAME?	5e-05	8.46899e-05	yes
Apoe	Apoe	Apoe	chr7:19696243-19699188	OK	9.8621	4.76967	-1.04801	-4.98465	5e-05	8.46899e-05	yes
Apol6	Apol6	Apol6	chr15:77015486-77057108	OK	1.15879	0.413538	-1.48653	-3.39915	5e-05	8.46899e-05	yes
Apol7a	Apol7a	Apol7a	chr15:77388216-77399110	OK	12.4446	6.66603	-0.900621	-5.89654	5e-05	8.46899e-05	yes
Apol9b	Apol9b	Apol9b	chr15:77729071-77736382	OK	10.2424	7.45459	-0.458359	-2.63765	5e-05	8.46899e-05	yes
Apon	Apon	Apon	chr10:128254130-128255901	OK	0.216677	1.64303	2.92274	4.28874	5e-05	8.46899e-05	yes
Apoo	Apoo	Apoo	chrX:94367109-94417092	OK	11.5792	7.79835	-0.57029	-2.75111	5e-05	8.46899e-05	yes
Appbp2os	Appbp2os	Appbp2os	chr11:85235165-85238304	OK	0.994279	4.27839	2.10535	3.6883	5e-05	8.46899e-05	yes
Appl1	Appl1	Appl1	chr14:26918987-26970551	OK	11.5893	5.98489	-0.953397	-7.60929	5e-05	8.46899e-05	yes
Appl2	Appl2	Appl2	chr10:83600033-83648664	OK	6.73234	13.9804	1.05422	7.38888	5e-05	8.46899e-05	yes
Aprt	Aprt	Aprt	chr8:122574636-122576907	OK	223.542	99.2284	-1.17172	-9.86642	5e-05	8.46899e-05	yes
Aptx	Aptx	Aptx	chr4:40682077-40703194	OK	3.60236	2.66012	-0.437452	-2.76659	5e-05	8.46899e-05	yes
Aqp1	Aqp1	Aqp1	chr6:55336298-55348555	OK	80.0464	657.955	3.03908	24.9909	5e-05	8.46899e-05	yes
Aqp11	Aqp11	Aqp11	chr7:97726378-97738247	OK	4.34168	19.5985	2.17442	11.1546	5e-05	8.46899e-05	yes
Aqp5	Aqp5	Aqp5	chr15:99591027-99594829	OK	67.8169	14.5572	-2.21991	-16.3961	5e-05	8.46899e-05	yes
Arap1	Arap1	Arap1	chr7:101348068-101412586	OK	4.73055	19.9233	2.07437	15.79	5e-05	8.46899e-05	yes
Arel1	Arel1	Arel1	chr12:84918148-84970886	OK	9.13863	12.4511	0.446222	3.5811	5e-05	8.46899e-05	yes
Arf2	Arf2	Arf2	chr11:103966724-103985350	OK	22.1009	31.8429	0.526865	4.20953	5e-05	8.46899e-05	yes
Arf3	Arf3	Arf3	chr15:98737625-98763118	OK	66.4073	51.8881	-0.355938	-3.09653	5e-05	8.46899e-05	yes
Arf4	Arf4	Arf4	chr14:26638196-26657258	OK	156.046	195.814	0.327515	2.85946	5e-05	8.46899e-05	yes
Arf5	Arf5	Arf5	chr6:28423639-28426499	OK	75.8405	58.0101	-0.386663	-3.05327	5e-05	8.46899e-05	yes
Arf6	Arf6	Arf6	chr12:69372149-69375980	OK	109.419	80.2744	-0.446848	-3.90042	5e-05	8.46899e-05	yes
Arfgap1	Arfgap1	Arfgap1	chr2:180967224-180982524	OK	22.025	39.2547	0.833723	6.83859	5e-05	8.46899e-05	yes
Arfgap3	Arfgap3	Arfgap3	chr15:83299739-83350247	OK	11.2048	70.4841	2.65318	20.6431	5e-05	8.46899e-05	yes
Arfgef1	Arfgef1	Arfgef1	chr1:10137506-10232670	OK	25.9629	33.2736	0.35793	3.11525	5e-05	8.46899e-05	yes
Arfgef2	Arfgef2	Arfgef2	chr2:166805580-166898051	OK	6.85234	42.1559	2.62107	21.9836	5e-05	8.46899e-05	yes
Arfip2	Arfip2	Arfip2	chr7:105634200-105640416	OK	16.9901	23.4255	0.463391	3.76206	5e-05	8.46899e-05	yes
Arfrp1	Arfrp1	Arfrp1	chr2:181357689-181380793	OK	15.7089	26.4221	0.750169	4.40235	5e-05	8.46899e-05	yes
Arglu1	Arglu1	Arglu1	chr8:8666575-8690537	OK	73.8729	50.7229	-0.542409	-4.56867	5e-05	8.46899e-05	yes
Arhgap1	Arhgap1	Arhgap1	chr2:91650117-91672320	OK	29.7338	38.1667	0.360213	3.03346	5e-05	8.46899e-05	yes
Arhgap10	Arhgap10	Arhgap10	chr8:77250365-77518578	OK	18.4764	31.0422	0.748542	6.0906	5e-05	8.46899e-05	yes
Arhgap17	Arhgap17	Arhgap17	chr7:123279148-123369915	OK	17.0962	25.9626	0.602758	4.93119	5e-05	8.46899e-05	yes
Arhgap18	Arhgap18	Arhgap18	chr10:26772511-26918648	OK	7.40711	16.5198	1.15721	8.66588	5e-05	8.46899e-05	yes
Arhgap19	Arhgap19	Arhgap19	chr19:41766587-41802084	OK	12.7858	2.42476	-2.39862	-16.0354	5e-05	8.46899e-05	yes
Arhgap22	Arhgap22	Arhgap22	chr14:33216822-33369936	OK	27.1738	18.4974	-0.554898	-4.42808	5e-05	8.46899e-05	yes
Arhgap23	Arhgap23	Arhgap23	chr11:97450159-97502400	OK	9.91577	6.1059	-0.699521	-5.35142	5e-05	8.46899e-05	yes
Arhgap28	Arhgap28	Arhgap28	chr17:67842707-68004108	OK	14.1063	6.60575	-1.09454	-8.56488	5e-05	8.46899e-05	yes
Arhgap31	Arhgap31	Arhgap31	chr16:38598342-38713035	OK	3.5743	7.7632	1.11899	8.45243	5e-05	8.46899e-05	yes
Arhgap33	Arhgap33	Arhgap33	chr7:30522225-30535060	OK	1.14118	0.167847	-2.76531	-5.79529	5e-05	8.46899e-05	yes
Arhgap39	Arhgap39	Arhgap39	chr15:76723984-76818170	OK	5.94717	3.40764	-0.803429	-5.30575	5e-05	8.46899e-05	yes
Arhgap42	Arhgap42	Arhgap42	chr9:8994952-9260885	OK	7.72475	4.4226	-0.804593	-5.82695	5e-05	8.46899e-05	yes
Arhgef1	Arhgef1	Arhgef1	chr7:24902985-24926591	OK	23.4468	12.889	-0.86325	-6.86119	5e-05	8.46899e-05	yes
Arhgef10	Arhgef10	Arhgef10	chr8:14911662-15001085	OK	8.75135	5.7917	-0.59552	-4.51735	5e-05	8.46899e-05	yes
Arhgef10l	Arhgef10l	Arhgef10l	chr4:140514484-140665905	OK	1.26421	0.68325	-0.887754	-3.28603	5e-05	8.46899e-05	yes
Arhgef17	Arhgef17	Arhgef17	chr7:100869745-100932161	OK	11.0969	20.6084	0.893072	7.69076	5e-05	8.46899e-05	yes
Arhgef18	Arhgef18	Arhgef18	chr8:3393007-3456600	OK	15.1403	28.2413	0.899414	7.61177	5e-05	8.46899e-05	yes
Arhgef19	Arhgef19	Arhgef19	chr4:141242883-141257562	OK	3.3665	1.08978	-1.62721	-7.15791	5e-05	8.46899e-05	yes
Arhgef2	Arhgef2	Arhgef2	chr3:88616206-88648052	OK	27.8775	47.8644	0.779851	6.74521	5e-05	8.46899e-05	yes
Arhgef28	Arhgef28	Arhgef28	chr13:97898594-98206165	OK	0.180976	0.660807	1.86843	5.18782	5e-05	8.46899e-05	yes
Arhgef39	Arhgef39	Arhgef39	chr4:43496143-43499660	OK	13.64	8.08184	-0.75509	-4.638	5e-05	8.46899e-05	yes
Arhgef40	Arhgef40	Arhgef40	chr14:51984832-52020733	OK	9.21831	2.64036	-1.80377	-8.8633	5e-05	8.46899e-05	yes
Arhgef5	Arhgef5	Arhgef5	chr6:43265643-43289320	OK	11.635	29.2963	1.33224	11.1403	5e-05	8.46899e-05	yes
Arhgef7	Arhgef7	Arhgef7	chr8:11728104-11835217	OK	22.8816	28.18	0.30048	2.57141	5e-05	8.46899e-05	yes
Arhgef9	Arhgef9	Arhgef9	chrX:95048934-95166539	OK	0.78832	0.297835	-1.40427	-4.32405	5e-05	8.46899e-05	yes
Arid1a	Arid1a	Arid1a	chr4:133679007-133753611	OK	14.7035	5.76373	-1.35109	-11.0283	5e-05	8.46899e-05	yes
Arid1b	Arid1b	Arid1b	chr17:4995073-5347656	OK	5.19736	3.93241	-0.402366	-3.18303	5e-05	8.46899e-05	yes
Arid2	Arid2	Arid2	chr15:96287521-96405463	OK	7.93807	4.79361	-0.727677	-5.79966	5e-05	8.46899e-05	yes
Arid4a	Arid4a	Arid4a	chr12:71015966-71099351	OK	10.0472	14.6952	0.548552	4.49844	5e-05	8.46899e-05	yes
Arid5a	Arid5a	Arid5a	chr1:36307732-36324029	OK	2.08985	3.23239	0.6292	3.81238	5e-05	8.46899e-05	yes
Arid5b	Arid5b	Arid5b	chr10:68095592-68278726	OK	5.50633	16.9588	1.62287	12.1817	5e-05	8.46899e-05	yes
Arih2	Arih2	Arih2	chr9:108602942-108649380	OK	13.326	20.05	0.589366	4.77368	5e-05	8.46899e-05	yes
Arl10	Arl10	Arl10	chr13:54575012-54581128	OK	16.3622	8.55932	-0.934801	-5.07535	5e-05	8.46899e-05	yes
Arl14ep	Arl14ep	Arl14ep	chr2:106962528-106974397	OK	30.1389	19.9474	-0.595426	-4.9423	5e-05	8.46899e-05	yes
Arl15	Arl15	Arl15	chr13:113794507-114157461	OK	7.30317	5.687	-0.360855	-2.41211	5e-05	8.46899e-05	yes
Arl2	Arl2	Arl2	chr19:6134388-6141137	OK	41.6538	13.0715	-1.67202	-10.0808	5e-05	8.46899e-05	yes
Arl2bp	Arl2bp	Arl2bp	chr8:94666599-94674457	OK	42.5528	30.9372	-0.459911	-3.7833	5e-05	8.46899e-05	yes
Arl4c	Arl4c	Arl4c	chr1:88698225-88702191	OK	26.8635	3.72769	-2.84929	-19.8994	5e-05	8.46899e-05	yes
Arl4d	Arl4d	Arl4d	chr11:101665540-101667832	OK	4.42659	28.1557	2.66916	14.2675	5e-05	8.46899e-05	yes
Arl5a	Arl5a	Arl5a	chr2:52397950-52424874	OK	13.3848	7.54632	-0.826756	-6.51697	5e-05	8.46899e-05	yes
Arl5b	Arl5b	Arl5b	chr2:15055361-15079191	OK	6.53705	8.63588	0.401703	2.82234	5e-05	8.46899e-05	yes
Arl6ip1	Arl6ip1	Arl6ip1	chr7:118118889-118129625	OK	1.044	1.78394	0.772939	2.56834	5e-05	8.46899e-05	yes
Arl6ip4	Arl6ip4	Arl6ip4	chr5:124116107-124118195	OK	48.8019	32.1921	-0.60023	-4.56717	5e-05	8.46899e-05	yes
Arl6ip5	Arl6ip5	Arl6ip5	chr6:97210791-97233315	OK	60.5353	113.926	0.912242	7.67536	5e-05	8.46899e-05	yes
Arl8a	Arl8a	Arl8a	chr1:135146833-135156268	OK	37.9692	66.8361	0.8158	6.74239	5e-05	8.46899e-05	yes
Arl8b	Arl8b	Arl8b	chr6:108783058-108823723	OK	42.8712	54.6457	0.350099	3.00806	5e-05	8.46899e-05	yes
Armc1	Armc1	Armc1	chr3:19132143-19163065	OK	26.2236	21.5077	-0.286012	-2.33898	5e-05	8.46899e-05	yes
Armc10	Armc10	Armc10	chr5:21645983-21662592	OK	14.7239	10.5506	-0.480834	-3.28942	5e-05	8.46899e-05	yes
Armc7	Armc7	Armc7	chr11:115475676-115491814	OK	3.0214	5.99211	0.987847	2.90857	5e-05	8.46899e-05	yes
Armcx2	Armcx2	Armcx2	chrX:134804141-134809221	OK	46.1615	13.9715	-1.72421	-14.2495	5e-05	8.46899e-05	yes
Armcx3	Armcx3	Armcx3	chrX:134756567-134761456	OK	5.27957	8.8461	0.74462	5.02099	5e-05	8.46899e-05	yes
Armcx5	Armcx5	Armcx5	chrX:135742691-135803468	OK	10.0934	7.30284	-0.466875	-2.58626	5e-05	8.46899e-05	yes
Armt1	Armt1	Armt1	chr10:4432604-4455140	OK	14.6777	9.95146	-0.560647	-3.92578	5e-05	8.46899e-05	yes
Arnt	Arnt	Arnt	chr3:95434389-95497239	OK	21.7733	17.4876	-0.316225	-2.63604	5e-05	8.46899e-05	yes
Arnt2	Arnt2	Arnt2	chr7:84246274-84410038	OK	2.25363	5.47549	1.28074	8.38558	5e-05	8.46899e-05	yes
Arntl	Arntl	Arntl	chr7:113207464-113314126	OK	11.6817	18.3197	0.64915	4.96513	5e-05	8.46899e-05	yes
Arpc1a	Arpc1a	Arpc1a	chr5:145083868-145108756	OK	104.383	83.1924	-0.32736	-2.81217	5e-05	8.46899e-05	yes
Arpc2	Arpc2	Arpc2	chr1:74236549-74268213	OK	218.198	332.15	0.606195	5.27766	5e-05	8.46899e-05	yes
Arpc4	Arpc4	Arpc4	chr6:113378112-113414571	OK	66.391	92.1615	0.473178	4.06126	5e-05	8.46899e-05	yes
Arrb1	Arrb1	Arrb1	chr7:99535485-99606771	OK	2.27413	0.525976	-2.11225	-9.61543	5e-05	8.46899e-05	yes
Arrdc3	Arrdc3	Arrdc3	chr13:80883421-80896043	OK	4.62137	0.850263	-2.44234	-10.9925	5e-05	8.46899e-05	yes
Arrdc4	Arrdc4	Arrdc4	chr7:68736993-68749238	OK	9.4728	39.1494	2.04713	11.434	5e-05	8.46899e-05	yes
Arsa	Arsa	Arsa	chr15:89472475-89484850	OK	18.7079	14.8714	-0.331101	-2.64942	5e-05	8.46899e-05	yes
Arsb	Arsb	Arsb	chr13:93771678-93943016	OK	17.5796	7.68623	-1.19356	-9.16191	5e-05	8.46899e-05	yes
Arsk	Arsk	Arsk	chr13:76060421-76098660	OK	2.77566	4.06901	0.551844	3.1624	5e-05	8.46899e-05	yes
Arvcf	Arvcf	Arvcf	chr16:18348181-18479073	OK	2.55141	5.92769	1.21618	3.6931	5e-05	8.46899e-05	yes
Arxes1	Arxes1	Arxes1	chrX:136033366-136034946	OK	18.1857	2.65386	-2.77664	-13.2016	5e-05	8.46899e-05	yes
Arxes2	Arxes2	Arxes2	chrX:135993819-135995359	OK	31.8887	6.43633	-2.30873	-14.208	5e-05	8.46899e-05	yes
Asah2	Asah2	Asah2	chr19:31984650-32103140	OK	1.40553	2.11582	0.590103	2.98651	5e-05	8.46899e-05	yes
Asb1	Asb1	Asb1	chr1:91540564-91559590	OK	5.9899	10.171	0.763864	5.92678	5e-05	8.46899e-05	yes
Asb13	Asb13	Asb13	chr13:3634031-3651779	OK	5.50123	2.35125	-1.22633	-6.05037	5e-05	8.46899e-05	yes
Asb7	Asb7	Asb7	chr7:66644566-66689561	OK	3.88545	7.64135	0.975746	6.84182	5e-05	8.46899e-05	yes
Ascc2	Ascc2	Ascc2	chr11:4637792-4683386	OK	28.0046	63.081	1.17154	9.85905	5e-05	8.46899e-05	yes
Ascc3	Ascc3	Ascc3	chr10:50592668-50851202	OK	13.9989	24.4712	0.805774	6.91578	5e-05	8.46899e-05	yes
Asf1a	Asf1a	Asf1a	chr10:53537323-53630439	OK	18.7104	9.41986	-0.990067	-6.36938	5e-05	8.46899e-05	yes
Asf1b	Asf1b	Asf1b	chr8:83955693-83970195	OK	46.8712	20.0837	-1.22268	-9.34426	5e-05	8.46899e-05	yes
Asic1	Asic1	Asic1	chr15:99670717-99701130	OK	4.98284	0.660262	-2.91586	-12.1175	5e-05	8.46899e-05	yes
Asna1	Asna1	Asna1	chr8:85017930-85025278	OK	76.583	104.174	0.443894	3.74593	5e-05	8.46899e-05	yes
Asnsd1	Asnsd1	Asnsd1	chr1:53344616-53352752	OK	51.7909	41.9327	-0.304626	-2.38631	5e-05	8.46899e-05	yes
Aspa	Aspa	Aspa	chr11:73304987-73324637	OK	0.280082	3.38385	3.59475	5.69739	5e-05	8.46899e-05	yes
Aspdh	Aspdh	Aspdh	chr7:44465434-44467751	OK	0	0.58074	inf	#NAME?	5e-05	8.46899e-05	yes
Asph	Asph	Asph	chr4:9269316-9669344	OK	46.9622	20.0235	-1.22981	-9.28359	5e-05	8.46899e-05	yes
Aspm	Aspm	Aspm	chr1:139454772-139494088	OK	15.1094	6.62138	-1.19025	-9.98165	5e-05	8.46899e-05	yes
Aspscr1	Aspscr1	Aspscr1	chr11:120672972-120709446	OK	43.4516	72.9541	0.747579	6.25098	5e-05	8.46899e-05	yes
Asrgl1	Asrgl1	Asrgl1	chr19:9111718-9135566	OK	4.82073	1.70996	-1.49529	-6.56361	5e-05	8.46899e-05	yes
Atad2	Atad2	Atad2	chr15:58094046-58135082	OK	90.3318	53.1417	-0.765389	-6.65431	5e-05	8.46899e-05	yes
Atad2b	Atad2b	Atad2b	chr12:4917352-5047410	OK	4.61887	8.75749	0.922979	7.26014	5e-05	8.46899e-05	yes
Atad5	Atad5	Atad5	chr11:80089399-80135791	OK	13.2318	6.89272	-0.940864	-7.66354	5e-05	8.46899e-05	yes
Ate1	Ate1	Ate1	chr7:130391493-130520369	OK	12.5361	9.07511	-0.466098	-3.64477	5e-05	8.46899e-05	yes
Atf2	Atf2	Atf2	chr2:73816508-73892639	OK	37.1122	22.8183	-0.701703	-6.01172	5e-05	8.46899e-05	yes
Atf6	Atf6	Atf6	chr1:170704456-170867771	OK	9.10626	21.543	1.24229	10.4547	5e-05	8.46899e-05	yes
Atf6b	Atf6b	Atf6b	chr17:34647145-34655074	OK	39.424	32.2083	-0.291642	-2.44309	5e-05	8.46899e-05	yes
Atg101	Atg101	Atg101	chr15:101284300-101290934	OK	40.4491	64.914	0.682421	5.42845	5e-05	8.46899e-05	yes
Atg12	Atg12	Atg12	chr18:46732416-46741579	OK	16.1903	28.8549	0.833688	6.55299	5e-05	8.46899e-05	yes
Atg13	Atg13	Atg13	chr2:91674611-91710592	OK	11.8	15.5267	0.39596	3.09193	5e-05	8.46899e-05	yes
Atg14	Atg14	Atg14	chr14:47540892-47568434	OK	6.7969	9.39001	0.466249	3.28669	5e-05	8.46899e-05	yes
Atg16l2	Atg16l2	Atg16l2	chr7:101289615-101302088	OK	2.856	4.15122	0.539543	2.58572	5e-05	8.46899e-05	yes
Atg2a	Atg2a	Atg2a	chr19:6241667-6262304	OK	7.78562	10.0226	0.36437	2.91371	5e-05	8.46899e-05	yes
Atg3	Atg3	Atg3	chr16:45158828-45188538	OK	17.0775	24.8595	0.541702	4.09337	5e-05	8.46899e-05	yes
Atg4a	Atg4a	Atg4a	chr3:103575281-103646068	OK	3.83037	8.49786	1.14961	6.35365	5e-05	8.46899e-05	yes
Atg4b	Atg4b	Atg4b	chr1:93755032-93789529	OK	22.5277	29.614	0.394581	3.2577	5e-05	8.46899e-05	yes
Atg4c	Atg4c	Atg4c	chr4:99193933-99259787	OK	1.85303	3.02002	0.704673	3.24897	5e-05	8.46899e-05	yes
Atg4d	Atg4d	Atg4d	chr9:21265284-21287969	OK	6.2965	13.1109	1.05814	5.02343	5e-05	8.46899e-05	yes
Atg5	Atg5	Atg5	chr10:44268357-44364291	OK	17.2881	27.9342	0.692254	5.41821	5e-05	8.46899e-05	yes
Athl1	Athl1	Athl1	chr7:140941580-140947658	OK	6.28838	4.19379	-0.584432	-3.54716	5e-05	8.46899e-05	yes
Atl2	Atl2	Atl2	chr17:79848389-79896123	OK	23.5341	37.4335	0.669578	5.66196	5e-05	8.46899e-05	yes
Atl3	Atl3	Atl3	chr19:7494039-7538609	OK	33.0751	19.4766	-0.764003	-6.56499	5e-05	8.46899e-05	yes
Atm	Atm	Atm	chr9:53437121-53536671	OK	10.2914	7.5552	-0.445896	-3.78116	5e-05	8.46899e-05	yes
Atmin	Atmin	Atmin	chr8:116943392-116960445	OK	6.66014	16.3788	1.2982	10.0955	5e-05	8.46899e-05	yes
Atn1	Atn1	Atn1	chr6:124742543-124756487	OK	47.6927	19.1787	-1.31427	-11.1773	5e-05	8.46899e-05	yes
Atoh8	Atoh8	Atoh8	chr6:72206176-72235577	OK	11.8712	2.41016	-2.30026	-12.082	5e-05	8.46899e-05	yes
Atox1	Atox1	Atox1	chr11:55446642-55461138	OK	199.096	142.204	-0.485507	-3.74081	5e-05	8.46899e-05	yes
Atp11b	Atp11b	Atp11b	chr3:35754137-35856276	OK	10.945	15.5167	0.503545	4.08153	5e-05	8.46899e-05	yes
Atp11c	Atp11c	Atp11c	chrX:60223289-60403981	OK	9.63015	7.1459	-0.430442	-3.39278	5e-05	8.46899e-05	yes
Atp13a3	Atp13a3	Atp13a3	chr16:30312423-30388530	OK	31.5472	64.5941	1.03389	8.9773	5e-05	8.46899e-05	yes
Atp1a1	Atp1a1	Atp1a1	chr3:101576218-101604707	OK	173.901	129.456	-0.425808	-3.67699	5e-05	8.46899e-05	yes
Atp1a3	Atp1a3	Atp1a3	chr7:24978168-25005937	OK	1.10966	7.58433	2.77291	13.2367	5e-05	8.46899e-05	yes
Atp1b3	Atp1b3	Atp1b3	chr9:96332674-96364299	OK	128.747	89.2656	-0.52836	-4.58353	5e-05	8.46899e-05	yes
Atp2a2	Atp2a2	Atp2a2	chr5:122453512-122502225	OK	166.164	135.367	-0.295731	-2.53352	5e-05	8.46899e-05	yes
Atp2b4	Atp2b4	Atp2b4	chr1:133702673-133753747	OK	1.28139	0.248283	-2.36765	-8.77079	5e-05	8.46899e-05	yes
Atp2c2	Atp2c2	Atp2c2	chr8:119700008-119757718	OK	0.822789	0.191866	-2.10042	-4.33962	5e-05	8.46899e-05	yes
Atp5a1	Atp5a1	Atp5a1	chr18:77773767-77782868	OK	382.069	281.515	-0.440622	-3.74846	5e-05	8.46899e-05	yes
Atp5b	Atp5b	Atp5b	chr10:128083306-128090388	OK	1251.09	842.997	-0.56959	-4.43354	5e-05	8.46899e-05	yes
Atp5e	Atp5e	Atp5e	chr2:174461074-174464101	OK	412.823	320.614	-0.364688	-3.0395	5e-05	8.46899e-05	yes
Atp5g2	Atp5g2	Atp5g2	chr15:102662867-102671047	OK	45.296	17.8263	-1.34537	-7.77761	5e-05	8.46899e-05	yes
Atp5h	Atp5h	Atp5h	chr11:115415696-115419919	OK	203.45	164.132	-0.309818	-2.55387	5e-05	8.46899e-05	yes
Atp5j	Atp5j	Atp5j	chr16:84827870-84863778	OK	98.7649	63.7079	-0.632526	-3.12704	5e-05	8.46899e-05	yes
Atp6ap1	Atp6ap1	Atp6ap1	chrX:74297096-74304721	OK	133.068	158.738	0.254491	2.2245	5e-05	8.46899e-05	yes
Atp6ap2	Atp6ap2	Atp6ap2	chrX:12587758-12617051	OK	75.3487	110.591	0.553586	4.81619	5e-05	8.46899e-05	yes
Atp6v0a1	Atp6v0a1	Atp6v0a1	chr11:101009451-101063717	OK	13.9547	17.3263	0.312211	2.52114	5e-05	8.46899e-05	yes
Atp6v0a2	Atp6v0a2	Atp6v0a2	chr5:124629051-124724455	OK	9.94084	19.3887	0.963774	7.90384	5e-05	8.46899e-05	yes
Atp6v0b	Atp6v0b	Atp6v0b	chr4:117884329-117887329	OK	101.572	227.949	1.16621	9.93336	5e-05	8.46899e-05	yes
Atp6v0d1	Atp6v0d1	Atp6v0d1	chr8:105524469-105566040	OK	22.8875	41.6434	0.863529	6.66937	5e-05	8.46899e-05	yes
Atp6v0e	Atp6v0e	Atp6v0e	chr17:26676395-26699646	OK	102.838	148.493	0.530017	4.38732	5e-05	8.46899e-05	yes
Atp6v0e2	Atp6v0e2	Atp6v0e2	chr6:48537568-48541800	OK	4.73494	6.63211	0.486121	2.59085	5e-05	8.46899e-05	yes
Atp6v1a	Atp6v1a	Atp6v1a	chr16:44085403-44139019	OK	35.5974	43.96	0.304419	2.62825	5e-05	8.46899e-05	yes
Atp6v1b2	Atp6v1b2	Atp6v1b2	chr8:69037707-69113717	OK	50.9158	66.6987	0.389545	3.31406	5e-05	8.46899e-05	yes
Atp6v1c1	Atp6v1c1	Atp6v1c1	chr15:38661903-38692444	OK	57.7539	152.222	1.39819	12.0602	5e-05	8.46899e-05	yes
Atp6v1d	Atp6v1d	Atp6v1d	chr12:78842981-78861638	OK	58.9837	144.673	1.2944	10.9614	5e-05	8.46899e-05	yes
Atp6v1e1	Atp6v1e1	Atp6v1e1	chr6:120795243-120822685	OK	76.6554	200.963	1.39047	11.8351	5e-05	8.46899e-05	yes
Atp6v1f	Atp6v1f	Atp6v1f	chr6:29467782-29470509	OK	78.4386	146.551	0.901769	7.03532	5e-05	8.46899e-05	yes
Atp6v1g1	Atp6v1g1	Atp6v1g1	chr4:63544764-63550701	OK	99.9772	154.925	0.631895	5.38031	5e-05	8.46899e-05	yes
Atp6v1h	Atp6v1h	Atp6v1h	chr1:5083172-5162549	OK	42.1669	88.0984	1.06301	8.989	5e-05	8.46899e-05	yes
Atp8b2	Atp8b2	Atp8b2	chr3:89939480-89963332	OK	24.7823	7.20002	-1.78323	-14.339	5e-05	8.46899e-05	yes
Atpaf1	Atpaf1	Atpaf1	chr4:115784813-115812314	OK	8.93742	6.64597	-0.427379	-2.70312	5e-05	8.46899e-05	yes
Atr	Atr	Atr	chr9:95855417-95951644	OK	8.77442	6.51526	-0.429481	-3.46432	5e-05	8.46899e-05	yes
Atrn	Atrn	Atrn	chr2:130906495-131030326	OK	10.5699	16.9737	0.683335	5.82357	5e-05	8.46899e-05	yes
Atrnl1	Atrnl1	Atrnl1	chr19:57611033-58133340	OK	15.664	10.4334	-0.586246	-4.88775	5e-05	8.46899e-05	yes
Atrx	Atrx	Atrx	chrX:105797614-105929372	OK	24.8084	12.3232	-1.00945	-8.7362	5e-05	8.46899e-05	yes
Atxn1	Atxn1	Atxn1	chr13:45549755-45964991	OK	0.944107	0.622301	-0.601337	-2.96747	5e-05	8.46899e-05	yes
Atxn10	Atxn10	Atxn10	chr15:85336380-85463836	OK	92.0312	56.8927	-0.693879	-5.99882	5e-05	8.46899e-05	yes
Atxn2l	Atxn2l	Atxn2l	chr7:126491707-126503302	OK	77.584	61.2911	-0.340081	-2.96533	5e-05	8.46899e-05	yes
Atxn7	Atxn7	Atxn7	chr14:14012490-14107301	OK	4.06169	6.92788	0.770332	5.73854	5e-05	8.46899e-05	yes
Atxn7l2	Atxn7l2	Atxn7l2	chr3:108202227-108210527	OK	5.08737	2.70196	-0.912917	-4.71183	5e-05	8.46899e-05	yes
Atxn7l3b	Atxn7l3b	Atxn7l3b	chr10:112925427-112929026	OK	73.1951	48.4437	-0.595438	-5.18005	5e-05	8.46899e-05	yes
Auh	Auh	Auh	chr13:52835109-52929677	OK	10.3437	13.8851	0.424779	2.56391	5e-05	8.46899e-05	yes
Aunip	Aunip	Aunip	chr4:134510998-134523922	OK	16.6011	10.2084	-0.701524	-4.23345	5e-05	8.46899e-05	yes
Aup1	Aup1	Aup1	chr6:83034223-83057682	OK	61.6741	102.817	0.737342	4.25083	5e-05	8.46899e-05	yes
Aurka	Aurka	Aurka	chr2:172356189-172370570	OK	61.0049	111.893	0.875121	7.48746	5e-05	8.46899e-05	yes
Aurkb	Aurkb	Aurkb	chr11:69045642-69051662	OK	82.1312	39.2547	-1.06506	-8.97626	5e-05	8.46899e-05	yes
Aven	Aven	Aven	chr2:112492963-112631253	OK	19.6393	31.2629	0.67071	4.84909	5e-05	8.46899e-05	yes
Avpi1	Avpi1	Avpi1	chr19:42123274-42128993	OK	47.4473	81.7356	0.784636	6.16422	5e-05	8.46899e-05	yes
Axl	Axl	Axl	chr7:25756499-25788733	OK	179.638	11.4582	-3.97064	-32.5042	5e-05	8.46899e-05	yes
Azin1	Azin1	Azin1	chr15:38487429-38519266	OK	72.5852	44.9448	-0.691521	-6.03679	5e-05	8.46899e-05	yes
Azin2	Azin2	Azin2	chr4:128930232-128962455	OK	0.302959	1.55141	2.35638	4.69116	5e-05	8.46899e-05	yes
B230118H07Rik	B230118H07Rik	B230118H07Rik	chr2:101560780-101632528	OK	12.177	9.04017	-0.429737	-2.91309	5e-05	8.46899e-05	yes
B230208H11Rik	B230208H11Rik	B230208H11Rik	chr10:12916645-12923127	OK	2.15156	4.58239	1.09072	3.66813	5e-05	8.46899e-05	yes
B230217C12Rik	B230217C12Rik	B230217C12Rik	chr11:97840779-97843043	OK	3.74977	0.850407	-2.14058	-5.3696	5e-05	8.46899e-05	yes
B230354K17Rik	B230354K17Rik	B230354K17Rik	chr17:45433830-45442544	OK	11.4079	17.1275	0.586281	4.70813	5e-05	8.46899e-05	yes
B2m	B2m	B2m	chr2:122120107-122186189	OK	329.187	1014.23	1.6234	13.9774	5e-05	8.46899e-05	yes
B3galnt1	B3galnt1	B3galnt1	chr3:69573918-69598960	OK	7.78735	5.14041	-0.59925	-3.55331	5e-05	8.46899e-05	yes
B3galt1	B3galt1	B3galt1	chr2:68104671-68122882	OK	2.51159	0.415451	-2.59585	-10.0813	5e-05	8.46899e-05	yes
B3gat3	B3gat3	B3gat3	chr19:8920392-8927236	OK	13.3968	23.957	0.838554	5.82321	5e-05	8.46899e-05	yes
B4galt1	B4galt1	B4galt1	chr4:40804581-40854537	OK	20.8368	45.2459	1.11865	9.56941	5e-05	8.46899e-05	yes
B4galt2	B4galt2	B4galt2	chr4:117872999-117883476	OK	13.0201	8.77068	-0.569978	-3.94369	5e-05	8.46899e-05	yes
B4galt3	B4galt3	B4galt3	chr1:171270327-171276895	OK	8.07468	10.5639	0.387659	2.46263	5e-05	8.46899e-05	yes
B4galt5	B4galt5	B4galt5	chr2:167298444-167349178	OK	18.3014	36.4152	0.992584	8.38593	5e-05	8.46899e-05	yes
B4galt7	B4galt7	B4galt7	chr13:55600110-55609954	OK	17.6652	27.1325	0.619113	4.50659	5e-05	8.46899e-05	yes
B630005N14Rik	B630005N14Rik	B630005N14Rik	chr6:13625674-13677966	OK	11.2071	5.11066	-1.13283	-8.11	5e-05	8.46899e-05	yes
B930041F14Rik	B930041F14Rik	B930041F14Rik	chr4:155694341-155696483	OK	1.06489	3.4933	1.71388	6.3683	5e-05	8.46899e-05	yes
BC004004	BC004004	BC004004	chr17:29268787-29302887	OK	8.93099	13.0006	0.541688	3.87815	5e-05	8.46899e-05	yes
BC005624	BC005624	BC005624	chr2:30972832-30981941	OK	35.3835	59.2258	0.74315	5.88845	5e-05	8.46899e-05	yes
BC017643	BC017643	BC017643	chr11:121177592-121229309	OK	18.3594	25.18	0.455754	2.981	5e-05	8.46899e-05	yes
BC022687	BC022687	BC022687	chr12:112808974-112816245	OK	20.0124	41.4231	1.04954	8.21092	5e-05	8.46899e-05	yes
BC027231	BC027231	BC027231	chr16:44724300-44737284	OK	20.6762	15.8672	-0.381923	-3.00764	5e-05	8.46899e-05	yes
BC029722	BC029722	BC029722	chr2:155775343-155819203	OK	28.1192	15.3493	-0.87338	-6.04975	5e-05	8.46899e-05	yes
BC030867	BC030867	BC030867	chr11:102248881-102265183	OK	11.2668	7.02693	-0.681107	-4.55817	5e-05	8.46899e-05	yes
BC031181	BC031181	BC031181	chr18:75005899-75009933	OK	34.7004	84.4783	1.28363	9.90797	5e-05	8.46899e-05	yes
BC037034	BC037034	BC037034	chr5:138259657-138272754	OK	8.93086	22.9182	1.35963	9.6506	5e-05	8.46899e-05	yes
BC048403	BC048403	BC048403	chr10:121739936-121752859	OK	7.27734	10.7274	0.559818	3.93717	5e-05	8.46899e-05	yes
BC052688	BC052688	BC052688	chr13:61771579-61787282	OK	3.78876	2.42311	-0.644865	-2.60342	5e-05	8.46899e-05	yes
BC055324	BC055324	BC055324	chr1:163929099-163994781	OK	24.1909	11.7327	-1.04392	-6.33383	5e-05	8.46899e-05	yes
Bace1	Bace1	Bace1	chr9:45838528-45862484	OK	4.24227	1.61407	-1.39413	-7.45849	5e-05	8.46899e-05	yes
Bach1	Bach1	Bach1	chr16:87698953-87733346	OK	5.65106	9.65371	0.772561	5.92298	5e-05	8.46899e-05	yes
Bach2	Bach2	Bach2	chr4:32417434-32586108	OK	0.676227	0.236466	-1.51588	-5.33076	5e-05	8.46899e-05	yes
Bad	Bad	Bad	chr19:6938069-6951905	OK	24.6756	47.9934	0.959749	5.56721	5e-05	8.46899e-05	yes
Bag2	Bag2	Bag2	chr1:33745483-33757750	OK	42.7515	27.7596	-0.622989	-4.99309	5e-05	8.46899e-05	yes
Bag3	Bag3	Bag3	chr7:128523582-128546979	OK	44.2329	73.4784	0.7322	6.28033	5e-05	8.46899e-05	yes
Bag4	Bag4	Bag4	chr8:25764538-25785209	OK	10.3088	7.32224	-0.493519	-3.77052	5e-05	8.46899e-05	yes
Bahcc1	Bahcc1	Bahcc1	chr11:120232946-120292297	OK	5.74389	1.19034	-2.27066	-15.2847	5e-05	8.46899e-05	yes
Baiap2	Baiap2	Baiap2	chr11:119943091-120006782	OK	51.3957	17.1362	-1.5846	-12.4043	5e-05	8.46899e-05	yes
Bak1	Bak1	Bak1	chr17:27018034-27036378	OK	60.3588	96.9192	0.683218	5.86259	5e-05	8.46899e-05	yes
Bambi	Bambi	Bambi	chr18:3507956-3516404	OK	0.602927	1.21617	1.01228	3.98303	5e-05	8.46899e-05	yes
Banf1	Banf1	Banf1	chr19:5364632-5371511	OK	415.717	285.393	-0.542652	-3.71211	5e-05	8.46899e-05	yes
Bard1	Bard1	Bard1	chr1:71027534-71102972	OK	10.1459	3.10695	-1.70733	-11.9782	5e-05	8.46899e-05	yes
Basp1	Basp1	Basp1	chr15:25363276-25413764	OK	127.899	239.032	0.902196	7.85055	5e-05	8.46899e-05	yes
Bax	Bax	Bax	chr7:45461694-45466898	OK	362.863	231.233	-0.650074	-5.65145	5e-05	8.46899e-05	yes
Baz2a	Baz2a	Baz2a	chr10:128092782-128129303	OK	11.4352	20.6371	0.851761	7.28861	5e-05	8.46899e-05	yes
Bbc3	Bbc3	Bbc3	chr7:16309582-16318334	OK	5.11464	7.9946	0.644394	3.65311	5e-05	8.46899e-05	yes
Bbs1	Bbs1	Bbs1	chr19:4886881-4906627	OK	1.38616	0.701335	-0.982923	-4.2477	5e-05	8.46899e-05	yes
Bbs12	Bbs12	Bbs12	chr3:37312553-37321451	OK	6.74695	2.70929	-1.31632	-6.87776	5e-05	8.46899e-05	yes
Bbs2	Bbs2	Bbs2	chr8:94067953-94098811	OK	2.58118	1.48785	-0.794802	-3.46981	5e-05	8.46899e-05	yes
Bbs4	Bbs4	Bbs4	chr9:59321965-59353508	OK	2.38317	5.13841	1.10844	5.579	5e-05	8.46899e-05	yes
Bbs5	Bbs5	Bbs5	chr2:69647254-69667569	OK	3.59619	5.64728	0.651088	2.8892	5e-05	8.46899e-05	yes
Bbs7	Bbs7	Bbs7	chr3:36573142-36613389	OK	7.67479	4.18662	-0.874343	-5.20854	5e-05	8.46899e-05	yes
Bbs9	Bbs9	Bbs9	chr9:22475714-22888280	OK	3.07616	1.95978	-0.650438	-3.2658	5e-05	8.46899e-05	yes
Bbx	Bbx	Bbx	chr16:50191843-50432389	OK	14.3586	10.4367	-0.460249	-3.90943	5e-05	8.46899e-05	yes
Bcap29	Bcap29	Bcap29	chr12:31595353-31634658	OK	31.3465	17.3306	-0.854988	-6.42678	5e-05	8.46899e-05	yes
Bcar1	Bcar1	Bcar1	chr8:111710474-111743849	OK	49.5694	107.873	1.12181	9.73074	5e-05	8.46899e-05	yes
Bcas2	Bcas2	Bcas2	chr3:103171710-103179154	OK	68.3865	43.3915	-0.656297	-5.36403	5e-05	8.46899e-05	yes
Bcat1	Bcat1	Bcat1	chr6:144993834-145076157	OK	34.1918	27.5066	-0.313874	-2.72439	5e-05	8.46899e-05	yes
Bcat2	Bcat2	Bcat2	chr7:45567794-45589710	OK	30.6276	12.0036	-1.35137	-9.6325	5e-05	8.46899e-05	yes
Bcdin3d	Bcdin3d	Bcdin3d	chr15:99470083-99474730	OK	9.41451	6.24755	-0.591595	-3.04014	5e-05	8.46899e-05	yes
Bckdha	Bckdha	Bckdha	chr7:25629851-25658761	OK	20.1634	26.5649	0.397782	2.99704	5e-05	8.46899e-05	yes
Bckdk	Bckdk	Bckdk	chr7:127904072-127909664	OK	40.2732	25.3397	-0.668423	-5.58844	5e-05	8.46899e-05	yes
Bcl2	Bcl2	Bcl2	chr1:106538177-106714290	OK	6.47911	2.70771	-1.25872	-6.17308	5e-05	8.46899e-05	yes
Bcl2l13	Bcl2l13	Bcl2l13	chr6:120836229-120892842	OK	13.4472	16.7289	0.315036	2.67119	5e-05	8.46899e-05	yes
Bcl2l2	Bcl2l2	Bcl2l2	chr14:54883424-54888234	OK	12.8156	23.8006	0.893095	7.14462	5e-05	8.46899e-05	yes
Bcl7c	Bcl7c	Bcl7c	chr7:127704977-127708766	OK	40.5594	21.2346	-0.933623	-6.34156	5e-05	8.46899e-05	yes
Bcl9	Bcl9	Bcl9	chr3:97203661-97227364	OK	5.38421	2.49766	-1.10816	-7.39931	5e-05	8.46899e-05	yes
Bcl9l	Bcl9l	Bcl9l	chr9:44499135-44510412	OK	16.4619	2.8282	-2.54118	-17.797	5e-05	8.46899e-05	yes
Bclaf1	Bclaf1	Bclaf1	chr10:20312468-20342501	OK	55.7538	37.5105	-0.571778	-4.99582	5e-05	8.46899e-05	yes
Bcr	Bcr	Bcr	chr10:75060895-75184923	OK	19.5983	12.0129	-0.706143	-5.96049	5e-05	8.46899e-05	yes
Bcs1l	Bcs1l	Bcs1l	chr1:74588288-74592443	OK	10.675	7.33593	-0.541183	-3.31555	5e-05	8.46899e-05	yes
Bdh2	Bdh2	Bdh2	chr3:135281220-135304425	OK	7.45521	18.8002	1.33443	7.40061	5e-05	8.46899e-05	yes
Bdkrb2	Bdkrb2	Bdkrb2	chr12:105563171-105593071	OK	1.92802	8.36036	2.11644	8.96514	5e-05	8.46899e-05	yes
Becn1	Becn1	Becn1	chr11:101279202-101302267	OK	52.6933	69.0393	0.389796	3.30385	5e-05	8.46899e-05	yes
Bend3	Bend3	Bend3	chr10:43479139-43515417	OK	6.318	3.36842	-0.907396	-6.40087	5e-05	8.46899e-05	yes
Bend6	Bend6	Bend6	chr1:33852051-33907621	OK	1.2843	0.545188	-1.23616	-3.36773	5e-05	8.46899e-05	yes
Bet1l	Bet1l	Bet1l	chr7:140853383-140856383	OK	11.2585	17.3385	0.62296	4.07212	5e-05	8.46899e-05	yes
Bfar	Bfar	Bfar	chr16:13671857-13703612	OK	6.86839	15.0943	1.13596	7.32058	5e-05	8.46899e-05	yes
Bfsp1	Bfsp1	Bfsp1	chr2:143826527-143863173	OK	0.612798	2.10419	1.77978	4.24246	5e-05	8.46899e-05	yes
Bgn	Bgn	Bgn	chrX:73483634-73495936	OK	16.32	1.29779	-3.65251	-16.3057	5e-05	8.46899e-05	yes
Bhlhb9	Bhlhb9	Bhlhb9	chrX:135885850-135891081	OK	31.8197	7.40166	-2.104	-15.5264	5e-05	8.46899e-05	yes
Bhlhe40	Bhlhe40	Bhlhe40	chr6:108577035-108666925	OK	14.7221	71.861	2.28722	18.7085	5e-05	8.46899e-05	yes
Birc2	Birc2	Birc2	chr9:7818225-7837057	OK	7.474	10.696	0.517113	3.73012	5e-05	8.46899e-05	yes
Birc5	Birc5	Birc5	chr11:117849236-117855743	OK	141.965	66.1348	-1.10206	-8.47743	5e-05	8.46899e-05	yes
Birc6	Birc6	Birc6	chr17:74528294-74703356	OK	16.5021	26.1276	0.662922	5.76799	5e-05	8.46899e-05	yes
Blcap	Blcap	Blcap	chr2:157556361-157566361	OK	42.1054	80.1229	0.928209	7.87312	5e-05	8.46899e-05	yes
Blm	Blm	Blm	chr7:80454992-80535119	OK	18.1059	7.09684	-1.35121	-10.5703	5e-05	8.46899e-05	yes
Blmh	Blmh	Blmh	chr11:76945655-76987389	OK	60.5931	39.5124	-0.616848	-5.23563	5e-05	8.46899e-05	yes
Blnk	Blnk	Blnk	chr19:40928926-40994535	OK	4.42545	1.729	-1.35589	-5.73747	5e-05	8.46899e-05	yes
Bloc1s1	Bloc1s1	Bloc1s1	chr10:128919913-128923524	OK	51.45	66.121	0.361938	2.43655	5e-05	8.46899e-05	yes
Bloc1s3	Bloc1s3	Bloc1s3	chr7:19505803-19508331	OK	6.29125	10.95	0.799507	4.76959	5e-05	8.46899e-05	yes
Bloc1s4	Bloc1s4	Bloc1s4	chr5:36747373-36748679	OK	12.4963	18.5934	0.573293	3.64997	5e-05	8.46899e-05	yes
Bloc1s5	Bloc1s5	Bloc1s5	chr13:38602705-38635109	OK	9.04849	14.4114	0.671458	4.33219	5e-05	8.46899e-05	yes
Bloc1s6	Bloc1s6	Bloc1s6	chr2:122738504-122749487	OK	13.4522	20.1706	0.584409	4.66732	5e-05	8.46899e-05	yes
Blvrb	Blvrb	Blvrb	chr7:27447977-27465981	OK	70.9063	192.837	1.4434	11.8529	5e-05	8.46899e-05	yes
Blzf1	Blzf1	Blzf1	chr1:164289799-164307484	OK	6.42776	10.3544	0.687857	4.98729	5e-05	8.46899e-05	yes
Bmi1	Bmi1	Bmi1	chr2:18677017-18686629	OK	37.7098	19.7801	-0.930891	-7.81048	5e-05	8.46899e-05	yes
Bmp1	Bmp1	Bmp1	chr14:70474554-70520260	OK	4.93114	3.43619	-0.521112	-3.1704	5e-05	8.46899e-05	yes
Bmp2k	Bmp2k	Bmp2k	chr5:96997688-97111596	OK	5.72123	15.7279	1.45893	10.9569	5e-05	8.46899e-05	yes
Bmpr1a	Bmpr1a	Bmpr1a	chr14:34411067-34502546	OK	25.2615	19.4314	-0.37855	-3.23526	5e-05	8.46899e-05	yes
Bnc2	Bnc2	Bnc2	chr4:84272541-84675086	OK	6.06261	3.08015	-0.976938	-6.87734	5e-05	8.46899e-05	yes
Bnip3	Bnip3	Bnip3	chr7:138890835-138909506	OK	25.3816	34.9122	0.459948	3.59596	5e-05	8.46899e-05	yes
Bnip3l	Bnip3l	Bnip3l	chr14:66985239-67008877	OK	13.5457	9.06089	-0.580107	-4.29963	5e-05	8.46899e-05	yes
Bod1	Bod1	Bod1	chr11:31665149-31671862	OK	52.8357	34.3061	-0.623045	-4.94061	5e-05	8.46899e-05	yes
Bod1l	Bod1l	Bod1l	chr5:41787539-41844315	OK	10.5231	12.7291	0.274573	2.3495	5e-05	8.46899e-05	yes
Bok	Bok	Bok	chr1:93685693-93695762	OK	18.9821	6.1358	-1.62932	-9.36546	5e-05	8.46899e-05	yes
Bola2	Bola2	Bola2	chr7:126695999-126696693	OK	146.521	198.512	0.43812	3.08785	5e-05	8.46899e-05	yes
Bora	Bora	Bora	chr14:99046376-99074107	OK	5.62797	3.2404	-0.796444	-4.17721	5e-05	8.46899e-05	yes
Bpnt1	Bpnt1	Bpnt1	chr1:185332158-185357769	OK	25.8048	39.2471	0.604948	4.92119	5e-05	8.46899e-05	yes
Braf	Braf	Braf	chr6:39603236-39725463	OK	6.50408	5.04133	-0.367542	-2.94203	5e-05	8.46899e-05	yes
Brap	Brap	Brap	chr5:121660562-121687249	OK	23.5389	42.9776	0.868539	7.37471	5e-05	8.46899e-05	yes
Brca1	Brca1	Brca1	chr11:101488763-101551955	OK	12.2424	9.8069	-0.320015	-2.63993	5e-05	8.46899e-05	yes
Brd1	Brd1	Brd1	chr15:88687034-88734219	OK	24.6292	19.3391	-0.348846	-2.96933	5e-05	8.46899e-05	yes
Brd2	Brd2	Brd2	chr17:34112018-34122607	OK	89.7254	74.3139	-0.271885	-2.37228	5e-05	8.46899e-05	yes
Brd3	Brd3	Brd3	chr2:27445580-27475673	OK	18.8544	13.6121	-0.47001	-3.87874	5e-05	8.46899e-05	yes
Brd8	Brd8	Brd8	chr18:34598614-34651736	OK	21.8031	11.7432	-0.892701	-3.95394	5e-05	8.46899e-05	yes
Bri3	Bri3	Bri3	chr5:144244436-144361005	OK	33.2632	117.335	1.81864	11.5232	5e-05	8.46899e-05	yes
Bri3bp	Bri3bp	Bri3bp	chr5:125441567-125460885	OK	13.708	10.5439	-0.378607	-3.16224	5e-05	8.46899e-05	yes
Brip1	Brip1	Brip1	chr11:86058135-86201193	OK	7.51256	1.85618	-2.01697	-13.4763	5e-05	8.46899e-05	yes
Brip1os	Brip1os	Brip1os	chr11:86201359-86357525	OK	38.0267	26.6384	-0.513506	-2.58657	5e-05	8.46899e-05	yes
Brix1	Brix1	Brix1	chr15:10474778-10485937	OK	49.436	39.3805	-0.328081	-2.7925	5e-05	8.46899e-05	yes
Brms1	Brms1	Brms1	chr19:5041403-5049917	OK	33.6431	41.9758	0.319248	2.47208	5e-05	8.46899e-05	yes
Brox	Brox	Brox	chr1:183276341-183297008	OK	13.6229	17.9518	0.398096	3.1574	5e-05	8.46899e-05	yes
Brpf3	Brpf3	Brpf3	chr17:28801125-28838789	OK	8.96715	10.9801	0.29217	2.35332	5e-05	8.46899e-05	yes
Brsk1	Brsk1	Brsk1	chr7:4690927-4725251	OK	2.12626	0.448061	-2.24655	-5.78307	5e-05	8.46899e-05	yes
Brwd1	Brwd1	Brwd1	chr16:95992091-96082428	OK	7.603	13.2892	0.805616	5.16299	5e-05	8.46899e-05	yes
Brwd3	Brwd3	Brwd3	chrX:108742207-108834355	OK	4.27397	5.41265	0.340759	2.47462	5e-05	8.46899e-05	yes
Bscl2	Bscl2	Bscl2	chr19:8836928-8848683	OK	3.8377	1.92771	-0.993352	-3.78375	5e-05	8.46899e-05	yes
Bsdc1	Bsdc1	Bsdc1	chr4:129461678-129488432	OK	13.8459	23.2743	0.74928	5.80217	5e-05	8.46899e-05	yes
Bst2	Bst2	Bst2	chr8:71534261-71537437	OK	43.8843	110.204	1.32841	9.99895	5e-05	8.46899e-05	yes
Btbd1	Btbd1	Btbd1	chr7:81792073-81829431	OK	16.4038	7.05554	-1.2172	-8.72171	5e-05	8.46899e-05	yes
Btbd2	Btbd2	Btbd2	chr10:80642616-80657071	OK	1.04856	0.459732	-1.18955	-3.41517	5e-05	8.46899e-05	yes
Btbd3	Btbd3	Btbd3	chr2:138256583-138287422	OK	14.7163	11.7519	-0.324515	-2.62186	5e-05	8.46899e-05	yes
Btc	Btc	Btc	chr5:91357260-91402994	OK	0.940232	2.27934	1.27753	4.9071	5e-05	8.46899e-05	yes
Btd	Btd	Btd	chr14:31641056-31668197	OK	16.8396	9.4218	-0.837783	-5.65224	5e-05	8.46899e-05	yes
Btf3	Btf3	Btf3	chr13:98309896-98317006	OK	384.599	314.188	-0.291729	-2.52937	5e-05	8.46899e-05	yes
Btf3l4	Btf3l4	Btf3l4	chr4:108814294-108833584	OK	6.17106	3.87176	-0.672529	-4.07637	5e-05	8.46899e-05	yes
Btg1	Btg1	Btg1	chr10:96617000-96622811	OK	38.4346	32.0102	-0.263872	-2.28798	5e-05	8.46899e-05	yes
Btg2	Btg2	Btg2	chr1:134074864-134079155	OK	3.76156	19.2132	2.3527	15.3479	5e-05	8.46899e-05	yes
Btn1a1	Btn1a1	Btn1a1	chr13:23456992-23465901	OK	0.06316	1.34907	4.41681	5.33661	5e-05	8.46899e-05	yes
Bub1b	Bub1b	Bub1b	chr2:118598210-118641592	OK	53.4336	15.5971	-1.77647	-14.8005	5e-05	8.46899e-05	yes
Bub3	Bub3	Bub3	chr7:131560390-131571898	OK	109.426	75.7506	-0.530623	-4.59798	5e-05	8.46899e-05	yes
Bzw1	Bzw1	Bzw1	chr1:58393135-58406548	OK	281.385	216.33	-0.379314	-3.24801	5e-05	8.46899e-05	yes
Bzw2	Bzw2	Bzw2	chr12:36091834-36156825	OK	115.938	28.7497	-2.01173	-16.6291	5e-05	8.46899e-05	yes
C030034I22Rik	C030034I22Rik	C030034I22Rik	chr17:69416446-69419192	OK	3.26357	8.63032	1.40296	8.18204	5e-05	8.46899e-05	yes
C130026I21Rik	C130026I21Rik	C130026I21Rik	chr1:85246343-85270566	OK	0.981283	3.84797	1.97136	6.69661	5e-05	8.46899e-05	yes
C1d	C1d	C1d	chr11:17257617-17269176	OK	18.4874	8.78484	-1.07345	-7.9493	5e-05	8.46899e-05	yes
C1galt1	C1galt1	C1galt1	chr6:7845223-7872042	OK	10.846	16.5247	0.607458	4.23101	5e-05	8.46899e-05	yes
C1qbp	C1qbp	C1qbp	chr11:70970199-70983026	OK	320.811	225.708	-0.507265	-4.33444	5e-05	8.46899e-05	yes
C1qtnf1	C1qtnf1	C1qtnf1	chr11:118428456-118454995	OK	1.39648	2.11278	0.597349	2.86529	5e-05	8.46899e-05	yes
C1qtnf6	C1qtnf6	C1qtnf6	chr15:78523345-78529651	OK	7.96849	3.75401	-1.08588	-6.10334	5e-05	8.46899e-05	yes
C1ra	C1ra	C1ra	chr6:124512620-124523440	OK	5.72607	3.32661	-0.783494	-4.41123	5e-05	8.46899e-05	yes
C1s1	C1s1	C1s1	chr6:124530343-124542359	OK	1.42092	0.342763	-2.05154	-4.02115	5e-05	8.46899e-05	yes
C2cd2	C2cd2	C2cd2	chr16:97855208-97922633	OK	1.64408	3.71434	1.17583	7.21514	5e-05	8.46899e-05	yes
C2cd2l	C2cd2l	C2cd2l	chr9:44309236-44320282	OK	3.17592	20.472	2.68841	18.465	5e-05	8.46899e-05	yes
C2cd5	C2cd5	C2cd5	chr6:143010919-143100152	OK	12.6835	7.64364	-0.730622	-5.59461	5e-05	8.46899e-05	yes
C330006A16Rik	C330006A16Rik	C330006A16Rik	chr2:26136806-26140506	OK	16.1346	10.9582	-0.558145	-4.06732	5e-05	8.46899e-05	yes
C330013E15Rik	C330013E15Rik	C330013E15Rik	chr15:100614139-100615110	OK	0.523661	2.2914	2.12953	3.2889	5e-05	8.46899e-05	yes
C330027C09Rik	C330027C09Rik	C330027C09Rik	chr16:48994187-49019705	OK	36.0426	21.1995	-0.765676	-6.49102	5e-05	8.46899e-05	yes
C3ar1	C3ar1	C3ar1	chr6:122847139-122856157	OK	0.535159	0.0894367	-2.58103	-4.00214	5e-05	8.46899e-05	yes
C430049B03Rik	C430049B03Rik	C430049B03Rik	chrX:53053111-53057190	OK	2.89608	0.425002	-2.76856	-8.19672	5e-05	8.46899e-05	yes
C630043F03Rik	C630043F03Rik	C630043F03Rik	chr4:72201243-72203930	OK	4.81217	2.76304	-0.800434	-4.21679	5e-05	8.46899e-05	yes
C77080	C77080	C77080	chr4:129189794-129261404	OK	13.4402	56.6063	2.07441	9.4794	5e-05	8.46899e-05	yes
C87436	C87436	C87436	chr6:86438397-86480830	OK	5.38952	3.14024	-0.779282	-4.28972	5e-05	8.46899e-05	yes
Cab39	Cab39	Cab39	chr1:85793446-85851577	OK	43.2839	58.6895	0.439272	3.81559	5e-05	8.46899e-05	yes
Cab39l	Cab39l	Cab39l	chr14:59440980-59548903	OK	16.1385	11.4562	-0.494379	-3.75546	5e-05	8.46899e-05	yes
Cables2	Cables2	Cables2	chr2:180258538-180273465	OK	4.54913	9.61241	1.07931	6.91342	5e-05	8.46899e-05	yes
Cabp2	Cabp2	Cabp2	chr19:4082487-4087339	OK	0	6.19356	inf	#NAME?	5e-05	8.46899e-05	yes
Cachd1	Cachd1	Cachd1	chr4:100776678-101003748	OK	12.1577	30.3121	1.31803	10.9845	5e-05	8.46899e-05	yes
Cacnb1	Cacnb1	Cacnb1	chr11:98001507-98022627	OK	1.56038	0.706119	-1.14391	-2.45138	5e-05	8.46899e-05	yes
Cacnb3	Cacnb3	Cacnb3	chr15:98632327-98644536	OK	13.7261	9.01066	-0.607222	-4.302	5e-05	8.46899e-05	yes
Cacul1	Cacul1	Cacul1	chr19:60524695-60581023	OK	18.8323	31.5722	0.745443	6.42933	5e-05	8.46899e-05	yes
Cacybp	Cacybp	Cacybp	chr1:160202366-160212892	OK	131.428	72.449	-0.859234	-7.45522	5e-05	8.46899e-05	yes
Cad	Cad	Cad	chr5:31054779-31078479	OK	37.3864	15.4057	-1.27905	-11.0782	5e-05	8.46899e-05	yes
Calcoco1	Calcoco1	Calcoco1	chr15:102706776-102722178	OK	8.70866	33.8301	1.95778	14.7368	5e-05	8.46899e-05	yes
Calcrl	Calcrl	Calcrl	chr2:84330626-84425266	OK	1.73967	0.975989	-0.833882	-3.76692	5e-05	8.46899e-05	yes
Calhm2	Calhm2	Calhm2	chr19:47132231-47138294	OK	7.40704	5.00728	-0.564869	-3.20862	5e-05	8.46899e-05	yes
Calm1	Calm1	Calm1	chr12:100199540-100209806	OK	273.548	96.9574	-1.49637	-12.7174	5e-05	8.46899e-05	yes
Calm3	Calm3	Calm3	chr7:16915378-16924032	OK	212.736	139.983	-0.60381	-5.26315	5e-05	8.46899e-05	yes
Calml4	Calml4	Calml4	chr9:62838786-62875917	OK	0.955479	6.58543	2.78498	4.12129	5e-05	8.46899e-05	yes
Calr4	Calr4	Calr4	chr4:109218412-109254577	OK	0.412627	1.1081	1.42518	2.46181	5e-05	8.46899e-05	yes
Calu	Calu	Calu	chr6:29348105-29380513	OK	184.781	134.62	-0.456924	-3.96377	5e-05	8.46899e-05	yes
Camkk1	Camkk1	Camkk1	chr11:73019007-73042065	OK	2.79905	0.556904	-2.32944	-8.43746	5e-05	8.46899e-05	yes
Camkk2	Camkk2	Camkk2	chr5:122731169-122779410	OK	12.2395	5.8687	-1.06043	-8.02612	5e-05	8.46899e-05	yes
Camkmt	Camkmt	Camkmt	chr17:85090699-85458580	OK	3.7533	6.58114	0.810178	3.71636	5e-05	8.46899e-05	yes
Caml	Caml	Caml	chr13:55623004-55632416	OK	27.5701	36.682	0.411966	3.12439	5e-05	8.46899e-05	yes
Camsap1	Camsap1	Camsap1	chr2:25926837-25983282	OK	8.82353	16.1505	0.872156	7.34215	5e-05	8.46899e-05	yes
Camta1	Camta1	Camta1	chr4:151059522-151861768	OK	3.80543	1.63104	-1.22226	-4.98713	5e-05	8.46899e-05	yes
Camta2	Camta2	Camta2	chr11:70669462-70688105	OK	7.45217	11.0001	0.561779	4.28268	5e-05	8.46899e-05	yes
Cand1	Cand1	Cand1	chr10:119198811-119240055	OK	44.0896	35.4485	-0.314715	-2.74934	5e-05	8.46899e-05	yes
Cant1	Cant1	Cant1	chr11:118406288-118419118	OK	13.0132	15.8235	0.282095	2.15069	5e-05	8.46899e-05	yes
Cap1	Cap1	Cap1	chr4:122836226-122886057	OK	147.741	219.921	0.573915	4.521	5e-05	8.46899e-05	yes
Capg	Capg	Capg	chr6:72544390-72562983	OK	104.743	185.746	0.826481	7.09229	5e-05	8.46899e-05	yes
Capn1	Capn1	Capn1	chr19:5988544-6018459	OK	23.056	33.5329	0.540434	4.48952	5e-05	8.46899e-05	yes
Capn5	Capn5	Capn5	chr7:98121558-98184799	OK	4.19424	14.5509	1.79463	12.5806	5e-05	8.46899e-05	yes
Car13	Car13	Car13	chr3:14641726-14663002	OK	13.0465	53.2083	2.02799	15.7181	5e-05	8.46899e-05	yes
Car5b	Car5b	Car5b	chrX:163976821-164028010	OK	21.4114	3.30121	-2.69731	-17.7045	5e-05	8.46899e-05	yes
Car6	Car6	Car6	chr4:150187015-150201135	OK	0.496871	2.24822	2.17784	4.52913	5e-05	8.46899e-05	yes
Card6	Card6	Card6	chr15:5097438-5108533	OK	1.42202	3.06602	1.10843	5.76045	5e-05	8.46899e-05	yes
Carkd	Carkd	Carkd	chr8:11497505-11513286	OK	26.8848	44.7861	0.736258	5.55116	5e-05	8.46899e-05	yes
Carm1	Carm1	Carm1	chr9:21546893-21595970	OK	37.5574	19.1223	-0.973838	-5.8821	5e-05	8.46899e-05	yes
Casc3	Casc3	Casc3	chr11:98795768-98833807	OK	34.8438	24.0097	-0.537283	-3.72998	5e-05	8.46899e-05	yes
Casc5	Casc5	Casc5	chr2:119047118-119104121	OK	16.2727	12.1067	-0.426643	-3.58407	5e-05	8.46899e-05	yes
Caskin2	Caskin2	Caskin2	chr11:115799351-115813592	OK	8.35956	17.257	1.04569	8.29474	5e-05	8.46899e-05	yes
Casp12	Casp12	Casp12	chr9:5345475-5373034	OK	9.52446	3.86216	-1.30223	-7.7978	5e-05	8.46899e-05	yes
Casp2	Casp2	Casp2	chr6:42264984-42282508	OK	11.7073	3.88021	-1.5932	-10.5646	5e-05	8.46899e-05	yes
Casp3	Casp3	Casp3	chr8:46617290-46639698	OK	49.7829	19.3971	-1.35981	-11.1244	5e-05	8.46899e-05	yes
Casp7	Casp7	Casp7	chr19:56397128-56442343	OK	4.8319	7.04612	0.544239	3.18912	5e-05	8.46899e-05	yes
Casp8	Casp8	Casp8	chr1:58795373-58847503	OK	20.8452	33.8808	0.700752	5.70983	5e-05	8.46899e-05	yes
Casp9	Casp9	Casp9	chr4:141793611-141826003	OK	3.01236	5.32564	0.82206	5.0409	5e-05	8.46899e-05	yes
Cast	Cast	Cast	chr13:74693293-74808760	OK	68.3654	41.3931	-0.723875	-6.27051	5e-05	8.46899e-05	yes
Cat	Cat	Cat	chr2:103453903-103485153	OK	37.4303	175.613	2.23012	19.0407	5e-05	8.46899e-05	yes
Catsper2	Catsper2	Catsper2	chr2:121394354-121413792	OK	0.384786	0.957521	1.31525	3.01316	5e-05	8.46899e-05	yes
Cav1	Cav1	Cav1	chr6:17306334-17341328	OK	141.017	28.6461	-2.29946	-19.5146	5e-05	8.46899e-05	yes
Cav2	Cav2	Cav2	chr6:17281184-17289130	OK	36.9018	6.45986	-2.51412	-17.1414	5e-05	8.46899e-05	yes
Cbfa2t2	Cbfa2t2	Cbfa2t2	chr2:154436483-154539356	OK	6.28596	12.8256	1.02883	8.20182	5e-05	8.46899e-05	yes
Cbfb	Cbfb	Cbfb	chr8:105170673-105217988	OK	27.8249	21.5677	-0.367504	-2.9996	5e-05	8.46899e-05	yes
Cbr2	Cbr2	Cbr2	chr11:120729484-120732021	OK	10.0714	0.976053	-3.36716	-8.52853	5e-05	8.46899e-05	yes
Cbr3	Cbr3	Cbr3	chr16:93683218-93690991	OK	16.2087	53.1628	1.71365	11.9446	5e-05	8.46899e-05	yes
Cbr4	Cbr4	Cbr4	chr8:61487733-61503500	OK	9.83444	2.91147	-1.75609	-7.15787	5e-05	8.46899e-05	yes
Cbwd1	Cbwd1	Cbwd1	chr19:24919915-24961616	OK	19.6839	28.594	0.5387	4.145	5e-05	8.46899e-05	yes
Cbx1	Cbx1	Cbx1	chr11:96789135-96808640	OK	79.0095	44.8653	-0.816427	-6.63333	5e-05	8.46899e-05	yes
Cbx2	Cbx2	Cbx2	chr11:119023028-119031270	OK	9.73842	7.0254	-0.471107	-3.39963	5e-05	8.46899e-05	yes
Cbx3	Cbx3	Cbx3	chr6:51470615-51483704	OK	43.2902	9.76433	-2.14845	-15.1633	5e-05	8.46899e-05	yes
Cbx4	Cbx4	Cbx4	chr11:119077570-119086237	OK	9.03855	4.92787	-0.875126	-6.43687	5e-05	8.46899e-05	yes
Cbx5	Cbx5	Cbx5	chr15:103191545-103239816	OK	50.3951	25.0169	-1.01038	-8.77899	5e-05	8.46899e-05	yes
Cbx6	Cbx6	Cbx6	chr15:79786350-79834333	OK	49.1978	18.9856	-1.37369	-10.814	5e-05	8.46899e-05	yes
Cc2d1b	Cc2d1b	Cc2d1b	chr4:108619955-108634122	OK	16.0102	6.70794	-1.25505	-9.09187	5e-05	8.46899e-05	yes
Cc2d2a	Cc2d2a	Cc2d2a	chr5:43662378-43740970	OK	4.99256	1.84395	-1.43698	-8.7547	5e-05	8.46899e-05	yes
Ccar1	Ccar1	Ccar1	chr10:62743927-62792368	OK	39.3544	31.9605	-0.300234	-2.59437	5e-05	8.46899e-05	yes
Ccar2	Ccar2	Ccar2	chr14:70100144-70153791	OK	6.64545	4.76561	-0.479708	-2.78727	5e-05	8.46899e-05	yes
Ccbl1	Ccbl1	Ccbl1	chr2:30185130-30205699	OK	1.30672	2.80111	1.10005	3.94665	5e-05	8.46899e-05	yes
Ccdc102a	Ccdc102a	Ccdc102a	chr8:94902868-94918098	OK	15.5319	6.96795	-1.15643	-7.74363	5e-05	8.46899e-05	yes
Ccdc107	Ccdc107	Ccdc107	chr4:43493364-43495921	OK	17.481	39.7848	1.18643	7.37579	5e-05	8.46899e-05	yes
Ccdc109b	Ccdc109b	Ccdc109b	chr3:129914959-129970206	OK	33.1658	6.75832	-2.29496	-13.5966	5e-05	8.46899e-05	yes
Ccdc112	Ccdc112	Ccdc112	chr18:46282150-46311928	OK	4.20285	1.89858	-1.14645	-5.54071	5e-05	8.46899e-05	yes
Ccdc114	Ccdc114	Ccdc114	chr7:45928397-45948956	OK	0.729414	0.199719	-1.86877	-3.36243	5e-05	8.46899e-05	yes
Ccdc117	Ccdc117	Ccdc117	chr11:5528887-5542217	OK	16.0009	12.6295	-0.341355	-2.66181	5e-05	8.46899e-05	yes
Ccdc120	Ccdc120	Ccdc120	chrX:7731713-7741324	OK	7.90703	10.3179	0.383943	2.80866	5e-05	8.46899e-05	yes
Ccdc124	Ccdc124	Ccdc124	chr8:70868226-70873490	OK	105.445	70.3686	-0.583483	-4.73837	5e-05	8.46899e-05	yes
Ccdc130	Ccdc130	Ccdc130	chr8:84257766-84270402	OK	3.67223	6.46241	0.815415	4.35719	5e-05	8.46899e-05	yes
Ccdc132	Ccdc132	Ccdc132	chr6:3498392-3603531	OK	13.0857	18.8694	0.528057	4.24762	5e-05	8.46899e-05	yes
Ccdc137	Ccdc137	Ccdc137	chr11:120458128-120467600	OK	18.9135	69.7471	1.88272	14.2448	5e-05	8.46899e-05	yes
Ccdc138	Ccdc138	Ccdc138	chr10:58497936-58576244	OK	1.32188	2.52932	0.936155	3.68786	5e-05	8.46899e-05	yes
Ccdc15	Ccdc15	Ccdc15	chr9:37275834-37348392	OK	1.51521	2.43752	0.685896	3.21214	5e-05	8.46899e-05	yes
Ccdc163	Ccdc163	Ccdc163	chr4:116708929-116715104	OK	13.211	17.7902	0.429342	2.68361	5e-05	8.46899e-05	yes
Ccdc169	Ccdc169	Ccdc169	chr3:55137338-55172936	OK	0.157418	1.02256	2.69951	3.40637	5e-05	8.46899e-05	yes
Ccdc174	Ccdc174	Ccdc174	chr6:91878052-91899848	OK	12.2993	17.418	0.501998	3.44091	5e-05	8.46899e-05	yes
Ccdc186	Ccdc186	Ccdc186	chr19:56790962-56813683	OK	16.73	30.8411	0.882419	7.08359	5e-05	8.46899e-05	yes
Ccdc25	Ccdc25	Ccdc25	chr14:65837301-65866604	OK	8.44157	19.5813	1.21389	8.43421	5e-05	8.46899e-05	yes
Ccdc28a	Ccdc28a	Ccdc28a	chr10:18213684-18234981	OK	1.70859	9.38051	2.45686	8.63349	5e-05	8.46899e-05	yes
Ccdc28b	Ccdc28b	Ccdc28b	chr4:129619273-129623908	OK	4.04662	1.73283	-1.22359	-3.2864	5e-05	8.46899e-05	yes
Ccdc32	Ccdc32	Ccdc32	chr2:119017778-119029393	OK	7.555	11.7527	0.637487	3.97901	5e-05	8.46899e-05	yes
Ccdc34	Ccdc34	Ccdc34	chr2:110017816-110050479	OK	34.3351	10.1661	-1.75591	-12.7433	5e-05	8.46899e-05	yes
Ccdc47	Ccdc47	Ccdc47	chr11:106199355-106216367	OK	61.1959	93.6228	0.613426	5.34683	5e-05	8.46899e-05	yes
Ccdc50	Ccdc50	Ccdc50	chr16:27388955-27452218	OK	15.0838	20.4036	0.435828	3.73293	5e-05	8.46899e-05	yes
Ccdc51	Ccdc51	Ccdc51	chr9:109082495-109093363	OK	4.42516	11.0551	1.32091	8.0266	5e-05	8.46899e-05	yes
Ccdc53	Ccdc53	Ccdc53	chr10:88201096-88246158	OK	29.1128	37.1125	0.350249	2.46275	5e-05	8.46899e-05	yes
Ccdc57	Ccdc57	Ccdc57	chr11:120826541-120932872	OK	2.42674	1.48465	-0.708896	-3.24735	5e-05	8.46899e-05	yes
Ccdc59	Ccdc59	Ccdc59	chr10:105841478-105847510	OK	33.6943	44.516	0.401822	2.99344	5e-05	8.46899e-05	yes
Ccdc71l	Ccdc71l	Ccdc71l	chr12:32378788-32382943	OK	7.24555	10.2043	0.494015	3.6723	5e-05	8.46899e-05	yes
Ccdc82	Ccdc82	Ccdc82	chr9:13246978-13292353	OK	5.54405	3.69107	-0.586899	-3.89561	5e-05	8.46899e-05	yes
Ccdc85b	Ccdc85b	Ccdc85b	chr19:5447697-5457563	OK	21.1809	6.51021	-1.70199	-5.21336	5e-05	8.46899e-05	yes
Ccdc85c	Ccdc85c	Ccdc85c	chr12:108206344-108275417	OK	18.469	7.56255	-1.28816	-7.92322	5e-05	8.46899e-05	yes
Ccdc86	Ccdc86	Ccdc86	chr19:10937159-10949266	OK	24.0465	35.8084	0.574474	4.79323	5e-05	8.46899e-05	yes
Ccdc88a	Ccdc88a	Ccdc88a	chr11:29374171-29510808	OK	17.227	12.8939	-0.417981	-3.58582	5e-05	8.46899e-05	yes
Ccdc88b	Ccdc88b	Ccdc88b	chr19:6844622-6858211	OK	0.115227	0.57683	2.32367	4.78046	5e-05	8.46899e-05	yes
Ccdc92	Ccdc92	Ccdc92	chr5:124834431-124862221	OK	14.3684	11.2552	-0.352317	-2.49146	5e-05	8.46899e-05	yes
Ccdc93	Ccdc93	Ccdc93	chr1:121431066-121506460	OK	8.91618	14.5755	0.709053	5.91026	5e-05	8.46899e-05	yes
Ccdc94	Ccdc94	Ccdc94	chr17:55952622-55967951	OK	19.3984	11.0705	-0.809222	-5.0129	5e-05	8.46899e-05	yes
Ccdc96	Ccdc96	Ccdc96	chr5:36484587-36488171	OK	0.34922	1.62253	2.21603	6.46446	5e-05	8.46899e-05	yes
Ccdc97	Ccdc97	Ccdc97	chr7:25711116-25719053	OK	15.8978	30.5872	0.944103	7.61968	5e-05	8.46899e-05	yes
Cchcr1	Cchcr1	Cchcr1	chr17:35517115-35531015	OK	16.773	11.6793	-0.52218	-3.88821	5e-05	8.46899e-05	yes
Ccl2	Ccl2	Ccl2	chr11:82035576-82037452	OK	113.009	15.6463	-2.85254	-18.2944	5e-05	8.46899e-05	yes
Ccl25	Ccl25	Ccl25	chr8:4325209-4360020	OK	6.82078	4.8232	-0.499947	-2.14723	5e-05	8.46899e-05	yes
Ccl5	Ccl5	Ccl5	chr11:83525778-83530518	OK	1.60371	32.2886	4.33154	9.41215	5e-05	8.46899e-05	yes
Ccl7	Ccl7	Ccl7	chr11:82045711-82047523	OK	80.1367	16.0976	-2.31562	-14.7025	5e-05	8.46899e-05	yes
Ccl9	Ccl9	Ccl9	chr11:83572916-83578636	OK	18.9899	9.40589	-1.0136	-7.60016	5e-05	8.46899e-05	yes
Ccm2	Ccm2	Ccm2	chr11:6546886-6596761	OK	43.6697	35.864	-0.284096	-2.33038	5e-05	8.46899e-05	yes
Ccna2	Ccna2	Ccna2	chr3:36552605-36571996	OK	101.656	43.2127	-1.23418	-7.9484	5e-05	8.46899e-05	yes
Ccnb1	Ccnb1	Ccnb1	chr13:100778738-100786486	OK	67.9075	40.7789	-0.735747	-6.26408	5e-05	8.46899e-05	yes
Ccnb1ip1	Ccnb1ip1	Ccnb1ip1	chr14:50789248-50795728	OK	11.2661	1.03718	-3.44125	-11.4601	5e-05	8.46899e-05	yes
Ccnb2	Ccnb2	Ccnb2	chr9:70407688-70421554	OK	45.4565	9.93825	-2.19342	-14.9822	5e-05	8.46899e-05	yes
Ccnc	Ccnc	Ccnc	chr4:21727700-21767211	OK	27.9497	18.9273	-0.562367	-3.04264	5e-05	8.46899e-05	yes
Ccnd1	Ccnd1	Ccnd1	chr7:144929930-144939925	OK	204.404	22.2615	-3.1988	-26.91	5e-05	8.46899e-05	yes
Ccndbp1	Ccndbp1	Ccndbp1	chr2:121008407-121016912	OK	18.0585	26.2896	0.54181	3.93283	5e-05	8.46899e-05	yes
Ccne2	Ccne2	Ccne2	chr4:11191350-11254259	OK	16.5209	6.39015	-1.37037	-5.41965	5e-05	8.46899e-05	yes
Ccnf	Ccnf	Ccnf	chr17:24223231-24251409	OK	40.4493	23.7483	-0.76829	-6.44603	5e-05	8.46899e-05	yes
Ccng2	Ccng2	Ccng2	chr5:93267572-93276231	OK	12.2854	19.3557	0.655808	4.90016	5e-05	8.46899e-05	yes
Ccnh	Ccnh	Ccnh	chr13:85189476-85213723	OK	9.61042	6.79227	-0.500705	-3.05213	5e-05	8.46899e-05	yes
Ccni	Ccni	Ccni	chr5:93181932-93206495	OK	55.5324	36.383	-0.610065	-5.21075	5e-05	8.46899e-05	yes
Ccnj	Ccnj	Ccnj	chr19:40831278-40848570	OK	2.77827	3.87039	0.478291	2.76071	5e-05	8.46899e-05	yes
Ccnt1	Ccnt1	Ccnt1	chr15:98543210-98570864	OK	21.8217	31.8679	0.546339	3.95165	5e-05	8.46899e-05	yes
Ccny	Ccny	Ccny	chr18:9314043-9450150	OK	25.3298	20.2106	-0.325724	-2.73308	5e-05	8.46899e-05	yes
Ccp110	Ccp110	Ccp110	chr7:118712610-118737018	OK	9.50087	7.16201	-0.407696	-3.11434	5e-05	8.46899e-05	yes
Ccrn4l	Ccrn4l	Ccrn4l	chr3:51224446-51251654	OK	8.68774	13.2855	0.6128	4.46685	5e-05	8.46899e-05	yes
Ccs	Ccs	Ccs	chr19:4825365-4839322	OK	23.8635	82.0111	1.78102	13.1115	5e-05	8.46899e-05	yes
Ccsap	Ccsap	Ccsap	chr8:123840843-123860209	OK	7.52576	2.72416	-1.46603	-8.05267	5e-05	8.46899e-05	yes
Ccser2	Ccser2	Ccser2	chr14:36874935-36968764	OK	9.3803	20.1176	1.10075	9.17195	5e-05	8.46899e-05	yes
Cct5	Cct5	Cct5	chr15:31590883-31601804	OK	414.472	316.896	-0.387267	-3.33323	5e-05	8.46899e-05	yes
Ccz1	Ccz1	Ccz1	chr5:143987908-144014853	OK	47.7541	63.7387	0.416544	3.49524	5e-05	8.46899e-05	yes
Cd109	Cd109	Cd109	chr9:78615545-78716260	OK	26.8118	53.6931	1.00187	8.70843	5e-05	8.46899e-05	yes
Cd14	Cd14	Cd14	chr18:36725063-36726815	OK	12.1303	60.8571	2.32681	16.8656	5e-05	8.46899e-05	yes
Cd248	Cd248	Cd248	chr19:5068077-5070639	OK	4.08498	0.128216	-4.99368	-8.28152	5e-05	8.46899e-05	yes
Cd24a	Cd24a	Cd24a	chr10:43579168-43584265	OK	11.8063	6.91477	-0.771803	-4.70263	5e-05	8.46899e-05	yes
Cd274	Cd274	Cd274	chr19:29367437-29388094	OK	1.32192	3.28178	1.31184	6.20959	5e-05	8.46899e-05	yes
Cd276	Cd276	Cd276	chr9:58524299-58540940	OK	13.9991	2.55306	-2.45503	-14.6079	5e-05	8.46899e-05	yes
Cd34	Cd34	Cd34	chr1:194938820-194976959	OK	62.251	12.139	-2.35844	-18.3746	5e-05	8.46899e-05	yes
Cd40lg	Cd40lg	Cd40lg	chrX:57212142-57224042	OK	102.726	11.2675	-3.18856	-21.6235	5e-05	8.46899e-05	yes
Cd44	Cd44	Cd44	chr2:102811141-102901665	OK	60.2989	37.7288	-0.676467	-5.90633	5e-05	8.46899e-05	yes
Cd47	Cd47	Cd47	chr16:49855653-49911683	OK	23.457	14.6931	-0.674878	-4.94665	5e-05	8.46899e-05	yes
Cd63	Cd63	Cd63	chr10:128908918-128912818	OK	465.181	766.297	0.720114	6.22989	5e-05	8.46899e-05	yes
Cd80	Cd80	Cd80	chr16:38458932-38486932	OK	0.488574	6.53537	3.74162	9.23176	5e-05	8.46899e-05	yes
Cd81	Cd81	Cd81	chr7:143021783-143067930	OK	195.229	126.62	-0.624664	-5.40442	5e-05	8.46899e-05	yes
Cd9	Cd9	Cd9	chr6:125460265-125494755	OK	284.732	185.921	-0.614912	-5.36166	5e-05	8.46899e-05	yes
Cd93	Cd93	Cd93	chr2:148436650-148443535	OK	0.175745	0.641764	1.86856	5.23352	5e-05	8.46899e-05	yes
Cd99l2	Cd99l2	Cd99l2	chrX:71420059-71492849	OK	18.6287	9.67367	-0.945389	-7.35157	5e-05	8.46899e-05	yes
Cda	Cda	Cda	chr4:138338527-138367955	OK	26.3002	52.7182	1.00323	6.79716	5e-05	8.46899e-05	yes
Cdan1	Cdan1	Cdan1	chr2:120716153-120731517	OK	6.35226	12.9165	1.02387	8.1612	5e-05	8.46899e-05	yes
Cdc14b	Cdc14b	Cdc14b	chr13:64192544-64274988	OK	5.44483	4.28361	-0.34606	-2.47501	5e-05	8.46899e-05	yes
Cdc16	Cdc16	Cdc16	chr8:13757689-13781882	OK	43.988	27.8718	-0.658303	-5.42015	5e-05	8.46899e-05	yes
Cdc20	Cdc20	Cdc20	chr4:118428092-118437343	OK	135.566	68.7203	-0.980189	-6.72935	5e-05	8.46899e-05	yes
Cdc23	Cdc23	Cdc23	chr18:34598614-34651736	OK	21.6769	12.6546	-0.7765	-3.28808	5e-05	8.46899e-05	yes
Cdc25b	Cdc25b	Cdc25b	chr2:131127411-131604824	OK	47.8104	23.8698	-1.00214	-3.46808	5e-05	8.46899e-05	yes
Cdc26	Cdc26	Cdc26	chr4:62394588-62408623	OK	81.1431	46.1349	-0.814611	-6.11859	5e-05	8.46899e-05	yes
Cdc27	Cdc27	Cdc27	chr11:104502525-104550620	OK	31.8991	24.3389	-0.390255	-3.37177	5e-05	8.46899e-05	yes
Cdc37	Cdc37	Cdc37	chr9:21138540-21149906	OK	85.9545	115.124	0.421547	3.67706	5e-05	8.46899e-05	yes
Cdc37l1	Cdc37l1	Cdc37l1	chr19:28990351-29048729	OK	16.0008	29.9153	0.902745	5.62102	5e-05	8.46899e-05	yes
Cdc42ep1	Cdc42ep1	Cdc42ep1	chr15:78842646-78855529	OK	10.5909	30.5838	1.52994	11.5409	5e-05	8.46899e-05	yes
Cdc42ep2	Cdc42ep2	Cdc42ep2	chr19:5917555-5924816	OK	31.7749	24.5487	-0.372242	-2.78434	5e-05	8.46899e-05	yes
Cdc42ep3	Cdc42ep3	Cdc42ep3	chr17:79334024-79355091	OK	43.0588	17.2295	-1.32143	-10.2342	5e-05	8.46899e-05	yes
Cdc42ep4	Cdc42ep4	Cdc42ep4	chr11:113726849-113751815	OK	14.286	5.05088	-1.5	-10.1522	5e-05	8.46899e-05	yes
Cdc42ep5	Cdc42ep5	Cdc42ep5	chr7:4151259-4164699	OK	3.62066	15.7948	2.12513	8.48607	5e-05	8.46899e-05	yes
Cdc42se2	Cdc42se2	Cdc42se2	chr11:54717414-54787703	OK	36.8743	25.2213	-0.547974	-4.60606	5e-05	8.46899e-05	yes
Cdc45	Cdc45	Cdc45	chr16:18780446-18811972	OK	33.0975	22.4217	-0.561829	-4.39631	5e-05	8.46899e-05	yes
Cdc5l	Cdc5l	Cdc5l	chr17:45391887-45433707	OK	38.509	30.1401	-0.353511	-2.98801	5e-05	8.46899e-05	yes
Cdc6	Cdc6	Cdc6	chr11:98907888-98923942	OK	26.2893	7.51307	-1.807	-14.3622	5e-05	8.46899e-05	yes
Cdc7	Cdc7	Cdc7	chr5:106964321-106984439	OK	21.5172	7.01094	-1.61781	-11.6944	5e-05	8.46899e-05	yes
Cdca2	Cdca2	Cdca2	chr14:67676353-67715841	OK	6.94457	9.41078	0.438429	3.12951	5e-05	8.46899e-05	yes
Cdca4	Cdca4	Cdca4	chr12:112820234-112829389	OK	71.5904	44.7816	-0.67686	-5.79477	5e-05	8.46899e-05	yes
Cdca7	Cdca7	Cdca7	chr2:72476218-72486890	OK	53.2525	14.4205	-1.88472	-14.8376	5e-05	8.46899e-05	yes
Cdca7l	Cdca7l	Cdca7l	chr12:117843860-118199043	OK	31.9727	19.8388	-0.688518	-5.56809	5e-05	8.46899e-05	yes
Cdca8	Cdca8	Cdca8	chr4:124918464-124936917	OK	82.0062	59.224	-0.469552	-3.97707	5e-05	8.46899e-05	yes
Cdh2	Cdh2	Cdh2	chr18:16588876-16809049	OK	37.1367	25.3634	-0.550099	-4.73168	5e-05	8.46899e-05	yes
Cdh24	Cdh24	Cdh24	chr14:54631991-54641364	OK	10.5464	3.67507	-1.5209	-9.21928	5e-05	8.46899e-05	yes
Cdip1	Cdip1	Cdip1	chr16:4726360-4789935	OK	8.32289	13.5513	0.703275	3.46619	5e-05	8.46899e-05	yes
Cdipt	Cdipt	Cdipt	chr7:126975913-126980501	OK	41.9918	57.0087	0.441074	3.74464	5e-05	8.46899e-05	yes
Cdk1	Cdk1	Cdk1	chr10:69336634-69352912	OK	81.1227	44.911	-0.853038	-7.37053	5e-05	8.46899e-05	yes
Cdk12	Cdk12	Cdk12	chr11:98203304-98253540	OK	16.2014	23.7909	0.554297	4.6176	5e-05	8.46899e-05	yes
Cdk14	Cdk14	Cdk14	chr5:4803384-5380251	OK	16.8916	23.5708	0.480692	4.05503	5e-05	8.46899e-05	yes
Cdk16	Cdk16	Cdk16	chrX:20688492-20699877	OK	54.7471	43.9572	-0.316682	-2.72686	5e-05	8.46899e-05	yes
Cdk17	Cdk17	Cdk17	chr10:93160875-93241342	OK	14.2847	10.2687	-0.476221	-3.66552	5e-05	8.46899e-05	yes
Cdk18	Cdk18	Cdk18	chr1:132113546-132139685	OK	7.51554	32.4316	2.10945	15.7396	5e-05	8.46899e-05	yes
Cdk19	Cdk19	Cdk19	chr10:40349307-40483818	OK	5.67239	2.24689	-1.33603	-8.64756	5e-05	8.46899e-05	yes
Cdk2	Cdk2	Cdk2	chr10:128697938-128705051	OK	37.5654	20.0535	-0.905553	-7.27205	5e-05	8.46899e-05	yes
Cdk2ap1	Cdk2ap1	Cdk2ap1	chr5:124345438-124354628	OK	11.7538	4.62228	-1.34645	-6.58853	5e-05	8.46899e-05	yes
Cdk4	Cdk4	Cdk4	chr10:127063602-127067282	OK	365.84	137.327	-1.4136	-12.2584	5e-05	8.46899e-05	yes
Cdk5rap3	Cdk5rap3	Cdk5rap3	chr11:96907424-96916514	OK	18.3173	12.0881	-0.59962	-4.4013	5e-05	8.46899e-05	yes
Cdk7	Cdk7	Cdk7	chr13:100669480-100730942	OK	8.6691	13.6414	0.654036	5.43707	5e-05	8.46899e-05	yes
Cdk8	Cdk8	Cdk8	chr5:146231674-146302874	OK	36.8973	49.5453	0.425233	3.60829	5e-05	8.46899e-05	yes
Cdkl2	Cdkl2	Cdkl2	chr5:92006073-92043042	OK	11.24	17.0945	0.604899	4.83954	5e-05	8.46899e-05	yes
Cdkl5	Cdkl5	Cdkl5	chrX:160768012-160994681	OK	9.74064	13.3395	0.453614	3.36092	5e-05	8.46899e-05	yes
Cdkn1a	Cdkn1a	Cdkn1a	chr17:29090985-29100722	OK	55.9497	143.929	1.36315	11.7405	5e-05	8.46899e-05	yes
Cdkn1b	Cdkn1b	Cdkn1b	chr6:134920400-134925525	OK	42.1461	33.4573	-0.333076	-2.78609	5e-05	8.46899e-05	yes
Cdkn2aip	Cdkn2aip	Cdkn2aip	chr8:47709343-47713931	OK	9.26551	13.4515	0.537828	4.04748	5e-05	8.46899e-05	yes
Cdkn2aipnl	Cdkn2aipnl	Cdkn2aipnl	chr11:51967630-51977336	OK	22.7784	12.9721	-0.812257	-5.81644	5e-05	8.46899e-05	yes
Cdkn2c	Cdkn2c	Cdkn2c	chr4:109660875-109666756	OK	41.0241	10.4965	-1.96656	-12.7783	5e-05	8.46899e-05	yes
Cdkn2d	Cdkn2d	Cdkn2d	chr9:21288463-21291209	OK	11.9453	5.03084	-1.24758	-6.27959	5e-05	8.46899e-05	yes
Cdkn3	Cdkn3	Cdkn3	chr14:46760540-46771525	OK	35.2004	23.796	-0.564875	-3.59344	5e-05	8.46899e-05	yes
Cdon	Cdon	Cdon	chr9:35452075-35507652	OK	5.13306	3.14857	-0.705124	-5.03895	5e-05	8.46899e-05	yes
Cdr2	Cdr2	Cdr2	chr7:120957036-120982312	OK	25.2392	35.1801	0.479093	3.93769	5e-05	8.46899e-05	yes
Cds2	Cds2	Cds2	chr2:132263147-132312050	OK	15.7891	48.0004	1.60412	8.04524	5e-05	8.46899e-05	yes
Cdsn	Cdsn	Cdsn	chr17:35552127-35557180	OK	1.8109	7.03115	1.95705	9.59695	5e-05	8.46899e-05	yes
Cdt1	Cdt1	Cdt1	chr8:122568014-122573130	OK	76.9234	52.5967	-0.548451	-4.70174	5e-05	8.46899e-05	yes
Cdyl2	Cdyl2	Cdyl2	chr8:116568723-116732991	OK	2.63388	1.66085	-0.665263	-4.19483	5e-05	8.46899e-05	yes
Cebpb	Cebpb	Cebpb	chr2:167688914-167690432	OK	105.491	188.447	0.837037	7.23324	5e-05	8.46899e-05	yes
Cebpg	Cebpg	Cebpg	chr7:35046421-35056566	OK	18.1649	29.4971	0.699423	5.93305	5e-05	8.46899e-05	yes
Cela1	Cela1	Cela1	chr15:100674421-100687920	OK	2.38171	7.5287	1.6604	6.19981	5e-05	8.46899e-05	yes
Celf2	Celf2	Celf2	chr2:6539698-7396198	OK	16.7771	6.63954	-1.33734	-10.9645	5e-05	8.46899e-05	yes
Celf5	Celf5	Celf5	chr10:81459227-81482709	OK	1.36698	0.448339	-1.60834	-5.61557	5e-05	8.46899e-05	yes
Cemip	Cemip	Cemip	chr7:83932856-84086505	OK	0.764706	1.1993	0.649221	3.07657	5e-05	8.46899e-05	yes
Cenpa	Cenpa	Cenpa	chr5:30666885-30674837	OK	58.9211	38.0757	-0.629913	-5.03693	5e-05	8.46899e-05	yes
Cenpb	Cenpb	Cenpb	chr2:131127411-131604824	OK	106.257	54.8039	-0.955205	-4.85446	5e-05	8.46899e-05	yes
Cenpc1	Cenpc1	Cenpc1	chr5:86012024-86065583	OK	19.6078	14.4125	-0.444101	-3.51579	5e-05	8.46899e-05	yes
Cenpe	Cenpe	Cenpe	chr3:135212562-135273540	OK	25.9134	20.9842	-0.304393	-2.64198	5e-05	8.46899e-05	yes
Cenpf	Cenpf	Cenpf	chr1:189640613-189688086	OK	15.9941	6.9728	-1.19773	-10.1649	5e-05	8.46899e-05	yes
Cenph	Cenph	Cenph	chr13:100759685-100775899	OK	41.6192	21.1524	-0.976424	-7.0729	5e-05	8.46899e-05	yes
Cenpi	Cenpi	Cenpi	chrX:134308083-134363104	OK	19.0456	13.2663	-0.521689	-4.16294	5e-05	8.46899e-05	yes
Cenpk	Cenpk	Cenpk	chr13:104205121-104249622	OK	12.9248	4.13905	-1.64278	-3.90251	5e-05	8.46899e-05	yes
Cenpm	Cenpm	Cenpm	chr15:82233775-82244747	OK	32.7919	7.51628	-2.12525	-12.3937	5e-05	8.46899e-05	yes
Cenpp	Cenpp	Cenpp	chr13:49464058-49652731	OK	19.0335	12.2871	-0.631392	-3.43645	5e-05	8.46899e-05	yes
Cenpu	Cenpu	Cenpu	chr8:46552068-46617200	OK	6.89904	4.32446	-0.673877	-2.50893	5e-05	8.46899e-05	yes
Cenpw	Cenpw	Cenpw	chr10:30196008-30200540	OK	16.1524	10.0842	-0.679654	-4.30179	5e-05	8.46899e-05	yes
Cep104	Cep104	Cep104	chr4:153975560-154007225	OK	8.21625	11.3184	0.462112	3.34657	5e-05	8.46899e-05	yes
Cep120	Cep120	Cep120	chr18:53648150-53744547	OK	7.5625	11.4279	0.595626	4.55668	5e-05	8.46899e-05	yes
Cep131	Cep131	Cep131	chr11:120064429-120086827	OK	5.69862	2.67437	-1.09141	-6.39607	5e-05	8.46899e-05	yes
Cep135	Cep135	Cep135	chr5:76591713-76646466	OK	5.45035	4.27546	-0.35027	-2.44508	5e-05	8.46899e-05	yes
Cep170	Cep170	Cep170	chr1:176733652-176807124	OK	24.2471	19.0667	-0.346763	-2.99	5e-05	8.46899e-05	yes
Cep170b	Cep170b	Cep170b	chr12:112722173-112746591	OK	23.773	19.4672	-0.288278	-2.48274	5e-05	8.46899e-05	yes
Cep19	Cep19	Cep19	chr16:32099801-32108054	OK	6.58615	21.4324	1.70228	10.604	5e-05	8.46899e-05	yes
Cep250	Cep250	Cep250	chr2:155956557-155998900	OK	8.50226	6.54479	-0.3775	-3.03641	5e-05	8.46899e-05	yes
Cep350	Cep350	Cep350	chr1:155844963-155973255	OK	3.39755	6.0402	0.830101	6.67654	5e-05	8.46899e-05	yes
Cep41	Cep41	Cep41	chr6:30653456-30693749	OK	3.11079	1.70736	-0.865514	-2.43763	5e-05	8.46899e-05	yes
Cep44	Cep44	Cep44	chr8:56531521-56550566	OK	12.2681	21.1281	0.784253	5.14919	5e-05	8.46899e-05	yes
Cep55	Cep55	Cep55	chr19:38055024-38074425	OK	36.5029	22.6113	-0.690963	-5.60487	5e-05	8.46899e-05	yes
Cep57	Cep57	Cep57	chr9:13807787-13827107	OK	34.1994	21.2242	-0.688258	-5.56768	5e-05	8.46899e-05	yes
Cep68	Cep68	Cep68	chr11:20227036-20249424	OK	10.6055	5.1957	-1.02942	-7.59216	5e-05	8.46899e-05	yes
Cep70	Cep70	Cep70	chr9:99243467-99300403	OK	11.777	5.05908	-1.21902	-7.7957	5e-05	8.46899e-05	yes
Cep72	Cep72	Cep72	chr13:74036494-74062285	OK	1.9673	1.00075	-0.975135	-4.06388	5e-05	8.46899e-05	yes
Cep78	Cep78	Cep78	chr19:15955772-15984989	OK	12.258	6.28069	-0.964727	-6.39589	5e-05	8.46899e-05	yes
Cep83	Cep83	Cep83	chr10:94688789-94790336	OK	23.1416	31.6099	0.449886	3.73	5e-05	8.46899e-05	yes
Cep85	Cep85	Cep85	chr4:134129857-134187085	OK	10.6483	16.9881	0.673908	5.30782	5e-05	8.46899e-05	yes
Cep85l	Cep85l	Cep85l	chr10:53278080-53379851	OK	1.37438	3.06404	1.15665	4.88235	5e-05	8.46899e-05	yes
Cep89	Cep89	Cep89	chr7:35397092-35438684	OK	13.4566	9.39634	-0.518147	-3.66974	5e-05	8.46899e-05	yes
Cept1	Cept1	Cept1	chr3:106481985-106575341	OK	17.3064	28.2259	0.705719	4.79537	5e-05	8.46899e-05	yes
Cerk	Cerk	Cerk	chr15:86139100-86186141	OK	0.955332	3.0175	1.65928	7.81578	5e-05	8.46899e-05	yes
Cers5	Cers5	Cers5	chr15:99735591-99772515	OK	47.1551	16.6907	-1.49837	-11.6676	5e-05	8.46899e-05	yes
Cers6	Cers6	Cers6	chr2:68861556-69111290	OK	13.9603	21.5299	0.625016	5.09723	5e-05	8.46899e-05	yes
Ces1b	Ces1b	Ces1b	chr8:93056726-93080017	OK	0	0.883813	inf	#NAME?	5e-05	8.46899e-05	yes
Ces2c	Ces2c	Ces2c	chr8:104847067-104854482	OK	0	2.64726	inf	#NAME?	5e-05	8.46899e-05	yes
Ces2g	Ces2g	Ces2g	chr8:104961717-104969537	OK	9.13664	5.23391	-0.803775	-5.20138	5e-05	8.46899e-05	yes
Cetn3	Cetn3	Cetn3	chr13:81783291-81797157	OK	144.103	63.9381	-1.17235	-9.66703	5e-05	8.46899e-05	yes
Cfap20	Cfap20	Cfap20	chr8:95420249-95434869	OK	36.004	23.1289	-0.638461	-4.67716	5e-05	8.46899e-05	yes
Cfap36	Cfap36	Cfap36	chr11:29221535-29247272	OK	28.7786	58.7983	1.03078	8.1916	5e-05	8.46899e-05	yes
Cfap43	Cfap43	Cfap43	chr19:47736856-47837361	OK	0.42722	0.851357	0.994784	3.72561	5e-05	8.46899e-05	yes
Cfap69	Cfap69	Cfap69	chr5:5580981-5664232	OK	1.18761	4.66019	1.97233	8.96129	5e-05	8.46899e-05	yes
Cfl2	Cfl2	Cfl2	chr12:54858818-54862877	OK	66.6584	90.6762	0.443937	3.86844	5e-05	8.46899e-05	yes
Cflar	Cflar	Cflar	chr1:58711490-58759209	OK	7.45603	10.9926	0.560057	4.48744	5e-05	8.46899e-05	yes
Cggbp1	Cggbp1	Cggbp1	chr16:64852084-64859491	OK	31.0107	20.5279	-0.59518	-5.05047	5e-05	8.46899e-05	yes
Cgref1	Cgref1	Cgref1	chr5:30933142-30945480	OK	2.64011	33.9655	3.6854	16.2251	5e-05	8.46899e-05	yes
Cgrrf1	Cgrrf1	Cgrrf1	chr14:46832243-46854190	OK	22.2933	43.9945	0.980714	7.13568	5e-05	8.46899e-05	yes
Chac1	Chac1	Chac1	chr2:119351241-119354327	OK	31.4856	84.487	1.42404	11.566	5e-05	8.46899e-05	yes
Chaf1a	Chaf1a	Chaf1a	chr17:56040415-56068026	OK	58.5838	45.8986	-0.352052	-3.04852	5e-05	8.46899e-05	yes
Chaf1b	Chaf1b	Chaf1b	chr16:93883900-93906106	OK	38.1021	22.8178	-0.739711	-5.84151	5e-05	8.46899e-05	yes
Champ1	Champ1	Champ1	chr8:13869640-13881639	OK	26.1699	18.2766	-0.517911	-4.3296	5e-05	8.46899e-05	yes
Chchd2	Chchd2	Chchd2	chr5:129881160-129887470	OK	221.508	364.308	0.717804	6.23498	5e-05	8.46899e-05	yes
Chchd3	Chchd3	Chchd3	chr6:32792226-33060152	OK	60.2948	84.3493	0.484342	4.06521	5e-05	8.46899e-05	yes
Chchd4	Chchd4	Chchd4	chr6:91464275-91473423	OK	31.4651	45.6785	0.537765	4.10522	5e-05	8.46899e-05	yes
Chchd6	Chchd6	Chchd6	chr6:89383145-89595652	OK	12.7005	9.64367	-0.397231	-2.21386	5e-05	8.46899e-05	yes
Chchd7	Chchd7	Chchd7	chr4:3938887-3951382	OK	46.1023	87.9335	0.931573	6.28407	5e-05	8.46899e-05	yes
Chd1	Chd1	Chd1	chr17:15704966-15772612	OK	17.8557	35.6391	0.997081	8.65022	5e-05	8.46899e-05	yes
Chd1l	Chd1l	Chd1l	chr3:97560747-97610190	OK	10.3636	6.22018	-0.736491	-5.0068	5e-05	8.46899e-05	yes
Chd2	Chd2	Chd2	chr7:73426651-73558395	OK	13.9001	17.6537	0.344883	2.77396	5e-05	8.46899e-05	yes
Chd3	Chd3	Chd3	chr11:69343272-69369426	OK	23.8916	5.0195	-2.25089	-18.0717	5e-05	8.46899e-05	yes
Chd4	Chd4	Chd4	chr6:125096162-125130501	OK	92.3082	70.0162	-0.398771	-3.44816	5e-05	8.46899e-05	yes
Chd6	Chd6	Chd6	chr2:160946977-161109086	OK	9.78275	4.89477	-0.998999	-8.15781	5e-05	8.46899e-05	yes
Chd7	Chd7	Chd7	chr4:8690405-8868449	OK	1.29927	0.538839	-1.26977	-6.60484	5e-05	8.46899e-05	yes
Chd9	Chd9	Chd9	chr8:90828834-91054508	OK	5.54125	7.87505	0.507079	4.1994	5e-05	8.46899e-05	yes
Chek1	Chek1	Chek1	chr9:36708481-36726658	OK	29.9543	13.1328	-1.18959	-9.59205	5e-05	8.46899e-05	yes
Chek2	Chek2	Chek2	chr5:110840016-110874133	OK	11.907	21.3068	0.839512	6.16118	5e-05	8.46899e-05	yes
Chic1	Chic1	Chic1	chrX:103356475-103396118	OK	6.14605	2.87908	-1.09405	-7.87021	5e-05	8.46899e-05	yes
Chka	Chka	Chka	chr19:3851772-3894369	OK	35.9143	119.767	1.7376	14.8761	5e-05	8.46899e-05	yes
Chkb	Chkb	Chkb	chr15:89416404-89429927	OK	17.2904	25.0978	0.537588	3.78628	5e-05	8.46899e-05	yes
Chm	Chm	Chm	chrX:113040591-113185515	OK	13.3564	9.74067	-0.455434	-3.63257	5e-05	8.46899e-05	yes
Chml	Chml	Chml	chr1:175662420-175692632	OK	7.76034	10.2209	0.397332	3.0901	5e-05	8.46899e-05	yes
Chmp1a	Chmp1a	Chmp1a	chr8:123204260-123212788	OK	33.2443	55.017	0.726769	6.06985	5e-05	8.46899e-05	yes
Chmp1b	Chmp1b	Chmp1b	chr18:67088297-67245830	OK	16.5828	22.3068	0.427793	2.97091	5e-05	8.46899e-05	yes
Chmp2b	Chmp2b	Chmp2b	chr16:65539132-65562697	OK	21.4281	38.9871	0.863491	6.74127	5e-05	8.46899e-05	yes
Chmp4b	Chmp4b	Chmp4b	chr2:154657025-154694783	OK	116.315	196.63	0.757446	6.59385	5e-05	8.46899e-05	yes
Chmp5	Chmp5	Chmp5	chr4:40948552-40965302	OK	68.0083	101.877	0.583042	4.92858	5e-05	8.46899e-05	yes
Chmp7	Chmp7	Chmp7	chr14:69716978-69732570	OK	7.94313	10.5879	0.414636	2.84801	5e-05	8.46899e-05	yes
Chp1	Chp1	Chp1	chr2:119547706-119587022	OK	46.6766	183.402	1.97424	16.991	5e-05	8.46899e-05	yes
Chrac1	Chrac1	Chrac1	chr15:73090411-73094075	OK	35.8518	23.052	-0.637151	-4.17218	5e-05	8.46899e-05	yes
Chrnb1	Chrnb1	Chrnb1	chr11:69784035-69795937	OK	13.2056	20.5311	0.636658	4.67631	5e-05	8.46899e-05	yes
Chst11	Chst11	Chst11	chr10:82985496-83195891	OK	6.38321	8.58508	0.427549	3.26126	5e-05	8.46899e-05	yes
Chst12	Chst12	Chst12	chr5:140505608-140525238	OK	16.968	5.08612	-1.73818	-10.2272	5e-05	8.46899e-05	yes
Chst14	Chst14	Chst14	chr2:118926496-118928583	OK	12.0144	4.05837	-1.5658	-9.00197	5e-05	8.46899e-05	yes
Chst2	Chst2	Chst2	chr9:95400925-95407270	OK	0.929145	0.457923	-1.0208	-3.99814	5e-05	8.46899e-05	yes
Chsy1	Chsy1	Chsy1	chr7:66109514-66173798	OK	20.8154	12.745	-0.70772	-5.76666	5e-05	8.46899e-05	yes
Chtf18	Chtf18	Chtf18	chr17:25717171-25727415	OK	23.2624	14.7994	-0.652455	-5.20066	5e-05	8.46899e-05	yes
Chtop	Chtop	Chtop	chr3:90498538-90509498	OK	87.1645	53.0377	-0.716723	-6.0334	5e-05	8.46899e-05	yes
Chuk	Chuk	Chuk	chr19:44073333-44107477	OK	34.5865	61.2908	0.825463	7.10116	5e-05	8.46899e-05	yes
Ciao1	Ciao1	Ciao1	chr2:127240937-127247816	OK	24.753	42.1761	0.768818	6.46391	5e-05	8.46899e-05	yes
Cib1	Cib1	Cib1	chr7:80227155-80232805	OK	36.2705	89.7874	1.30772	10.0392	5e-05	8.46899e-05	yes
Cic	Cic	Cic	chr7:25267698-25294159	OK	18.5055	10.7927	-0.777904	-6.4525	5e-05	8.46899e-05	yes
Cinp	Cinp	Cinp	chr12:110872609-110889145	OK	33.0769	18.9377	-0.804564	-6.27446	5e-05	8.46899e-05	yes
Cipc	Cipc	Cipc	chr12:86947040-86965366	OK	7.2241	5.40745	-0.41787	-2.89891	5e-05	8.46899e-05	yes
Cisd3	Cisd3	Cisd3	chr11:97685951-97688625	OK	7.21226	15.0059	1.05701	4.69053	5e-05	8.46899e-05	yes
Cish	Cish	Cish	chr9:107296688-107301961	OK	0.427179	1.36019	1.67089	4.05147	5e-05	8.46899e-05	yes
Cit	Cit	Cit	chr5:115845655-116006341	OK	5.9746	3.03035	-0.979359	-6.9735	5e-05	8.46899e-05	yes
Cited2	Cited2	Cited2	chr10:17723227-17725674	OK	132.043	163.287	0.306395	2.67453	5e-05	8.46899e-05	yes
Ckap2	Ckap2	Ckap2	chr8:22168151-22185819	OK	71.7628	44.495	-0.689592	-5.9253	5e-05	8.46899e-05	yes
Ckap2l	Ckap2l	Ckap2l	chr2:129268209-129297212	OK	33.8382	18.4598	-0.874265	-7.19759	5e-05	8.46899e-05	yes
Ckap4	Ckap4	Ckap4	chr10:84526304-84533888	OK	103.573	31.562	-1.71438	-14.6802	5e-05	8.46899e-05	yes
Ckap5	Ckap5	Ckap5	chr2:91546321-91620665	OK	39.293	29.7484	-0.401461	-3.50084	5e-05	8.46899e-05	yes
Cks1b	Cks1b	Cks1b	chr3:89415471-89418291	OK	175.977	89.6578	-0.972888	-7.97287	5e-05	8.46899e-05	yes
Cks2	Cks2	Cks2	chr13:51645231-51650662	OK	78.7966	58.9318	-0.419087	-3.12344	5e-05	8.46899e-05	yes
Clasp1	Clasp1	Clasp1	chr1:118389057-118609462	OK	13.309	18.5864	0.481844	4.09247	5e-05	8.46899e-05	yes
Clca4a	Clca4a	Clca4a	chr3:144952485-144975045	OK	0.251884	2.10945	3.06603	7.35582	5e-05	8.46899e-05	yes
Clcf1	Clcf1	Clcf1	chr19:4214237-4233634	OK	78.3166	466.786	2.57537	18.7822	5e-05	8.46899e-05	yes
Clcn2	Clcn2	Clcn2	chr16:20695056-20716636	OK	2.60768	8.10017	1.63518	9.86741	5e-05	8.46899e-05	yes
Clcn6	Clcn6	Clcn6	chr4:148006483-148038767	OK	6.32074	4.80906	-0.394338	-2.43294	5e-05	8.46899e-05	yes
Cldn12	Cldn12	Cldn12	chr5:5505014-5514976	OK	25.3926	37.1843	0.550288	4.67987	5e-05	8.46899e-05	yes
Cldn4	Cldn4	Cldn4	chr5:134945123-134946934	OK	0	0.530663	inf	#NAME?	5e-05	8.46899e-05	yes
Cldn9	Cldn9	Cldn9	chr17:23682583-23684026	OK	7.84672	12.4197	0.662474	3.85171	5e-05	8.46899e-05	yes
Cldnd1	Cldnd1	Cldnd1	chr16:58727909-58734247	OK	43.1044	35.0804	-0.297169	-2.47027	5e-05	8.46899e-05	yes
Clec16a	Clec16a	Clec16a	chr16:10545338-10744878	OK	5.79559	8.59116	0.567897	4.37636	5e-05	8.46899e-05	yes
Clec2d	Clec2d	Clec2d	chr6:129180614-129186535	OK	3.91123	1.02757	-1.92838	-5.28782	5e-05	8.46899e-05	yes
Clic1	Clic1	Clic1	chr17:35050242-35058719	OK	244.13	166.398	-0.553012	-4.80968	5e-05	8.46899e-05	yes
Clic4	Clic4	Clic4	chr4:135213969-135272760	OK	49.4956	154.284	1.64021	14.1892	5e-05	8.46899e-05	yes
Clint1	Clint1	Clint1	chr11:45851963-45910625	OK	52.9038	78.7193	0.573348	4.99124	5e-05	8.46899e-05	yes
Clip1	Clip1	Clip1	chr5:123577793-123684361	OK	19.2383	11.0108	-0.80507	-6.69037	5e-05	8.46899e-05	yes
Clip2	Clip2	Clip2	chr5:134489382-134552434	OK	8.79678	3.75295	-1.22895	-8.65761	5e-05	8.46899e-05	yes
Clk2	Clk2	Clk2	chr3:89164794-89182770	OK	18.0388	8.87194	-1.02378	-3.53085	5e-05	8.46899e-05	yes
Clk3	Clk3	Clk3	chr9:57750710-57765860	OK	12.1376	19.5542	0.688	5.13886	5e-05	8.46899e-05	yes
Clmp	Clmp	Clmp	chr9:40685963-40784046	OK	13.1862	5.63205	-1.22729	-8.32265	5e-05	8.46899e-05	yes
Cln5	Cln5	Cln5	chr14:103070215-103077630	OK	6.90482	14.4885	1.06923	7.21407	5e-05	8.46899e-05	yes
Cln6	Cln6	Cln6	chr9:62838786-62875917	OK	8.66322	3.27746	-1.40233	-6.6861	5e-05	8.46899e-05	yes
Cln8	Cln8	Cln8	chr8:14888535-14901719	OK	5.36475	9.44171	0.815537	6.30875	5e-05	8.46899e-05	yes
Clns1a	Clns1a	Clns1a	chr7:97696656-97720793	OK	45.1146	35.0436	-0.364444	-3.1266	5e-05	8.46899e-05	yes
Clock	Clock	Clock	chr5:76183879-76469519	OK	12.0062	18.6352	0.634248	4.47196	5e-05	8.46899e-05	yes
Clpb	Clpb	Clpb	chr7:101663767-101790168	OK	26.1931	19.9916	-0.389795	-3.2998	5e-05	8.46899e-05	yes
Clptm1	Clptm1	Clptm1	chr7:19631579-19665030	OK	37.4796	55.1434	0.557083	4.8347	5e-05	8.46899e-05	yes
Clptm1l	Clptm1l	Clptm1l	chr13:73604001-73620639	OK	76.2374	122.888	0.68877	5.99391	5e-05	8.46899e-05	yes
Clspn	Clspn	Clspn	chr4:126556979-126593903	OK	19.1433	11.5658	-0.726976	-5.97897	5e-05	8.46899e-05	yes
Clstn1	Clstn1	Clstn1	chr4:149586467-149648899	OK	84.7114	105.568	0.317538	2.75251	5e-05	8.46899e-05	yes
Clta	Clta	Clta	chr4:44012642-44032848	OK	229.861	319.508	0.475088	4.13093	5e-05	8.46899e-05	yes
Cltb	Cltb	Cltb	chr13:54592938-54611272	OK	29.5775	81.1325	1.45578	11.7581	5e-05	8.46899e-05	yes
Cltc	Cltc	Cltc	chr11:86583864-87555823	OK	91.7286	155.591	0.762314	5.02794	5e-05	8.46899e-05	yes
Clu	Clu	Clu	chr14:65968482-65981545	OK	8.01818	11.0143	0.458033	2.83371	5e-05	8.46899e-05	yes
Cluap1	Cluap1	Cluap1	chr16:3909008-3941147	OK	6.00307	9.45612	0.655548	3.63749	5e-05	8.46899e-05	yes
Cluh	Cluh	Cluh	chr11:74649494-74670847	OK	46.8732	91.6716	0.967714	8.40752	5e-05	8.46899e-05	yes
Cmas	Cmas	Cmas	chr6:142756685-142775714	OK	19.313	26.7299	0.468878	3.51394	5e-05	8.46899e-05	yes
Cmc2	Cmc2	Cmc2	chr8:116888684-116921436	OK	14.5718	9.93427	-0.552694	-3.40933	5e-05	8.46899e-05	yes
Cmip	Cmip	Cmip	chr8:117257018-117461505	OK	17.354	25.7369	0.56857	4.77862	5e-05	8.46899e-05	yes
Cml1	Cml1	Cml1	chr6:85910153-85915677	OK	2.07365	5.7751	1.47768	4.87954	5e-05	8.46899e-05	yes
Cmpk1	Cmpk1	Cmpk1	chr4:114960612-114987228	OK	37.2735	54.0524	0.536211	4.44396	5e-05	8.46899e-05	yes
Cmtm6	Cmtm6	Cmtm6	chr9:114731202-114749343	OK	16.4591	20.4517	0.313336	2.5279	5e-05	8.46899e-05	yes
Cmtm7	Cmtm7	Cmtm7	chr9:114756835-114781993	OK	48.7881	66.3247	0.443017	3.5415	5e-05	8.46899e-05	yes
Cmtr1	Cmtr1	Cmtr1	chr17:29614788-29717017	OK	17.1728	22.1266	0.365658	2.70177	5e-05	8.46899e-05	yes
Cmtr2	Cmtr2	Cmtr2	chr8:110217959-110224489	OK	12.734	16.3398	0.359698	2.83583	5e-05	8.46899e-05	yes
Cnbp	Cnbp	Cnbp	chr6:87842614-87851106	OK	432.872	336.618	-0.362828	-3.08839	5e-05	8.46899e-05	yes
Cndp2	Cndp2	Cndp2	chr18:84667464-84685702	OK	13.0096	20.3755	0.647251	4.75887	5e-05	8.46899e-05	yes
Cnga3	Cnga3	Cnga3	chr1:37218277-37263384	OK	1.70713	2.67867	0.649945	3.15982	5e-05	8.46899e-05	yes
Cnih1	Cnih1	Cnih1	chr14:46775567-46788357	OK	110.378	85.5652	-0.36736	-3.15071	5e-05	8.46899e-05	yes
Cnksr1	Cnksr1	Cnksr1	chr4:134228041-134238399	OK	0.272007	6.92838	4.6708	10.5921	5e-05	8.46899e-05	yes
Cnksr3	Cnksr3	Cnksr3	chr10:7119061-7212237	OK	4.76586	3.46645	-0.459278	-2.73617	5e-05	8.46899e-05	yes
Cnn3	Cnn3	Cnn3	chr3:121426540-121458205	OK	101.428	156.204	0.622984	5.43057	5e-05	8.46899e-05	yes
Cnnm3	Cnnm3	Cnnm3	chr1:36511875-36528237	OK	7.50522	5.73744	-0.387487	-2.8682	5e-05	8.46899e-05	yes
Cnnm4	Cnnm4	Cnnm4	chr1:36471596-36508776	OK	7.80012	11.4246	0.550572	4.22876	5e-05	8.46899e-05	yes
Cnot10	Cnot10	Cnot10	chr9:114585873-114640200	OK	33.7465	23.8375	-0.501507	-4.17458	5e-05	8.46899e-05	yes
Cnot3	Cnot3	Cnot3	chr7:3645268-3677553	OK	34.6342	18.5815	-0.898333	-5.88389	5e-05	8.46899e-05	yes
Cnot6	Cnot6	Cnot6	chr11:49671496-49712722	OK	35.1479	15.4781	-1.18321	-10.0495	5e-05	8.46899e-05	yes
Cnppd1	Cnppd1	Cnppd1	chr1:75135214-75142368	OK	22.5712	37.8932	0.747455	6.17217	5e-05	8.46899e-05	yes
Cnpy2	Cnpy2	Cnpy2	chr10:128322458-128327187	OK	43.4796	67.8792	0.642632	4.98814	5e-05	8.46899e-05	yes
Cnpy3	Cnpy3	Cnpy3	chr17:46735710-46752214	OK	31.5252	22.9966	-0.455084	-3.54371	5e-05	8.46899e-05	yes
Cnpy4	Cnpy4	Cnpy4	chr5:138187534-138193894	OK	18.5886	10.6441	-0.804364	-5.44807	5e-05	8.46899e-05	yes
Cntln	Cntln	Cntln	chr4:84884308-85131921	OK	4.15833	1.57291	-1.40256	-8.03007	5e-05	8.46899e-05	yes
Cntnap1	Cntnap1	Cntnap1	chr11:101176116-101190720	OK	0.0466084	7.11649	7.25443	9.5602	5e-05	8.46899e-05	yes
Cntrl	Cntrl	Cntrl	chr2:35109491-35178822	OK	12.7778	8.80363	-0.537467	-3.54625	5e-05	8.46899e-05	yes
Cntrob	Cntrob	Cntrob	chr11:69299495-69323873	OK	11.6315	8.31486	-0.48427	-3.65144	5e-05	8.46899e-05	yes
Coa3	Coa3	Coa3	chr11:101277969-101278948	OK	75.5909	43.8533	-0.785526	-5.6949	5e-05	8.46899e-05	yes
Coa4	Coa4	Coa4	chr7:100537099-100539812	OK	12.5605	24.464	0.961765	5.39739	5e-05	8.46899e-05	yes
Coa5	Coa5	Coa5	chr1:37417084-37430103	OK	35.459	51.8404	0.547924	4.73797	5e-05	8.46899e-05	yes
Coa6	Coa6	Coa6	chr8:126422500-126425435	OK	29.3697	56.5866	0.946129	6.46311	5e-05	8.46899e-05	yes
Coa7	Coa7	Coa7	chr4:108328151-108340718	OK	12.6217	15.7813	0.322311	2.44219	5e-05	8.46899e-05	yes
Cobl	Cobl	Cobl	chr11:12236675-12464960	OK	0.892204	4.17917	2.22777	11.0045	5e-05	8.46899e-05	yes
Cobll1	Cobll1	Cobll1	chr2:65088338-65238626	OK	18.2883	32.6759	0.837306	7.13739	5e-05	8.46899e-05	yes
Cog4	Cog4	Cog4	chr8:110847023-110882234	OK	29.1659	36.4725	0.322529	2.70015	5e-05	8.46899e-05	yes
Cog8	Cog8	Cog8	chr8:107048708-107056737	OK	16.5919	21.8231	0.395378	2.97641	5e-05	8.46899e-05	yes
Coil	Coil	Coil	chr11:88973934-88991613	OK	11.2787	8.0248	-0.491061	-3.36806	5e-05	8.46899e-05	yes
Col11a1	Col11a1	Col11a1	chr3:114030539-114220326	OK	1.44514	0.854379	-0.758266	-3.8033	5e-05	8.46899e-05	yes
Col12a1	Col12a1	Col12a1	chr9:79598986-79718722	OK	0.373024	2.94628	2.98156	15.0673	5e-05	8.46899e-05	yes
Col16a1	Col16a1	Col16a1	chr4:130047839-130099277	OK	19.2156	12.1549	-0.660742	-5.46771	5e-05	8.46899e-05	yes
Col18a1	Col18a1	Col18a1	chr10:77052178-77166530	OK	7.06944	2.02251	-1.80545	-11.1941	5e-05	8.46899e-05	yes
Col1a1	Col1a1	Col1a1	chr11:94936269-94951856	OK	123.134	3.9508	-4.96194	-36.3086	5e-05	8.46899e-05	yes
Col1a2	Col1a2	Col1a2	chr6:4505696-4541543	OK	443.182	6.61129	-6.06682	-45.2928	5e-05	8.46899e-05	yes
Col27a1	Col27a1	Col27a1	chr4:63215411-63334990	OK	0.667148	1.88068	1.49518	7.37477	5e-05	8.46899e-05	yes
Col3a1	Col3a1	Col3a1	chr1:45311537-45349706	OK	34.9867	0.532681	-6.03739	-27.6193	5e-05	8.46899e-05	yes
Col4a3bp	Col4a3bp	Col4a3bp	chr13:96542734-96640167	OK	15.0198	34.3569	1.19374	10.166	5e-05	8.46899e-05	yes
Col4a5	Col4a5	Col4a5	chrX:141475418-141689235	OK	43.1754	27.7187	-0.639353	-5.56649	5e-05	8.46899e-05	yes
Col4a6	Col4a6	Col4a6	chrX:141165402-141474076	OK	16.25	4.66354	-1.80094	-14.0864	5e-05	8.46899e-05	yes
Col5a1	Col5a1	Col5a1	chr2:27886424-28039510	OK	45.447	16.9993	-1.41871	-12.2607	5e-05	8.46899e-05	yes
Col5a2	Col5a2	Col5a2	chr1:45374330-45503282	OK	155.169	32.7558	-2.24402	-19.1062	5e-05	8.46899e-05	yes
Col5a3	Col5a3	Col5a3	chr9:20770049-20815034	OK	3.54545	1.8329	-0.951837	-5.81296	5e-05	8.46899e-05	yes
Col6a1	Col6a1	Col6a1	chr10:76708791-76726044	OK	16.1668	2.8115	-2.52362	-16.4502	5e-05	8.46899e-05	yes
Col6a2	Col6a2	Col6a2	chr10:76595755-76623404	OK	9.67651	2.06627	-2.22746	-12.9898	5e-05	8.46899e-05	yes
Col6a3	Col6a3	Col6a3	chr1:90766859-90843971	OK	14.2575	6.90178	-1.04668	-8.72824	5e-05	8.46899e-05	yes
Col6a4	Col6a4	Col6a4	chr9:105990317-106096691	OK	0.0878074	0.624954	2.83133	6.30966	5e-05	8.46899e-05	yes
Col8a1	Col8a1	Col8a1	chr16:57624255-57754737	OK	12.6915	1.72128	-2.88231	-17.8851	5e-05	8.46899e-05	yes
Colgalt1	Colgalt1	Colgalt1	chr8:71611023-71624911	OK	61.1955	30.6154	-0.999169	-8.55338	5e-05	8.46899e-05	yes
Commd1	Commd1	Commd1	chr11:22899727-22982284	OK	126.425	65.4565	-0.949678	-7.59746	5e-05	8.46899e-05	yes
Commd10	Commd10	Commd10	chr18:46958875-47087994	OK	28.4119	19.0404	-0.577433	-4.22821	5e-05	8.46899e-05	yes
Commd2	Commd2	Commd2	chr3:57644348-57651684	OK	16.5351	31.7312	0.940375	7.60637	5e-05	8.46899e-05	yes
Commd3	Commd3	Commd3	chr2:18672461-18676216	OK	48.9356	70.9127	0.535158	4.09958	5e-05	8.46899e-05	yes
Commd6	Commd6	Commd6	chr14:101633765-101640471	OK	10.1683	16.7626	0.721166	3.78911	5e-05	8.46899e-05	yes
Commd7	Commd7	Commd7	chr2:153616929-153632781	OK	11.4183	14.3739	0.332106	2.53372	5e-05	8.46899e-05	yes
Commd8	Commd8	Commd8	chr5:72156999-72168183	OK	16.4271	20.9382	0.350055	2.8379	5e-05	8.46899e-05	yes
Comt	Comt	Comt	chr16:18348181-18479073	OK	33.6172	63.4192	0.91572	6.48927	5e-05	8.46899e-05	yes
Copb1	Copb1	Copb1	chr7:114215558-114254680	OK	67.604	92.5488	0.453106	3.95358	5e-05	8.46899e-05	yes
Copb2	Copb2	Copb2	chr9:98563730-98588375	OK	78.8239	137.401	0.801689	6.98996	5e-05	8.46899e-05	yes
Cops2	Cops2	Cops2	chr2:125830301-125859082	OK	73.0174	42.3198	-0.786907	-6.79975	5e-05	8.46899e-05	yes
Cops3	Cops3	Cops3	chr11:59810079-59839767	OK	51.5964	32.8948	-0.649412	-4.97332	5e-05	8.46899e-05	yes
Cops4	Cops4	Cops4	chr5:100518308-100547802	OK	59.4591	40.2679	-0.562268	-4.66132	5e-05	8.46899e-05	yes
Cops5	Cops5	Cops5	chr1:10024599-10038159	OK	101.807	132.41	0.379173	3.29268	5e-05	8.46899e-05	yes
Cops6	Cops6	Cops6	chr5:138161101-138163984	OK	181.761	134.715	-0.432139	-3.72386	5e-05	8.46899e-05	yes
Cops7a	Cops7a	Cops7a	chr6:124958410-124965529	OK	102.389	82.346	-0.314292	-2.648	5e-05	8.46899e-05	yes
Cops7b	Cops7b	Cops7b	chr1:86587099-86606500	OK	20.1311	15.1603	-0.409128	-3.06573	5e-05	8.46899e-05	yes
Copz2	Copz2	Copz2	chr11:96849875-96861202	OK	7.88236	3.51822	-1.16378	-4.48564	5e-05	8.46899e-05	yes
Coq10b	Coq10b	Coq10b	chr1:55052769-55072702	OK	39.5269	74.0237	0.905154	7.51024	5e-05	8.46899e-05	yes
Coq2	Coq2	Coq2	chr5:100654725-100674256	OK	20.0632	14.6425	-0.454391	-3.2062	5e-05	8.46899e-05	yes
Coq5	Coq5	Coq5	chr5:115279701-115296972	OK	28.4286	39.3472	0.468915	3.79858	5e-05	8.46899e-05	yes
Coq9	Coq9	Coq9	chr8:94838416-94854895	OK	12.6976	18.5941	0.550291	3.77623	5e-05	8.46899e-05	yes
Coro1b	Coro1b	Coro1b	chr19:4148662-4154035	OK	102.102	139.164	0.446779	3.88511	5e-05	8.46899e-05	yes
Coro1c	Coro1c	Coro1c	chr5:113842438-113908706	OK	51.3488	78.8392	0.618582	5.3841	5e-05	8.46899e-05	yes
Coro7	Coro7	Coro7	chr16:4626883-4679720	OK	1.91045	6.6616	1.80196	4.41335	5e-05	8.46899e-05	yes
Cox11	Cox11	Cox11	chr11:90638183-90687601	OK	15.2049	10.9246	-0.476952	-2.69354	5e-05	8.46899e-05	yes
Cox14	Cox14	Cox14	chr15:99725617-99728136	OK	44.9217	61.768	0.459448	3.2925	5e-05	8.46899e-05	yes
Cox15	Cox15	Cox15	chr19:43689688-43753000	OK	9.25852	12.9835	0.487822	3.47821	5e-05	8.46899e-05	yes
Cox17	Cox17	Cox17	chr16:38346998-38352763	OK	150.3	239.115	0.669859	5.23677	5e-05	8.46899e-05	yes
Cox20	Cox20	Cox20	chr1:178319152-178322693	OK	28.8177	15.4162	-0.902505	-3.96159	5e-05	8.46899e-05	yes
Cox4i1	Cox4i1	Cox4i1	chr8:120668224-120674209	OK	714.132	954.115	0.417971	3.62098	5e-05	8.46899e-05	yes
Cox5a	Cox5a	Cox5a	chr9:57521231-57532426	OK	485.689	768.219	0.661484	5.76659	5e-05	8.46899e-05	yes
Cox6b1	Cox6b1	Cox6b1	chr7:30616973-30626151	OK	545.857	443.708	-0.298913	-2.58447	5e-05	8.46899e-05	yes
Cox7b	Cox7b	Cox7b	chrX:106015699-106022450	OK	265.184	207.871	-0.351306	-3.05523	5e-05	8.46899e-05	yes
Cox8a	Cox8a	Cox8a	chr19:7215157-7217616	OK	757.412	627.849	-0.270659	-2.36422	5e-05	8.46899e-05	yes
Cpd	Cpd	Cpd	chr11:76777207-76847008	OK	18.3027	10.5222	-0.798618	-6.82722	5e-05	8.46899e-05	yes
Cpe	Cpe	Cpe	chr8:64592550-64693040	OK	141.062	453.695	1.68539	14.4542	5e-05	8.46899e-05	yes
Cpeb2	Cpeb2	Cpeb2	chr5:43151685-43289724	OK	2.18245	6.96843	1.67488	11.3956	5e-05	8.46899e-05	yes
Cpeb3	Cpeb3	Cpeb3	chr19:37021290-37207471	OK	1.16001	3.49232	1.59005	8.61156	5e-05	8.46899e-05	yes
Cpeb4	Cpeb4	Cpeb4	chr11:31870939-31935635	OK	5.62816	22.0531	1.97025	16.0154	5e-05	8.46899e-05	yes
Cplx2	Cplx2	Cplx2	chr13:54371348-54383917	OK	0.703846	0.105447	-2.73874	-5.4604	5e-05	8.46899e-05	yes
Cpne1	Cpne1	Cpne1	chr2:156071840-156111965	OK	65.0272	43.1353	-0.592173	-4.2066	5e-05	8.46899e-05	yes
Cpne2	Cpne2	Cpne2	chr8:94533027-94570529	OK	10.9859	7.16132	-0.617358	-4.02595	5e-05	8.46899e-05	yes
Cpne3	Cpne3	Cpne3	chr4:19519251-19570104	OK	24.6755	29.581	0.261592	2.25832	5e-05	8.46899e-05	yes
Cpsf1	Cpsf1	Cpsf1	chr15:76576358-76607591	OK	27.7552	17.9765	-0.626644	-4.58694	5e-05	8.46899e-05	yes
Cpsf6	Cpsf6	Cpsf6	chr10:117344667-117376973	OK	27.3229	33.4738	0.292922	2.54664	5e-05	8.46899e-05	yes
Cpt1a	Cpt1a	Cpt1a	chr19:3323300-3385733	OK	26.8684	56.098	1.06204	9.16028	5e-05	8.46899e-05	yes
Cpt2	Cpt2	Cpt2	chr4:107903981-107923589	OK	8.80283	14.2798	0.697941	4.81722	5e-05	8.46899e-05	yes
Cptp	Cptp	Cptp	chr4:155864722-155869440	OK	8.74775	45.995	2.39449	17.9874	5e-05	8.46899e-05	yes
Cracr2a	Cracr2a	Cracr2a	chr6:127577974-127629938	OK	4.61949	1.00083	-2.20654	-5.73696	5e-05	8.46899e-05	yes
Cramp1l	Cramp1l	Cramp1l	chr17:24961225-25015230	OK	7.70598	12.5369	0.702132	5.78166	5e-05	8.46899e-05	yes
Creb1	Creb1	Creb1	chr1:64532803-64604548	OK	8.16282	3.23274	-1.33631	-10.0678	5e-05	8.46899e-05	yes
Creb3	Creb3	Creb3	chr4:43562633-43587487	OK	20.0997	43.6639	1.11927	4.57514	5e-05	8.46899e-05	yes
Creb3l2	Creb3l2	Creb3l2	chr6:37331020-37442148	OK	4.66571	8.01019	0.779739	5.09478	5e-05	8.46899e-05	yes
Crebl2	Crebl2	Crebl2	chr6:134830198-134857883	OK	7.87862	12.4812	0.663739	4.55355	5e-05	8.46899e-05	yes
Crebrf	Crebrf	Crebrf	chr17:26715649-26776626	OK	3.589	4.87644	0.442245	3.21785	5e-05	8.46899e-05	yes
Crebzf	Crebzf	Crebzf	chr7:90442780-90448043	OK	32.2139	15.8445	-1.0237	-7.7952	5e-05	8.46899e-05	yes
Creg1	Creg1	Creg1	chr1:165763779-165775304	OK	28.2238	115.995	2.03908	17.017	5e-05	8.46899e-05	yes
Crem	Crem	Crem	chr18:3266353-3366863	OK	1.07376	2.99804	1.48134	4.12355	5e-05	8.46899e-05	yes
Crim1	Crim1	Crim1	chr17:78200247-78418152	OK	52.1205	96.8593	0.894039	6.76902	5e-05	8.46899e-05	yes
Crip2	Crip2	Crip2	chr12:113140235-113145506	OK	3.71348	8.40571	1.1786	5.56982	5e-05	8.46899e-05	yes
Cript	Cript	Cript	chr17:87025560-87035808	OK	50.2771	64.0595	0.349512	2.80536	5e-05	8.46899e-05	yes
Crlf2	Crlf2	Crlf2	chr5:109554708-109558993	OK	9.10001	19.5154	1.10067	6.69301	5e-05	8.46899e-05	yes
Crls1	Crls1	Crls1	chr2:132846665-132866768	OK	27.6366	47.527	0.782166	6.32267	5e-05	8.46899e-05	yes
Crnde	Crnde	Crnde	chr8:92326030-92356120	OK	2.67897	0.930847	-1.52506	-3.66255	5e-05	8.46899e-05	yes
Crnkl1	Crnkl1	Crnkl1	chr2:145917481-145934700	OK	26.2242	36.0134	0.457631	3.84848	5e-05	8.46899e-05	yes
Crocc	Crocc	Crocc	chr4:141016636-141060545	OK	1.5947	0.64318	-1.30999	-5.92001	5e-05	8.46899e-05	yes
Crot	Crot	Crot	chr5:8966047-8997146	OK	18.276	29.1737	0.67472	5.45378	5e-05	8.46899e-05	yes
Crtc2	Crtc2	Crtc2	chr3:90254280-90264125	OK	14.8733	18.8391	0.341008	2.61598	5e-05	8.46899e-05	yes
Crtc3	Crtc3	Crtc3	chr7:80586631-80688877	OK	2.96715	5.80224	0.967531	6.39398	5e-05	8.46899e-05	yes
Cry1	Cry1	Cry1	chr10:85131699-85185054	OK	8.26109	6.15224	-0.42522	-2.83023	5e-05	8.46899e-05	yes
Cry2	Cry2	Cry2	chr2:92403646-92434069	OK	6.26131	17.6346	1.49387	11.1942	5e-05	8.46899e-05	yes
Crybg3	Crybg3	Crybg3	chr16:59471774-59555752	OK	3.23241	1.60633	-1.00884	-4.22038	5e-05	8.46899e-05	yes
Cryl1	Cryl1	Cryl1	chr14:57275033-57398483	OK	11.5277	7.81896	-0.560062	-3.2028	5e-05	8.46899e-05	yes
Cryzl1	Cryzl1	Cryzl1	chr16:91688897-91728802	OK	7.5768	9.82031	0.374181	2.22807	5e-05	8.46899e-05	yes
Cs	Cs	Cs	chr10:128337831-128362479	OK	180.392	253.716	0.492077	4.23772	5e-05	8.46899e-05	yes
Csad	Csad	Csad	chr15:102176997-102189043	OK	2.4868	0.997074	-1.31852	-4.73539	5e-05	8.46899e-05	yes
Csdc2	Csdc2	Csdc2	chr15:81936758-81950941	OK	0.425732	1.78623	2.0689	5.46294	5e-05	8.46899e-05	yes
Csde1	Csde1	Csde1	chr3:103020545-103058189	OK	188.199	140.617	-0.420493	-3.60136	5e-05	8.46899e-05	yes
Cse1l	Cse1l	Cse1l	chr2:166906095-166946389	OK	105.367	75.5462	-0.47999	-4.18913	5e-05	8.46899e-05	yes
Csf1	Csf1	Csf1	chr3:107741047-107760469	OK	93.2293	199.519	1.09767	9.12009	5e-05	8.46899e-05	yes
Csgalnact1	Csgalnact1	Csgalnact1	chr8:68356780-68735146	OK	17.6537	3.6535	-2.27262	-15.6591	5e-05	8.46899e-05	yes
Csgalnact2	Csgalnact2	Csgalnact2	chr6:118107451-118139140	OK	19.4649	15.1605	-0.360554	-2.91532	5e-05	8.46899e-05	yes
Csnk1e	Csnk1e	Csnk1e	chr15:79417851-79442057	OK	24.7985	34.2188	0.464535	3.84624	5e-05	8.46899e-05	yes
Csnk1g2	Csnk1g2	Csnk1g2	chr10:80622779-80640771	OK	59.2081	28.1227	-1.07406	-8.95094	5e-05	8.46899e-05	yes
Csnk1g3	Csnk1g3	Csnk1g3	chr18:53862112-53955684	OK	12.2054	17.9738	0.558381	4.53307	5e-05	8.46899e-05	yes
Csnk2a1	Csnk2a1	Csnk2a1	chr2:152226839-152281851	OK	23.0817	14.5833	-0.662434	-5.46843	5e-05	8.46899e-05	yes
Csrnp1	Csrnp1	Csrnp1	chr9:119971165-119984658	OK	4.74805	46.066	3.2783	22.5691	5e-05	8.46899e-05	yes
Csrnp2	Csrnp2	Csrnp2	chr15:100479569-100495239	OK	6.64286	11.9669	0.849169	6.30844	5e-05	8.46899e-05	yes
Csrp1	Csrp1	Csrp1	chr1:135729196-135752229	OK	28.7058	18.4425	-0.638308	-4.79004	5e-05	8.46899e-05	yes
Cst3	Cst3	Cst3	chr2:148871731-148875468	OK	356.399	660.305	0.889641	7.74537	5e-05	8.46899e-05	yes
Cstb	Cstb	Cstb	chr10:78425669-78427622	OK	175.946	408.517	1.21527	10.2847	5e-05	8.46899e-05	yes
Cstf2	Cstf2	Cstf2	chrX:134059175-134111854	OK	42.6155	34.583	-0.301314	-2.54357	5e-05	8.46899e-05	yes
Cstf2t	Cstf2t	Cstf2t	chr19:30564486-31765033	OK	32.2478	44.0524	0.45002	3.85187	5e-05	8.46899e-05	yes
Cstl1	Cstl1	Cstl1	chr2:148750360-148755378	OK	0	3.87192	inf	#NAME?	5e-05	8.46899e-05	yes
Ctage5	Ctage5	Ctage5	chr12:59129745-59190220	OK	13.3361	24.7971	0.894831	6.9944	5e-05	8.46899e-05	yes
Ctbp1	Ctbp1	Ctbp1	chr5:33247722-33275004	OK	58.3736	44.3624	-0.395978	-3.34922	5e-05	8.46899e-05	yes
Ctbp2	Ctbp2	Ctbp2	chr7:132987010-133123483	OK	21.932	27.609	0.3321	2.73742	5e-05	8.46899e-05	yes
Ctbs	Ctbs	Ctbs	chr3:146450466-146499753	OK	7.3545	5.02453	-0.549639	-3.37603	5e-05	8.46899e-05	yes
Ctc1	Ctc1	Ctc1	chr11:69015910-69036473	OK	14.2602	7.89666	-0.852679	-6.53296	5e-05	8.46899e-05	yes
Ctcf	Ctcf	Ctcf	chr8:105636537-105682922	OK	40.5804	19.3836	-1.06595	-8.99158	5e-05	8.46899e-05	yes
Ctdnep1	Ctdnep1	Ctdnep1	chr11:69968225-69990600	OK	83.3555	60.1967	-0.469593	-2.9366	5e-05	8.46899e-05	yes
Ctdsp1	Ctdsp1	Ctdsp1	chr1:74391608-74397285	OK	38.59	25.4714	-0.599351	-4.99414	5e-05	8.46899e-05	yes
Ctdsp2	Ctdsp2	Ctdsp2	chr10:126978716-126999975	OK	44.7923	21.4154	-1.0646	-9.08116	5e-05	8.46899e-05	yes
Ctdspl	Ctdspl	Ctdspl	chr9:118926535-119044119	OK	8.17563	2.50747	-1.7051	-10.9297	5e-05	8.46899e-05	yes
Ctdspl2	Ctdspl2	Ctdspl2	chr2:121953770-122015326	OK	11.3643	7.67178	-0.566879	-4.58141	5e-05	8.46899e-05	yes
Ctf1	Ctf1	Ctf1	chr7:127712735-127718187	OK	8.51252	16.1043	0.919785	5.44842	5e-05	8.46899e-05	yes
Ctgf	Ctgf	Ctgf	chr10:24595441-24598682	OK	26.6791	107.771	2.01419	16.9081	5e-05	8.46899e-05	yes
Cth	Cth	Cth	chr3:157894247-157925063	OK	5.35409	20.2562	1.91965	11.6063	5e-05	8.46899e-05	yes
Ctif	Ctif	Ctif	chr18:75431220-75697696	OK	1.78305	2.66398	0.579241	3.42476	5e-05	8.46899e-05	yes
Ctla2a	Ctla2a	Ctla2a	chr13:60934154-60936625	OK	10.9396	3.94789	-1.47041	-7.12771	5e-05	8.46899e-05	yes
Ctla2b	Ctla2b	Ctla2b	chr13:60895350-60897447	OK	8.33298	3.48515	-1.25761	-5.07673	5e-05	8.46899e-05	yes
Ctnnal1	Ctnnal1	Ctnnal1	chr4:56810934-56865211	OK	2.45843	1.61562	-0.605645	-2.92374	5e-05	8.46899e-05	yes
Ctnnb1	Ctnnb1	Ctnnb1	chr9:120933399-120960507	OK	261.199	214.759	-0.28243	-2.39901	5e-05	8.46899e-05	yes
Ctnnbip1	Ctnnbip1	Ctnnbip1	chr4:149518240-149566437	OK	8.4619	3.57529	-1.24292	-7.28779	5e-05	8.46899e-05	yes
Ctns	Ctns	Ctns	chr11:73183132-73199019	OK	5.74843	11.8972	1.04938	7.13771	5e-05	8.46899e-05	yes
Ctps	Ctps	Ctps	chr4:120539867-120570276	OK	84.2671	146.115	0.794064	6.92228	5e-05	8.46899e-05	yes
Ctps2	Ctps2	Ctps2	chrX:162407199-163352564	OK	13.9831	6.67483	-1.06688	-2.41406	5e-05	8.46899e-05	yes
Ctr9	Ctr9	Ctr9	chr7:111028950-111056377	OK	33.6771	24.8648	-0.437664	-3.74031	5e-05	8.46899e-05	yes
Ctsa	Ctsa	Ctsa	chr2:164830729-164857708	OK	37.815	141.255	1.90127	16.2394	5e-05	8.46899e-05	yes
Ctsb	Ctsb	Ctsb	chr14:63122461-63179578	OK	32.4504	60.0836	0.888735	7.25299	5e-05	8.46899e-05	yes
Ctsd	Ctsd	Ctsd	chr7:142375915-142387870	OK	241.943	438.871	0.859128	7.37734	5e-05	8.46899e-05	yes
Ctsl	Ctsl	Ctsl	chr13:64363213-64370306	OK	684.964	1208.39	0.818988	6.41729	5e-05	8.46899e-05	yes
Ctsz	Ctsz	Ctsz	chr2:174415803-174438992	OK	121.79	566.122	2.21671	16.3339	5e-05	8.46899e-05	yes
Ctu1	Ctu1	Ctu1	chr7:43672030-43678297	OK	10.7158	5.51788	-0.957548	-6.08206	5e-05	8.46899e-05	yes
Ctxn1	Ctxn1	Ctxn1	chr8:4257645-4259274	OK	2.35361	0.48359	-2.28302	-4.50662	5e-05	8.46899e-05	yes
Cuedc1	Cuedc1	Cuedc1	chr11:88098057-88211507	OK	9.65916	14.513	0.587373	2.39221	5e-05	8.46899e-05	yes
Cuedc2	Cuedc2	Cuedc2	chr19:46328183-46338660	OK	33.587	19.2057	-0.806366	-5.10489	5e-05	8.46899e-05	yes
Cul1	Cul1	Cul1	chr6:47454323-47526139	OK	70.7294	40.8815	-0.790864	-6.83333	5e-05	8.46899e-05	yes
Cul2	Cul2	Cul2	chr18:3383224-3436700	OK	20.5497	15.8662	-0.373161	-3.08126	5e-05	8.46899e-05	yes
Cul4b	Cul4b	Cul4b	chrX:38531620-38576196	OK	55.4611	40.6525	-0.44813	-3.89376	5e-05	8.46899e-05	yes
Cul7	Cul7	Cul7	chr17:46650337-46664364	OK	1.64212	0.688179	-1.2547	-5.47259	5e-05	8.46899e-05	yes
Cwc25	Cwc25	Cwc25	chr11:97745469-97766613	OK	8.53808	15.1746	0.829679	6.18289	5e-05	8.46899e-05	yes
Cwf19l1	Cwf19l1	Cwf19l1	chr19:44108636-44135876	OK	11.7702	6.89524	-0.771471	-5.59517	5e-05	8.46899e-05	yes
Cwf19l2	Cwf19l2	Cwf19l2	chr9:3404084-3479236	OK	12.3559	9.69982	-0.349173	-2.68392	5e-05	8.46899e-05	yes
Cx3cl1	Cx3cl1	Cx3cl1	chr8:94772179-94782426	OK	4.59799	1.68776	-1.44589	-7.14649	5e-05	8.46899e-05	yes
Cxcl1	Cxcl1	Cxcl1	chr5:90891244-90893115	OK	11.153	91.157	3.03092	18.8383	5e-05	8.46899e-05	yes
Cxcl10	Cxcl10	Cxcl10	chr5:92331840-92414627	OK	3.66496	7.70628	1.07224	4.4359	5e-05	8.46899e-05	yes
Cxcl5	Cxcl5	Cxcl5	chr5:90759297-90761625	OK	24.9703	2.28879	-3.44755	-16.084	5e-05	8.46899e-05	yes
Cyb561	Cyb561	Cyb561	chr11:105933703-105944147	OK	0.548407	2.7361	2.3188	7.04843	5e-05	8.46899e-05	yes
Cyb561a3	Cyb561a3	Cyb561a3	chr19:10570477-10590041	OK	5.76236	8.57397	0.573303	3.0675	5e-05	8.46899e-05	yes
Cyb561d2	Cyb561d2	Cyb561d2	chr9:107539010-107541865	OK	6.97246	13.7183	0.976362	6.01608	5e-05	8.46899e-05	yes
Cyb5a	Cyb5a	Cyb5a	chr18:84851413-84879863	OK	77.4785	101.096	0.383857	3.03388	5e-05	8.46899e-05	yes
Cyb5b	Cyb5b	Cyb5b	chr8:107150660-107187470	OK	78.7525	42.5369	-0.888611	-7.73959	5e-05	8.46899e-05	yes
Cyb5r1	Cyb5r1	Cyb5r1	chr1:134405989-134411738	OK	47.5271	77.0628	0.697284	5.83556	5e-05	8.46899e-05	yes
Cyb5r3	Cyb5r3	Cyb5r3	chr15:83153500-83172208	OK	186.87	117.481	-0.669612	-5.84213	5e-05	8.46899e-05	yes
Cyb5r4	Cyb5r4	Cyb5r4	chr9:87022028-87077774	OK	18.2179	27.2967	0.583373	4.65581	5e-05	8.46899e-05	yes
Cycs	Cycs	Cycs	chr6:50562562-50566474	OK	18.0954	23.3756	0.369384	2.98082	5e-05	8.46899e-05	yes
Cyfip1	Cyfip1	Cyfip1	chr7:55842070-55962493	OK	37.7683	25.2047	-0.583483	-4.16983	5e-05	8.46899e-05	yes
Cyp20a1	Cyp20a1	Cyp20a1	chr1:60343371-60387387	OK	30.4546	11.3827	-1.41982	-9.63984	5e-05	8.46899e-05	yes
Cyp26b1	Cyp26b1	Cyp26b1	chr6:84571413-84593908	OK	1.20052	3.77345	1.65223	8.4827	5e-05	8.46899e-05	yes
Cyp2j6	Cyp2j6	Cyp2j6	chr4:96516137-96553651	OK	4.75023	12.8303	1.43348	9.92787	5e-05	8.46899e-05	yes
Cyp2s1	Cyp2s1	Cyp2s1	chr7:25802475-25816530	OK	1.77387	0.427086	-2.0543	-5.60281	5e-05	8.46899e-05	yes
Cyp39a1	Cyp39a1	Cyp39a1	chr17:43667371-43751431	OK	3.5628	2.02391	-0.815868	-4.06638	5e-05	8.46899e-05	yes
Cyp3a13	Cyp3a13	Cyp3a13	chr5:137892932-137921619	OK	0.559602	4.09333	2.8708	9.85916	5e-05	8.46899e-05	yes
Cyp4f13	Cyp4f13	Cyp4f13	chr17:32924687-32947361	OK	1.29936	4.93204	1.92438	7.0989	5e-05	8.46899e-05	yes
Cyp4f16	Cyp4f16	Cyp4f16	chr17:32536628-32551797	OK	5.82622	8.74937	0.58662	3.55127	5e-05	8.46899e-05	yes
Cyp4f17	Cyp4f17	Cyp4f17	chr17:32506461-32528894	OK	1.53241	3.56556	1.21833	4.53608	5e-05	8.46899e-05	yes
Cyp51	Cyp51	Cyp51	chr5:4080673-4104697	OK	97.0653	11.5554	-3.07039	-25.367	5e-05	8.46899e-05	yes
Cyr61	Cyr61	Cyr61	chr3:145646970-145649985	OK	145.626	191.002	0.391319	3.41754	5e-05	8.46899e-05	yes
Cyth1	Cyth1	Cyth1	chr11:118164165-118248592	OK	5.18664	14.527	1.48586	10.2146	5e-05	8.46899e-05	yes
Cyth2	Cyth2	Cyth2	chr7:45806636-45814316	OK	30.0686	22.1513	-0.440869	-3.56692	5e-05	8.46899e-05	yes
Cyth3	Cyth3	Cyth3	chr5:143622446-143710248	OK	26.7332	20.3307	-0.394973	-3.3007	5e-05	8.46899e-05	yes
D030056L22Rik	D030056L22Rik	D030056L22Rik	chr19:18713235-18718428	OK	44.778	61.2047	0.450852	3.73441	5e-05	8.46899e-05	yes
D10Jhu81e	D10Jhu81e	D10Jhu81e	chr10:78162066-78169768	OK	17.5517	9.01323	-0.961492	-5.84243	5e-05	8.46899e-05	yes
D10Wsu102e	D10Wsu102e	D10Wsu102e	chr10:83360220-83368835	OK	30.5077	23.4679	-0.378489	-3.18154	5e-05	8.46899e-05	yes
D130040H23Rik	D130040H23Rik	D130040H23Rik	chr8:69271079-69303375	OK	1.32876	2.12983	0.68066	2.43997	5e-05	8.46899e-05	yes
D17H6S56E-5	D17H6S56E-5	D17H6S56E-5	chr17:34996723-35000746	OK	41.6288	14.7349	-1.49834	-12.2555	5e-05	8.46899e-05	yes
D17Wsu92e	D17Wsu92e	D17Wsu92e	chr17:27751231-27820542	OK	40.0041	71.6899	0.841622	7.28652	5e-05	8.46899e-05	yes
D230025D16Rik	D230025D16Rik	D230025D16Rik	chr8:105225187-105255153	OK	8.25386	11.833	0.519677	3.36414	5e-05	8.46899e-05	yes
D330023K18Rik	D330023K18Rik	D330023K18Rik	chr2:31151048-31152291	OK	2.71603	8.97209	1.72395	4.23788	5e-05	8.46899e-05	yes
D430042O09Rik	D430042O09Rik	D430042O09Rik	chr7:125707875-125874797	OK	1.66738	2.24898	0.431691	2.47395	5e-05	8.46899e-05	yes
D5Ertd579e	D5Ertd579e	D5Ertd579e	chr5:36600485-36696021	OK	9.73969	23.8853	1.29418	10.8573	5e-05	8.46899e-05	yes
D5Ertd605e	D5Ertd605e	D5Ertd605e	chr5:147418619-147423044	OK	21.4413	11.2793	-0.926714	-5.5047	5e-05	8.46899e-05	yes
D630045J12Rik	D630045J12Rik	D630045J12Rik	chr6:38048482-38254009	OK	2.54041	1.8709	-0.441325	-2.75647	5e-05	8.46899e-05	yes
D6Wsu163e	D6Wsu163e	D6Wsu163e	chr6:126939965-126975704	OK	15.0867	25.2823	0.744854	5.67121	5e-05	8.46899e-05	yes
D8Ertd738e	D8Ertd738e	D8Ertd738e	chr8:84246234-84249761	OK	186.698	154.981	-0.268618	-2.24217	5e-05	8.46899e-05	yes
D8Ertd82e	D8Ertd82e	D8Ertd82e	chr8:36094827-36147787	OK	2.23617	5.56469	1.31527	8.07765	5e-05	8.46899e-05	yes
D930015E06Rik	D930015E06Rik	D930015E06Rik	chr3:83898286-84040161	OK	13.2002	10.3257	-0.354313	-2.83781	5e-05	8.46899e-05	yes
Dab2	Dab2	Dab2	chr15:6299788-6440709	OK	19.1713	14.6321	-0.389808	-3.22178	5e-05	8.46899e-05	yes
Dact3	Dact3	Dact3	chr7:16875316-16887301	OK	2.4551	0.715301	-1.77916	-6.2879	5e-05	8.46899e-05	yes
Dag1	Dag1	Dag1	chr9:108204860-108263958	OK	43.0787	21.6127	-0.995095	-8.56472	5e-05	8.46899e-05	yes
Dagla	Dagla	Dagla	chr19:10245264-10304877	OK	3.51691	6.44657	0.874224	6.11382	5e-05	8.46899e-05	yes
Dancr	Dancr	Dancr	chr5:74093082-74094336	OK	26.869	9.42479	-1.51141	-8.75667	5e-05	8.46899e-05	yes
Dap	Dap	Dap	chr15:31224384-31274338	OK	106.403	51.5373	-1.04584	-8.7865	5e-05	8.46899e-05	yes
Dapp1	Dapp1	Dapp1	chr3:137931005-137981549	OK	6.93032	11.8349	0.772059	5.42446	5e-05	8.46899e-05	yes
Daxx	Daxx	Daxx	chr17:33909444-33915590	OK	10.4992	16.668	0.666802	4.89434	5e-05	8.46899e-05	yes
Dbf4	Dbf4	Dbf4	chr5:8396968-8422716	OK	90.6242	57.4538	-0.657495	-5.64803	5e-05	8.46899e-05	yes
Dbn1	Dbn1	Dbn1	chr13:55473427-55488076	OK	26.5041	9.84196	-1.4292	-10.9128	5e-05	8.46899e-05	yes
Dbndd2	Dbndd2	Dbndd2	chr2:164486139-164493323	OK	9.39905	24.209	1.36495	10.6696	5e-05	8.46899e-05	yes
Dbnl	Dbnl	Dbnl	chr11:5788482-5800980	OK	45.1295	36.7503	-0.296313	-2.47164	5e-05	8.46899e-05	yes
Dbp	Dbp	Dbp	chr7:45705246-45718002	OK	5.10156	0.579652	-3.13768	-4.28356	5e-05	8.46899e-05	yes
Dcaf10	Dcaf10	Dcaf10	chr4:45342100-45379722	OK	6.27234	12.7459	1.02295	8.26519	5e-05	8.46899e-05	yes
Dcaf11	Dcaf11	Dcaf11	chr14:55560028-55570065	OK	10.3515	27.1192	1.38948	10.4187	5e-05	8.46899e-05	yes
Dcaf12	Dcaf12	Dcaf12	chr4:41291299-41314901	OK	29.0577	34.7259	0.257092	2.18395	5e-05	8.46899e-05	yes
Dcaf13	Dcaf13	Dcaf13	chr15:39112873-39146855	OK	97.1978	127.287	0.389093	3.35934	5e-05	8.46899e-05	yes
Dcaf8	Dcaf8	Dcaf8	chr1:172148014-172196393	OK	29.1685	18.3903	-0.665472	-5.54837	5e-05	8.46899e-05	yes
Dcakd	Dcakd	Dcakd	chr11:102994055-103017147	OK	47.8288	26.5144	-0.8511	-6.76535	5e-05	8.46899e-05	yes
Dcbld1	Dcbld1	Dcbld1	chr10:52233618-52321377	OK	2.73945	4.20938	0.619725	3.34062	5e-05	8.46899e-05	yes
Dck	Dck	Dck	chr5:88765012-88783277	OK	31.9846	17.9934	-0.829912	-6.79024	5e-05	8.46899e-05	yes
Dclk1	Dclk1	Dclk1	chr3:55242525-55539068	OK	5.03594	2.9094	-0.79154	-5.37283	5e-05	8.46899e-05	yes
Dclk2	Dclk2	Dclk2	chr3:86786149-86920884	OK	2.30383	3.75983	0.706634	3.77159	5e-05	8.46899e-05	yes
Dclre1a	Dclre1a	Dclre1a	chr19:56529160-56548222	OK	13.2625	9.16518	-0.533117	-4.11042	5e-05	8.46899e-05	yes
Dclre1b	Dclre1b	Dclre1b	chr3:103800604-103809387	OK	5.30462	7.15758	0.432222	3.02915	5e-05	8.46899e-05	yes
Dclre1c	Dclre1c	Dclre1c	chr2:3424130-3474986	OK	3.55206	9.17428	1.36894	6.56053	5e-05	8.46899e-05	yes
Dcp2	Dcp2	Dcp2	chr18:44380499-44424969	OK	10.5051	7.32887	-0.519424	-4.29599	5e-05	8.46899e-05	yes
Dcps	Dcps	Dcps	chr9:35046578-35175987	OK	72.6336	35.8646	-1.01807	-5.35704	5e-05	8.46899e-05	yes
Dctd	Dctd	Dctd	chr8:48099091-48141667	OK	25.6795	11.4026	-1.17125	-8.45208	5e-05	8.46899e-05	yes
Dctn3	Dctn3	Dctn3	chr4:41714797-41723163	OK	59.6856	81.4548	0.448617	3.59494	5e-05	8.46899e-05	yes
Dctn4	Dctn4	Dctn4	chr18:60526220-60558762	OK	25.9518	33.4619	0.366689	3.11455	5e-05	8.46899e-05	yes
Dctpp1	Dctpp1	Dctpp1	chr7:127256958-127260667	OK	152.961	83.0826	-0.880551	-6.93162	5e-05	8.46899e-05	yes
Dcun1d1	Dcun1d1	Dcun1d1	chr3:35892104-35932966	OK	4.54393	3.41252	-0.413104	-2.63559	5e-05	8.46899e-05	yes
Dcun1d2	Dcun1d2	Dcun1d2	chr8:13255962-13322924	OK	9.90122	16.8292	0.765287	4.41917	5e-05	8.46899e-05	yes
Dcun1d4	Dcun1d4	Dcun1d4	chr5:73481054-73560794	OK	7.05998	10.999	0.639631	4.76708	5e-05	8.46899e-05	yes
Dcxr	Dcxr	Dcxr	chr11:120725372-120727281	OK	14.9123	35.1094	1.23536	7.69631	5e-05	8.46899e-05	yes
Dda1	Dda1	Dda1	chr8:71469193-71486067	OK	41.7214	55.2216	0.404448	2.89875	5e-05	8.46899e-05	yes
Ddah1	Ddah1	Ddah1	chr3:145758691-145894277	OK	27.7444	14.0561	-0.980998	-8.02758	5e-05	8.46899e-05	yes
Ddah2	Ddah2	Ddah2	chr17:35059034-35062099	OK	16.8195	24.5169	0.543639	3.76299	5e-05	8.46899e-05	yes
Ddhd1	Ddhd1	Ddhd1	chr14:45593170-45658143	OK	5.02251	8.64243	0.78303	5.73444	5e-05	8.46899e-05	yes
Ddhd2	Ddhd2	Ddhd2	chr8:25725323-25754280	OK	12.9592	10.0058	-0.373131	-2.92057	5e-05	8.46899e-05	yes
Ddi2	Ddi2	Ddi2	chr4:141683562-141723419	OK	17.5232	27.5787	0.654286	5.19435	5e-05	8.46899e-05	yes
Ddias	Ddias	Ddias	chr7:92857526-92874232	OK	20.1566	25.5043	0.339491	2.81063	5e-05	8.46899e-05	yes
Ddit3	Ddit3	Ddit3	chr10:127290792-127311786	OK	15.994	92.3392	2.52941	5.64994	5e-05	8.46899e-05	yes
Ddit4	Ddit4	Ddit4	chr10:59949674-59951770	OK	19.1047	48.5931	1.34682	10.3475	5e-05	8.46899e-05	yes
Ddost	Ddost	Ddost	chr4:138304737-138312611	OK	116.985	67.03	-0.80344	-6.95362	5e-05	8.46899e-05	yes
Ddr2	Ddr2	Ddr2	chr1:169969408-170088944	OK	36.7102	71.0277	0.9522	8.26069	5e-05	8.46899e-05	yes
Ddrgk1	Ddrgk1	Ddrgk1	chr2:130654082-130664645	OK	56.0379	72.3484	0.368558	2.97232	5e-05	8.46899e-05	yes
Ddx1	Ddx1	Ddx1	chr12:13219306-13249174	OK	152.783	98.8682	-0.627908	-5.47886	5e-05	8.46899e-05	yes
Ddx10	Ddx10	Ddx10	chr9:53098453-53248112	OK	37.6243	30.5321	-0.301338	-2.56459	5e-05	8.46899e-05	yes
Ddx11	Ddx11	Ddx11	chr17:66123519-66152168	OK	11.5058	7.2263	-0.671037	-5.02826	5e-05	8.46899e-05	yes
Ddx19a	Ddx19a	Ddx19a	chr8:110974990-110997823	OK	35.9577	24.5802	-0.548802	-4.51892	5e-05	8.46899e-05	yes
Ddx19b	Ddx19b	Ddx19b	chr8:111003185-111031751	OK	6.71889	9.06813	0.432584	3.42995	5e-05	8.46899e-05	yes
Ddx23	Ddx23	Ddx23	chr15:98645506-98662889	OK	71.8901	36.3244	-0.984854	-8.44417	5e-05	8.46899e-05	yes
Ddx24	Ddx24	Ddx24	chr12:103407975-103425867	OK	74.9359	99.6868	0.411745	3.60352	5e-05	8.46899e-05	yes
Ddx26b	Ddx26b	Ddx26b	chrX:56454838-56507843	OK	5.38192	1.88206	-1.51581	-8.35891	5e-05	8.46899e-05	yes
Ddx27	Ddx27	Ddx27	chr2:167015312-167034945	OK	53.7163	65.8419	0.293646	2.53176	5e-05	8.46899e-05	yes
Ddx39	Ddx39	Ddx39	chr8:83715176-83741311	OK	177.997	136.634	-0.381529	-3.32307	5e-05	8.46899e-05	yes
Ddx39b	Ddx39b	Ddx39b	chr17:35241745-35253707	OK	195.914	95.488	-1.03683	-9.02664	5e-05	8.46899e-05	yes
Ddx3x	Ddx3x	Ddx3x	chrX:13281021-13293983	OK	212.398	161.982	-0.390936	-3.30519	5e-05	8.46899e-05	yes
Ddx41	Ddx41	Ddx41	chr13:55530409-55536658	OK	26.8843	22.1949	-0.276535	-2.18293	5e-05	8.46899e-05	yes
Ddx42	Ddx42	Ddx42	chr11:106216925-106249140	OK	43.5981	30.5137	-0.514805	-4.43239	5e-05	8.46899e-05	yes
Ddx46	Ddx46	Ddx46	chr13:55634998-55681267	OK	55.7681	45.3785	-0.297432	-2.59951	5e-05	8.46899e-05	yes
Ddx49	Ddx49	Ddx49	chr8:70282998-70302452	OK	26.4083	37.6131	0.510243	3.49054	5e-05	8.46899e-05	yes
Ddx5	Ddx5	Ddx5	chr11:106780355-106788494	OK	316.895	234.899	-0.431966	-3.62258	5e-05	8.46899e-05	yes
Ddx51	Ddx51	Ddx51	chr5:110653450-110660496	OK	11.5747	9.09047	-0.348552	-2.73906	5e-05	8.46899e-05	yes
Ddx54	Ddx54	Ddx54	chr5:120613129-120634235	OK	35.405	49.3769	0.479884	4.14879	5e-05	8.46899e-05	yes
Ddx58	Ddx58	Ddx58	chr4:40203776-40239825	OK	2.79302	20.1618	2.85173	19.6722	5e-05	8.46899e-05	yes
Ddx59	Ddx59	Ddx59	chr1:136411915-136440220	OK	4.78583	3.11857	-0.617883	-2.9274	5e-05	8.46899e-05	yes
Ddx6	Ddx6	Ddx6	chr9:44604891-44640731	OK	53.0119	40.0153	-0.405763	-3.53439	5e-05	8.46899e-05	yes
Deaf1	Deaf1	Deaf1	chr7:141297175-141338783	OK	16.8035	10.8051	-0.637049	-4.25235	5e-05	8.46899e-05	yes
Decr1	Decr1	Decr1	chr4:15917239-15945507	OK	5.51999	12.1885	1.14278	7.71025	5e-05	8.46899e-05	yes
Decr2	Decr2	Decr2	chr17:26081210-26090164	OK	4.45901	6.80005	0.608822	3.34703	5e-05	8.46899e-05	yes
Dedd	Dedd	Dedd	chr1:171329144-171345645	OK	11.9488	17.439	0.545452	3.30236	5e-05	8.46899e-05	yes
Dedd2	Dedd2	Dedd2	chr7:25202839-25219859	OK	5.73623	25.6341	2.15989	13.4773	5e-05	8.46899e-05	yes
Def6	Def6	Def6	chr17:28127350-28301469	OK	7.34046	3.92658	-0.9026	-2.8166	5e-05	8.46899e-05	yes
Degs1	Degs1	Degs1	chr1:182275769-182282759	OK	94.3184	199.77	1.08273	9.42043	5e-05	8.46899e-05	yes
Dek	Dek	Dek	chr13:47043498-47106221	OK	145.002	39.6866	-1.86935	-14.2525	5e-05	8.46899e-05	yes
Dennd1a	Dennd1a	Dennd1a	chr2:37776248-38287384	OK	5.16478	3.1921	-0.694198	-4.36035	5e-05	8.46899e-05	yes
Dennd1b	Dennd1b	Dennd1b	chr1:138963708-139176042	OK	4.08774	5.53613	0.437574	3.32135	5e-05	8.46899e-05	yes
Dennd2a	Dennd2a	Dennd2a	chr6:39462377-39557834	OK	0.400735	16.9463	5.40218	20.3136	5e-05	8.46899e-05	yes
Dennd2c	Dennd2c	Dennd2c	chr3:103127555-103169733	OK	4.43626	3.18716	-0.477072	-3.08444	5e-05	8.46899e-05	yes
Dennd3	Dennd3	Dennd3	chr15:73512559-73572242	OK	1.33964	5.19263	1.95462	11.0426	5e-05	8.46899e-05	yes
Dennd4a	Dennd4a	Dennd4a	chr9:64811010-64919667	OK	4.41991	3.19576	-0.46786	-3.43383	5e-05	8.46899e-05	yes
Dennd5a	Dennd5a	Dennd5a	chr7:109893780-109960422	OK	30.3554	24.5226	-0.307841	-2.64432	5e-05	8.46899e-05	yes
Dennd6b	Dennd6b	Dennd6b	chr15:89182212-89196474	OK	1.2328	2.07645	0.752181	3.62816	5e-05	8.46899e-05	yes
Depdc1a	Depdc1a	Depdc1a	chr3:159495432-159529955	OK	9.32508	2.93445	-1.66803	-9.31294	5e-05	8.46899e-05	yes
Depdc1b	Depdc1b	Depdc1b	chr13:108316336-108389557	OK	6.55368	3.37449	-0.957637	-5.33121	5e-05	8.46899e-05	yes
Depdc5	Depdc5	Depdc5	chr5:32863720-32994233	OK	6.73496	4.06726	-0.727613	-4.34187	5e-05	8.46899e-05	yes
Dera	Dera	Dera	chr6:137754576-137837872	OK	19.5098	27.8427	0.513098	3.82908	5e-05	8.46899e-05	yes
Derl1	Derl1	Derl1	chr15:57869501-57892418	OK	37.0988	55.7664	0.588024	5.05287	5e-05	8.46899e-05	yes
Desi1	Desi1	Desi1	chr15:81992522-82016140	OK	26.0908	33.1452	0.345256	2.87961	5e-05	8.46899e-05	yes
Desi2	Desi2	Desi2	chr1:178187416-178252597	OK	24.9165	14.8679	-0.744896	-6.17263	5e-05	8.46899e-05	yes
Det1	Det1	Det1	chr7:78827473-78847211	OK	9.10351	4.91125	-0.890332	-5.28382	5e-05	8.46899e-05	yes
Dexi	Dexi	Dexi	chr16:10530206-10543054	OK	5.31734	9.61448	0.854505	4.4019	5e-05	8.46899e-05	yes
Dffa	Dffa	Dffa	chr4:149104141-149120653	OK	5.13587	11.896	1.21179	5.72035	5e-05	8.46899e-05	yes
Dgat1	Dgat1	Dgat1	chr15:76502014-76511818	OK	8.91146	12.9649	0.540879	3.43172	5e-05	8.46899e-05	yes
Dgat2	Dgat2	Dgat2	chr7:99153662-99182713	OK	2.32791	12.4281	2.4165	12.3816	5e-05	8.46899e-05	yes
Dgcr14	Dgcr14	Dgcr14	chr16:17900708-17911348	OK	11.255	16.4	0.543133	4.08975	5e-05	8.46899e-05	yes
Dgcr8	Dgcr8	Dgcr8	chr16:18248882-18289168	OK	15.8195	10.0146	-0.659594	-4.09051	5e-05	8.46899e-05	yes
Dgka	Dgka	Dgka	chr10:128706257-128744056	OK	4.01767	10.8056	1.42734	8.67797	5e-05	8.46899e-05	yes
Dgkh	Dgkh	Dgkh	chr14:78569608-78725089	OK	1.22263	2.77382	1.18188	5.52841	5e-05	8.46899e-05	yes
Dgkq	Dgkq	Dgkq	chr5:108629809-108685446	OK	4.97747	15.4529	1.63439	10.4871	5e-05	8.46899e-05	yes
Dgkz	Dgkz	Dgkz	chr2:91932821-91963563	OK	27.0291	44.3993	0.716022	6.04819	5e-05	8.46899e-05	yes
Dhcr24	Dhcr24	Dhcr24	chr4:106561037-106589113	OK	71.4645	33.9597	-1.0734	-9.29941	5e-05	8.46899e-05	yes
Dhcr7	Dhcr7	Dhcr7	chr7:143823166-143848410	OK	8.78891	3.45824	-1.34565	-8.01531	5e-05	8.46899e-05	yes
Dhfr	Dhfr	Dhfr	chr13:92211880-92389053	OK	19.0133	14.5871	-0.382317	-2.73241	5e-05	8.46899e-05	yes
Dhodh	Dhodh	Dhodh	chr8:109593247-109608673	OK	15.8747	11.5107	-0.463753	-3.33781	5e-05	8.46899e-05	yes
Dhrs1	Dhrs1	Dhrs1	chr14:55739019-55745684	OK	17.7677	93.8917	2.40174	18.1438	5e-05	8.46899e-05	yes
Dhrs11	Dhrs11	Dhrs11	chr11:84820727-84829003	OK	3.83733	14.7622	1.94373	9.70182	5e-05	8.46899e-05	yes
Dhrs13	Dhrs13	Dhrs13	chr11:78032312-78037864	OK	11.4454	5.85862	-0.966129	-5.62236	5e-05	8.46899e-05	yes
Dhrs4	Dhrs4	Dhrs4	chr14:55478757-55490340	OK	32.6158	51.3128	0.653747	4.9899	5e-05	8.46899e-05	yes
Dhrs7	Dhrs7	Dhrs7	chr12:72650352-72664828	OK	13.0907	22.7677	0.798445	5.21751	5e-05	8.46899e-05	yes
Dhrs9	Dhrs9	Dhrs9	chr2:69380461-69403086	OK	4.39481	2.63521	-0.737886	-3.85408	5e-05	8.46899e-05	yes
Dhtkd1	Dhtkd1	Dhtkd1	chr2:5898059-5942792	OK	2.04111	9.5413	2.22483	12.7141	5e-05	8.46899e-05	yes
Dhx15	Dhx15	Dhx15	chr5:52150202-52190546	OK	166.395	127.542	-0.383639	-3.33602	5e-05	8.46899e-05	yes
Dhx30	Dhx30	Dhx30	chr9:110084318-110117616	OK	32.9507	27.7108	-0.249862	-2.13852	5e-05	8.46899e-05	yes
Dhx32	Dhx32	Dhx32	chr7:133709332-133881532	OK	14.6865	20.462	0.478457	2.38163	5e-05	8.46899e-05	yes
Dhx34	Dhx34	Dhx34	chr7:16197220-16222032	OK	4.93499	3.34661	-0.560347	-3.44438	5e-05	8.46899e-05	yes
Dhx35	Dhx35	Dhx35	chr2:158794806-158858220	OK	7.38963	10.3513	0.486243	3.44991	5e-05	8.46899e-05	yes
Dhx36	Dhx36	Dhx36	chr3:62468641-62506988	OK	36.9101	29.5994	-0.318447	-2.75463	5e-05	8.46899e-05	yes
Dhx37	Dhx37	Dhx37	chr5:125414403-125434048	OK	22.8772	18.2099	-0.329182	-2.74615	5e-05	8.46899e-05	yes
Dhx38	Dhx38	Dhx38	chr8:109548023-109565601	OK	34.8422	56.3516	0.693623	6.01176	5e-05	8.46899e-05	yes
Dhx57	Dhx57	Dhx57	chr17:80238303-80297476	OK	4.59934	7.2454	0.655641	4.45742	5e-05	8.46899e-05	yes
Dhx8	Dhx8	Dhx8	chr11:101732955-101767357	OK	18.3689	28.0222	0.609306	5.13267	5e-05	8.46899e-05	yes
Dhx9	Dhx9	Dhx9	chr1:153455757-153487660	OK	124.466	81.4801	-0.611231	-5.30285	5e-05	8.46899e-05	yes
Diap3	Diap3	Diap3	chr14:86656322-87141114	OK	11.5548	6.88263	-0.747455	-5.39073	5e-05	8.46899e-05	yes
Dicer1	Dicer1	Dicer1	chr12:104687741-104751952	OK	11.3556	8.42831	-0.430088	-3.63078	5e-05	8.46899e-05	yes
Dido1	Dido1	Dido1	chr2:180657962-180709999	OK	19.5258	23.8529	0.288785	2.41291	5e-05	8.46899e-05	yes
Diexf	Diexf	Diexf	chr1:193104402-193130251	OK	9.14961	5.96651	-0.616823	-4.69876	5e-05	8.46899e-05	yes
Dimt1	Dimt1	Dimt1	chr13:106947128-106960224	OK	9.96889	7.24043	-0.461357	-3.06253	5e-05	8.46899e-05	yes
Dip2b	Dip2b	Dip2b	chr15:100038663-100219473	OK	8.36501	6.92807	-0.271915	-2.22238	5e-05	8.46899e-05	yes
Dip2c	Dip2c	Dip2c	chr13:9276524-9668926	OK	4.11047	5.30478	0.367989	2.77207	5e-05	8.46899e-05	yes
Dirc2	Dirc2	Dirc2	chr16:35694902-35769356	OK	2.68791	10.9899	2.03163	13.3534	5e-05	8.46899e-05	yes
Dis3l	Dis3l	Dis3l	chr9:64306755-64341257	OK	10.0093	7.0331	-0.509111	-3.66308	5e-05	8.46899e-05	yes
Disp1	Disp1	Disp1	chr1:183086263-183221529	OK	9.31562	11.6454	0.322032	2.54911	5e-05	8.46899e-05	yes
Dixdc1	Dixdc1	Dixdc1	chr9:50662752-50727984	OK	2.4199	0.169121	-3.83882	-10.632	5e-05	8.46899e-05	yes
Dkc1	Dkc1	Dkc1	chrX:75095853-75131016	OK	89.2435	55.5513	-0.683926	-4.00445	5e-05	8.46899e-05	yes
Dlat	Dlat	Dlat	chr9:50634632-50659780	OK	45.9374	71.7468	0.643244	5.60342	5e-05	8.46899e-05	yes
Dlc1	Dlc1	Dlc1	chr8:36567738-36952442	OK	2.46447	5.75864	1.22445	8.25985	5e-05	8.46899e-05	yes
Dlg1	Dlg1	Dlg1	chr16:31663442-31873356	OK	30.979	49.4022	0.673284	5.8326	5e-05	8.46899e-05	yes
Dlg3	Dlg3	Dlg3	chrX:100767721-100818410	OK	3.20708	4.93997	0.623244	3.67896	5e-05	8.46899e-05	yes
Dlg4	Dlg4	Dlg4	chr11:70018604-70045531	OK	5.87544	1.42849	-2.0402	-9.6406	5e-05	8.46899e-05	yes
Dlg5	Dlg5	Dlg5	chr14:24133952-24245920	OK	28.1806	19.0344	-0.566094	-4.89404	5e-05	8.46899e-05	yes
Dlgap5	Dlgap5	Dlgap5	chr14:47387778-47418407	OK	34.184	25.658	-0.413911	-3.45808	5e-05	8.46899e-05	yes
Dlk2	Dlk2	Dlk2	chr17:46297482-46328023	OK	8.28946	5.51815	-0.587095	-2.19244	5e-05	8.46899e-05	yes
Dlst	Dlst	Dlst	chr12:85110832-85134091	OK	114.266	89.1784	-0.357631	-3.12358	5e-05	8.46899e-05	yes
Dmpk	Dmpk	Dmpk	chr7:19083848-19093820	OK	3.2565	14.687	2.17314	12.8085	5e-05	8.46899e-05	yes
Dmrt2	Dmrt2	Dmrt2	chr19:25672410-25678991	OK	1.28064	2.51246	0.972231	3.76021	5e-05	8.46899e-05	yes
Dmxl1	Dmxl1	Dmxl1	chr18:49832996-49965473	OK	3.73603	8.29379	1.15052	9.33289	5e-05	8.46899e-05	yes
Dmxl2	Dmxl2	Dmxl2	chr9:54365157-54501626	OK	0.816434	1.86166	1.18918	6.87766	5e-05	8.46899e-05	yes
Dna2	Dna2	Dna2	chr10:62947028-62974188	OK	10.0503	15.6821	0.64188	5.05292	5e-05	8.46899e-05	yes
Dnaja2	Dnaja2	Dnaja2	chr8:85537639-85555271	OK	115.862	143.268	0.30631	2.67328	5e-05	8.46899e-05	yes
Dnajb1	Dnajb1	Dnajb1	chr8:83608174-83612653	OK	25.5545	20.6629	-0.306538	-2.50789	5e-05	8.46899e-05	yes
Dnajb11	Dnajb11	Dnajb11	chr16:22857844-22899451	OK	63.4101	89.8418	0.502673	4.32994	5e-05	8.46899e-05	yes
Dnajb14	Dnajb14	Dnajb14	chr3:137867674-137908931	OK	4.44857	7.28047	0.710691	3.79057	5e-05	8.46899e-05	yes
Dnajb6	Dnajb6	Dnajb6	chr5:29735333-29786478	OK	20.24	32.1725	0.668617	4.752	5e-05	8.46899e-05	yes
Dnajb9	Dnajb9	Dnajb9	chr12:44205896-44210068	OK	5.49426	24.8886	2.17949	13.5421	5e-05	8.46899e-05	yes
Dnajc1	Dnajc1	Dnajc1	chr2:18055236-18392830	OK	6.24096	9.50562	0.607013	2.95731	5e-05	8.46899e-05	yes
Dnajc10	Dnajc10	Dnajc10	chr2:80315465-80354055	OK	51.3744	41.3148	-0.314392	-2.72842	5e-05	8.46899e-05	yes
Dnajc13	Dnajc13	Dnajc13	chr9:104151596-104262930	OK	31.6902	41.7208	0.39673	3.46348	5e-05	8.46899e-05	yes
Dnajc16	Dnajc16	Dnajc16	chr4:141761997-141790644	OK	3.35569	5.57618	0.732669	4.58348	5e-05	8.46899e-05	yes
Dnajc2	Dnajc2	Dnajc2	chr5:21757276-21785165	OK	50.3761	61.3296	0.283843	2.40872	5e-05	8.46899e-05	yes
Dnajc22	Dnajc22	Dnajc22	chr15:99099483-99104707	OK	16.7818	51.1652	1.60826	11.8573	5e-05	8.46899e-05	yes
Dnajc27	Dnajc27	Dnajc27	chr12:4082573-4110612	OK	6.54412	3.09978	-1.07804	-7.09795	5e-05	8.46899e-05	yes
Dnajc3	Dnajc3	Dnajc3	chr14:118937931-118981702	OK	10.5189	18.7149	0.831211	6.81517	5e-05	8.46899e-05	yes
Dnajc7	Dnajc7	Dnajc7	chr11:100582835-100620168	OK	92.8551	61.7394	-0.588788	-5.09334	5e-05	8.46899e-05	yes
Dnajc8	Dnajc8	Dnajc8	chr4:132535558-132553742	OK	97.6884	71.7869	-0.444466	-3.76738	5e-05	8.46899e-05	yes
Dnajc9	Dnajc9	Dnajc9	chr14:20384637-20388910	OK	64.0338	43.6105	-0.554159	-4.59301	5e-05	8.46899e-05	yes
Dnase1l1	Dnase1l1	Dnase1l1	chrX:74273216-74282333	OK	11.0419	5.20125	-1.08606	-5.9835	5e-05	8.46899e-05	yes
Dnase2a	Dnase2a	Dnase2a	chr8:84908623-84911461	OK	5.53415	12.4052	1.16452	6.6153	5e-05	8.46899e-05	yes
Dnm1	Dnm1	Dnm1	chr2:32308470-32353329	OK	10.2924	5.06007	-1.02435	-7.12626	5e-05	8.46899e-05	yes
Dnm2	Dnm2	Dnm2	chr9:21424907-21510186	OK	25.8555	45.6946	0.821551	6.05652	5e-05	8.46899e-05	yes
Dnm3os	Dnm3os	Dnm3os	chr1:161987301-162478034	OK	1.36877	0.686717	-0.995092	-4.71511	5e-05	8.46899e-05	yes
Dnmbp	Dnmbp	Dnmbp	chr19:43846814-43940198	OK	8.64193	3.17834	-1.44308	-9.43745	5e-05	8.46899e-05	yes
Dnmt1	Dnmt1	Dnmt1	chr9:20907205-20959888	OK	76.5387	28.909	-1.40467	-12.1446	5e-05	8.46899e-05	yes
Dnmt3a	Dnmt3a	Dnmt3a	chr12:3806979-3914443	OK	8.39776	3.35289	-1.3246	-10.3221	5e-05	8.46899e-05	yes
Dnpep	Dnpep	Dnpep	chr1:75308564-75317637	OK	28.137	82.9717	1.56015	12.5968	5e-05	8.46899e-05	yes
Dnph1	Dnph1	Dnph1	chr17:46496788-46499618	OK	44.0287	21.107	-1.06072	-7.51071	5e-05	8.46899e-05	yes
Dnttip1	Dnttip1	Dnttip1	chr2:164746014-164768219	OK	40.1693	31.3671	-0.356839	-2.70036	5e-05	8.46899e-05	yes
Dock1	Dock1	Dock1	chr7:134670686-135173647	OK	17.101	9.31887	-0.875851	-7.29306	5e-05	8.46899e-05	yes
Dock11	Dock11	Dock11	chrX:35888831-36076562	OK	11.7545	5.20648	-1.17483	-9.20806	5e-05	8.46899e-05	yes
Dock4	Dock4	Dock4	chr12:40446052-40846488	OK	2.61606	5.82414	1.15465	8.31558	5e-05	8.46899e-05	yes
Dock5	Dock5	Dock5	chr14:67751927-67933572	OK	5.93072	11.4822	0.953116	7.92898	5e-05	8.46899e-05	yes
Dock6	Dock6	Dock6	chr9:21800179-21852635	OK	3.71542	2.62723	-0.499982	-3.31318	5e-05	8.46899e-05	yes
Dock7	Dock7	Dock7	chr4:98936658-99120915	OK	15.2128	24.6028	0.693543	5.93425	5e-05	8.46899e-05	yes
Dock8	Dock8	Dock8	chr19:24999528-25202432	OK	11.2709	4.25005	-1.40705	-11.0293	5e-05	8.46899e-05	yes
Dock9	Dock9	Dock9	chr14:121542038-121797734	OK	5.94352	9.87116	0.731902	5.90713	5e-05	8.46899e-05	yes
Dok1	Dok1	Dok1	chr6:83030935-83033471	OK	53.0217	24.321	-1.12438	-8.96717	5e-05	8.46899e-05	yes
Dok3	Dok3	Dok3	chr13:55523234-55528538	OK	1.24169	0.389645	-1.67207	-3.18117	5e-05	8.46899e-05	yes
Donson	Donson	Donson	chr16:91679264-91688728	OK	9.37943	4.80452	-0.965106	-5.81311	5e-05	8.46899e-05	yes
Dopey1	Dopey1	Dopey1	chr9:86467153-86571842	OK	4.58485	9.33906	1.0264	6.9911	5e-05	8.46899e-05	yes
Dopey2	Dopey2	Dopey2	chr16:93711906-93810588	OK	1.59438	3.28	1.0407	5.03022	5e-05	8.46899e-05	yes
Dot1l	Dot1l	Dot1l	chr10:80755205-80794347	OK	15.1331	19.6664	0.378021	3.18898	5e-05	8.46899e-05	yes
Dpf2	Dpf2	Dpf2	chr19:5896515-5912871	OK	32.0992	45.8307	0.513778	4.39858	5e-05	8.46899e-05	yes
Dph5	Dph5	Dph5	chr3:115888182-115929323	OK	13.4153	19.3982	0.532042	3.61724	5e-05	8.46899e-05	yes
Dph6	Dph6	Dph6	chr2:114516417-114654928	OK	27.0033	16.0447	-0.751041	-5.95332	5e-05	8.46899e-05	yes
Dpm1-adnp	Dpm1-adnp	Dpm1-adnp	chr2:168180964-168230379	OK	29.1816	22.1059	-0.400626	-2.65447	5e-05	8.46899e-05	yes
Dpm2	Dpm2	Dpm2	chr2:32570857-32573571	OK	39.5687	53.8421	0.444375	3.24641	5e-05	8.46899e-05	yes
Dpm3	Dpm3	Dpm3	chr3:89266460-89267079	OK	47.9947	23.7321	-1.01604	-5.55656	5e-05	8.46899e-05	yes
Dpp3	Dpp3	Dpp3	chr19:4907228-4928287	OK	96.6911	116.782	0.272368	2.38019	5e-05	8.46899e-05	yes
Dpp7	Dpp7	Dpp7	chr2:25352289-25356332	OK	7.5881	10.7267	0.499401	2.96844	5e-05	8.46899e-05	yes
Dppa3	Dppa3	Dppa3	chr6:122626423-122630271	OK	0	6.44716	inf	#NAME?	5e-05	8.46899e-05	yes
Dpy19l3	Dpy19l3	Dpy19l3	chr7:35685499-35754454	OK	3.60691	1.74954	-1.04379	-6.73895	5e-05	8.46899e-05	yes
Dpy30	Dpy30	Dpy30	chr17:74299473-74323944	OK	174.325	71.1296	-1.29326	-10.2548	5e-05	8.46899e-05	yes
Dpysl2	Dpysl2	Dpysl2	chr14:66802863-66868600	OK	11.83	2.26557	-2.38451	-15.0991	5e-05	8.46899e-05	yes
Dpysl3	Dpysl3	Dpysl3	chr18:43320978-43438286	OK	23.8916	41.9339	0.811617	7.00718	5e-05	8.46899e-05	yes
Dqx1	Dqx1	Dqx1	chr6:83057843-83067219	OK	0.513908	1.63021	1.66547	5.2859	5e-05	8.46899e-05	yes
Dram2	Dram2	Dram2	chr3:106481985-106575341	OK	4.45826	10.4346	1.22682	4.0675	5e-05	8.46899e-05	yes
Drap1	Drap1	Drap1	chr19:5406814-5424979	OK	149.82	103.013	-0.540403	-4.57702	5e-05	8.46899e-05	yes
Dscc1	Dscc1	Dscc1	chr15:55076100-55090478	OK	22.5313	8.78124	-1.35943	-8.28707	5e-05	8.46899e-05	yes
Dse	Dse	Dse	chr10:34151392-34207551	OK	19.4725	12.019	-0.696126	-5.63873	5e-05	8.46899e-05	yes
Dsel	Dsel	Dsel	chr1:111858701-111864918	OK	4.11094	1.87956	-1.12907	-6.91066	5e-05	8.46899e-05	yes
Dsn1	Dsn1	Dsn1	chr2:156995061-157007075	OK	15.3707	19.4968	0.343052	2.57998	5e-05	8.46899e-05	yes
Dst	Dst	Dst	chr1:33908224-34308662	OK	16.7544	42.6207	1.34701	10.8714	5e-05	8.46899e-05	yes
Dtd1	Dtd1	Dtd1	chr2:144599952-144768747	OK	16.0962	5.09679	-1.65906	-8.63436	5e-05	8.46899e-05	yes
Dtd2	Dtd2	Dtd2	chr12:51997506-52006501	OK	5.98966	4.1888	-0.515939	-2.9747	5e-05	8.46899e-05	yes
Dtl	Dtl	Dtl	chr1:191537355-191575544	OK	32.0676	11.871	-1.43368	-11.7235	5e-05	8.46899e-05	yes
Dtna	Dtna	Dtna	chr18:23310019-23659719	OK	7.92614	18.9838	1.26008	6.97268	5e-05	8.46899e-05	yes
Dtnb	Dtnb	Dtnb	chr12:3572390-3781398	OK	15.2136	11.627	-0.387881	-2.7933	5e-05	8.46899e-05	yes
Dtnbp1	Dtnbp1	Dtnbp1	chr13:44922079-45002096	OK	43.5546	81.1306	0.897421	7.31431	5e-05	8.46899e-05	yes
Dtwd1	Dtwd1	Dtwd1	chr2:126152140-126165277	OK	20.5599	5.83607	-1.81676	-10.1447	5e-05	8.46899e-05	yes
Dtx3l	Dtx3l	Dtx3l	chr16:35926514-35972621	OK	3.16497	10.3832	1.71399	8.78571	5e-05	8.46899e-05	yes
Dtx4	Dtx4	Dtx4	chr19:12466335-12501996	OK	7.23495	2.80554	-1.36671	-9.37398	5e-05	8.46899e-05	yes
Dtymk	Dtymk	Dtymk	chr1:93792575-93801934	OK	258.128	113.12	-1.19024	-9.60832	5e-05	8.46899e-05	yes
Duox1	Duox1	Duox1	chr2:122315671-122347972	OK	0.633127	0.0422086	-3.90688	-4.58288	5e-05	8.46899e-05	yes
Dus3l	Dus3l	Dus3l	chr17:56764750-56770093	OK	19.2185	23.969	0.31867	2.48459	5e-05	8.46899e-05	yes
Dus4l	Dus4l	Dus4l	chr12:31640054-31654826	OK	7.94039	5.56156	-0.513721	-2.85052	5e-05	8.46899e-05	yes
Dusp1	Dusp1	Dusp1	chr17:26505590-26508472	OK	41.7777	17.4192	-1.26205	-9.74459	5e-05	8.46899e-05	yes
Dusp10	Dusp10	Dusp10	chr1:184034460-184075636	OK	12.9278	24.0521	0.895689	6.92152	5e-05	8.46899e-05	yes
Dusp14	Dusp14	Dusp14	chr11:84048044-84068357	OK	14.8303	20.2753	0.451175	3.05627	5e-05	8.46899e-05	yes
Dusp16	Dusp16	Dusp16	chr6:134715467-134792628	OK	6.67562	9.52986	0.513553	3.87694	5e-05	8.46899e-05	yes
Dusp3	Dusp3	Dusp3	chr11:101971143-101984791	OK	18.4563	42.1032	1.18982	10.084	5e-05	8.46899e-05	yes
Dusp4	Dusp4	Dusp4	chr8:34807609-34819894	OK	29.4828	95.8156	1.70039	14.3532	5e-05	8.46899e-05	yes
Dusp5	Dusp5	Dusp5	chr19:53529317-53541322	OK	9.37016	123.306	3.71802	23.753	5e-05	8.46899e-05	yes
Dusp6	Dusp6	Dusp6	chr10:99263230-99267489	OK	31.1286	22.5293	-0.466441	-3.83433	5e-05	8.46899e-05	yes
Dusp7	Dusp7	Dusp7	chr9:106368631-106375723	OK	21.2771	8.69226	-1.2915	-9.77851	5e-05	8.46899e-05	yes
Dusp9	Dusp9	Dusp9	chrX:73639440-73643514	OK	17.1818	13.4046	-0.358158	-2.71739	5e-05	8.46899e-05	yes
Dut	Dut	Dut	chr2:125247247-125259049	OK	62.6737	19.3138	-1.69823	-13.744	5e-05	8.46899e-05	yes
Dvl1	Dvl1	Dvl1	chr4:155847316-155863353	OK	27.7724	45.0406	0.697573	5.93498	5e-05	8.46899e-05	yes
Dvl2	Dvl2	Dvl2	chr11:70000625-70010109	OK	27.5952	16.6147	-0.731959	-5.89429	5e-05	8.46899e-05	yes
Dvl3	Dvl3	Dvl3	chr16:20517063-20532187	OK	10.5166	15.1149	0.523308	3.90267	5e-05	8.46899e-05	yes
Dync1h1	Dync1h1	Dync1h1	chr12:110601394-110666944	OK	35.6504	67.8588	0.928619	7.87504	5e-05	8.46899e-05	yes
Dync2h1	Dync2h1	Dync2h1	chr9:6928502-7177046	OK	1.10128	1.64717	0.580818	3.77902	5e-05	8.46899e-05	yes
Dynll1	Dynll1	Dynll1	chr5:115297109-115300990	OK	91.8826	41.9941	-1.1296	-9.59179	5e-05	8.46899e-05	yes
Dynll2	Dynll2	Dynll2	chr11:87979524-87998298	OK	95.0181	122.587	0.367536	3.20361	5e-05	8.46899e-05	yes
Dynlt1a	Dynlt1a	Dynlt1a	chr17:6270469-6317474	OK	2.10008	0.884542	-1.24744	-4.04892	5e-05	8.46899e-05	yes
Dysf	Dysf	Dysf	chr6:84008597-84211059	OK	0.377546	6.17454	4.03161	16.4934	5e-05	8.46899e-05	yes
Dzip1	Dzip1	Dzip1	chr14:118875519-118925470	OK	1.40116	0.869279	-0.688726	-2.98462	5e-05	8.46899e-05	yes
Dzip3	Dzip3	Dzip3	chr16:48924227-48994112	OK	5.42047	4.00122	-0.43798	-3.0503	5e-05	8.46899e-05	yes
E130308A19Rik	E130308A19Rik	E130308A19Rik	chr4:59626210-59754303	OK	8.25671	15.2738	0.887419	6.6973	5e-05	8.46899e-05	yes
E130309D02Rik	E130309D02Rik	E130309D02Rik	chr5:143301071-143315360	OK	18.4182	22.8773	0.312783	2.43103	5e-05	8.46899e-05	yes
E130311K13Rik	E130311K13Rik	E130311K13Rik	chr3:63914695-63929385	OK	5.96679	3.93616	-0.600166	-2.82856	5e-05	8.46899e-05	yes
E230013L22Rik	E230013L22Rik	E230013L22Rik	chr8:11453976-11480241	OK	0.216263	1.49116	2.78558	3.18397	5e-05	8.46899e-05	yes
E2f1	E2f1	E2f1	chr2:154559399-154569892	OK	21.1806	14.0551	-0.591656	-4.59116	5e-05	8.46899e-05	yes
E2f2	E2f2	E2f2	chr4:136172273-136196056	OK	1.87535	0.597015	-1.65132	-6.64684	5e-05	8.46899e-05	yes
E2f4	E2f4	E2f4	chr8:105297662-105305370	OK	31.9936	24.8907	-0.362178	-2.87141	5e-05	8.46899e-05	yes
E2f7	E2f7	E2f7	chr10:110745464-110787384	OK	15.2382	5.42843	-1.48908	-11.497	5e-05	8.46899e-05	yes
E2f8	E2f8	E2f8	chr7:48866428-48881041	OK	22.8563	11.5699	-0.982212	-7.84843	5e-05	8.46899e-05	yes
E430025E21Rik	E430025E21Rik	E430025E21Rik	chr15:59331996-59374152	OK	55.3322	92.7488	0.74521	6.50008	5e-05	8.46899e-05	yes
E4f1	E4f1	E4f1	chr17:24443777-24455392	OK	6.99465	4.87891	-0.519693	-3.16354	5e-05	8.46899e-05	yes
EU599041	EU599041	EU599041	chr7:43214038-43226842	OK	3.65503	1.97489	-0.888108	-3.2394	5e-05	8.46899e-05	yes
Eaf1	Eaf1	Eaf1	chr14:31495078-31509858	OK	33.9623	69.8264	1.03984	9.01971	5e-05	8.46899e-05	yes
Ears2	Ears2	Ears2	chr7:122034161-122067086	OK	2.5375	1.91534	-0.405804	-2.45248	5e-05	8.46899e-05	yes
Ebf1	Ebf1	Ebf1	chr11:44618099-45008096	OK	1.83658	3.1053	0.757709	4.35041	5e-05	8.46899e-05	yes
Ebf3	Ebf3	Ebf3	chr7:137193670-137314445	OK	4.4	6.50883	0.564893	3.97251	5e-05	8.46899e-05	yes
Ebp	Ebp	Ebp	chrX:8185328-8193512	OK	37.3578	25.0464	-0.576807	-4.52275	5e-05	8.46899e-05	yes
Ebpl	Ebpl	Ebpl	chr14:61339762-61360445	OK	0.892493	1.75304	0.973948	3.04908	5e-05	8.46899e-05	yes
Ece1	Ece1	Ece1	chr4:137862236-137965229	OK	8.14807	21.7106	1.41387	11.3031	5e-05	8.46899e-05	yes
Echs1	Echs1	Echs1	chr7:140105722-140116423	OK	42.833	31.6741	-0.43542	-3.42183	5e-05	8.46899e-05	yes
Eci1	Eci1	Eci1	chr17:24426682-24439316	OK	31.4006	22.3003	-0.493729	-3.41375	5e-05	8.46899e-05	yes
Eci2	Eci2	Eci2	chr13:34977747-34994144	OK	26.9483	35.7664	0.408413	3.13469	5e-05	8.46899e-05	yes
Ecm1	Ecm1	Ecm1	chr3:95734147-95739569	OK	18.8056	3.50413	-2.42403	-13.1657	5e-05	8.46899e-05	yes
Ect2	Ect2	Ect2	chr3:27097221-27153878	OK	48.0439	29.7946	-0.689303	-5.94719	5e-05	8.46899e-05	yes
Edem1	Edem1	Edem1	chr6:108828640-108859356	OK	19.831	31.4564	0.665598	5.72326	5e-05	8.46899e-05	yes
Edem3	Edem3	Edem3	chr1:151755373-151822328	OK	12.8142	15.3741	0.262757	2.21256	5e-05	8.46899e-05	yes
Edf1	Edf1	Edf1	chr2:25557899-25562082	OK	159.749	240.646	0.591101	4.98055	5e-05	8.46899e-05	yes
Edn1	Edn1	Edn1	chr13:42301269-42307989	OK	10.4753	6.75205	-0.633598	-4.09443	5e-05	8.46899e-05	yes
Edrf1	Edrf1	Edrf1	chr7:133637674-133673017	OK	7.36429	9.91617	0.429238	3.33027	5e-05	8.46899e-05	yes
Eef1d	Eef1d	Eef1d	chr15:75894795-75909556	OK	298.602	177.435	-0.750936	-6.49123	5e-05	8.46899e-05	yes
Eef1e1	Eef1e1	Eef1e1	chr13:38645690-38659028	OK	84.6764	109.415	0.369784	3.08744	5e-05	8.46899e-05	yes
Eef1g	Eef1g	Eef1g	chr19:8967040-8978180	OK	910.275	561.412	-0.697242	-5.78591	5e-05	8.46899e-05	yes
Eef2k	Eef2k	Eef2k	chr7:120842830-120907219	OK	10.361	1.67829	-2.6261	-16.9622	5e-05	8.46899e-05	yes
Eepd1	Eepd1	Eepd1	chr9:25481596-25604110	OK	1.29577	0.757819	-0.77388	-2.51002	5e-05	8.46899e-05	yes
Efcab14	Efcab14	Efcab14	chr4:115738072-115777327	OK	12.973	20.0913	0.631061	5.15919	5e-05	8.46899e-05	yes
Efcab7	Efcab7	Efcab7	chr4:99829499-99912783	OK	5.84796	2.8961	-1.01382	-4.75962	5e-05	8.46899e-05	yes
Efemp1	Efemp1	Efemp1	chr11:28853204-28926743	OK	275.073	9.10128	-4.9176	-35.6972	5e-05	8.46899e-05	yes
Efna3	Efna3	Efna3	chr3:89314950-89322879	OK	3.46998	0.911942	-1.92791	-5.00178	5e-05	8.46899e-05	yes
Efna4	Efna4	Efna4	chr3:89333392-89338028	OK	4.7334	2.0308	-1.22083	-4.86732	5e-05	8.46899e-05	yes
Efna5	Efna5	Efna5	chr17:62602956-62881317	OK	13.4254	3.58888	-1.90336	-13.7544	5e-05	8.46899e-05	yes
Efnb1	Efnb1	Efnb1	chrX:99136060-99149022	OK	3.38152	20.981	2.63334	17.2441	5e-05	8.46899e-05	yes
Efnb2	Efnb2	Efnb2	chr8:8617438-8660773	OK	20.0523	11.8616	-0.757471	-6.15043	5e-05	8.46899e-05	yes
Efr3a	Efr3a	Efr3a	chr15:65787040-65873812	OK	45.3361	57.9269	0.353573	3.08839	5e-05	8.46899e-05	yes
Eftud2	Eftud2	Eftud2	chr11:102838471-102880975	OK	103.568	67.9547	-0.607927	-5.3061	5e-05	8.46899e-05	yes
Egf	Egf	Egf	chr3:129677574-129763882	OK	0.474448	0.787841	0.731655	2.51316	5e-05	8.46899e-05	yes
Egfl7	Egfl7	Egfl7	chr2:26581055-26592682	OK	0	0.578637	inf	#NAME?	5e-05	8.46899e-05	yes
Egfr	Egfr	Egfr	chr11:16752202-16913907	OK	2.35458	3.38367	0.523117	2.6238	5e-05	8.46899e-05	yes
Egln2	Egln2	Egln2	chr7:27158657-27166802	OK	31.1189	40.168	0.368258	3.02269	5e-05	8.46899e-05	yes
Egr2	Egr2	Egr2	chr10:67537868-67542188	OK	0.66289	1.18374	0.836514	2.67983	5e-05	8.46899e-05	yes
Ehbp1l1	Ehbp1l1	Ehbp1l1	chr19:5707373-5726317	OK	22.5043	89.7189	1.99521	16.2019	5e-05	8.46899e-05	yes
Ehd1	Ehd1	Ehd1	chr19:6276895-6300096	OK	91.4396	116.318	0.34718	3.03276	5e-05	8.46899e-05	yes
Ehd2	Ehd2	Ehd2	chr7:15948986-15967535	OK	64.1025	27.1448	-1.23971	-10.5436	5e-05	8.46899e-05	yes
Ehd4	Ehd4	Ehd4	chr2:120089486-120154575	OK	27.3604	72.1174	1.39826	11.9768	5e-05	8.46899e-05	yes
Ehmt1	Ehmt1	Ehmt1	chr2:24790768-24919609	OK	20.7344	16.352	-0.342561	-2.86606	5e-05	8.46899e-05	yes
Ehmt2	Ehmt2	Ehmt2	chr17:34898491-34914050	OK	54.9646	29.8467	-0.880934	-7.54889	5e-05	8.46899e-05	yes
Ei24	Ei24	Ei24	chr9:36779152-36797393	OK	61.691	49.4823	-0.318146	-2.69575	5e-05	8.46899e-05	yes
Eid1	Eid1	Eid1	chr2:125627446-125724148	OK	50.8727	28.004	-0.861258	-7.09666	5e-05	8.46899e-05	yes
Eif1a	Eif1a	Eif1a	chr18:46597703-46610225	OK	81.9961	107.756	0.394145	3.44048	5e-05	8.46899e-05	yes
Eif1ad	Eif1ad	Eif1ad	chr19:5364632-5371511	OK	47.569	73.3506	0.624787	3.06325	5e-05	8.46899e-05	yes
Eif1ax	Eif1ax	Eif1ax	chrX:159372194-159385699	OK	756.033	387.384	-0.964686	-8.37407	5e-05	8.46899e-05	yes
Eif1b	Eif1b	Eif1b	chr9:120492605-120495327	OK	73.0796	41.1024	-0.830245	-6.31339	5e-05	8.46899e-05	yes
Eif2ak2	Eif2ak2	Eif2ak2	chr17:78852549-78882572	OK	16.5039	29.6459	0.845024	7.09211	5e-05	8.46899e-05	yes
Eif2ak4	Eif2ak4	Eif2ak4	chr2:118388616-118475234	OK	7.46165	12.6828	0.765312	5.97556	5e-05	8.46899e-05	yes
Eif2b1	Eif2b1	Eif2b1	chr5:124570213-124579057	OK	50.4385	41.7538	-0.27262	-2.27539	5e-05	8.46899e-05	yes
Eif2b4	Eif2b4	Eif2b4	chr5:31187557-31193139	OK	17.2392	29.9211	0.795473	5.90359	5e-05	8.46899e-05	yes
Eif2d	Eif2d	Eif2d	chr1:131153206-131173471	OK	33.3364	25.0133	-0.414399	-3.29089	5e-05	8.46899e-05	yes
Eif2s3x	Eif2s3x	Eif2s3x	chrX:94188708-94212651	OK	28.6463	22.9594	-0.319269	-2.67908	5e-05	8.46899e-05	yes
Eif3b	Eif3b	Eif3b	chr5:140419304-140443358	OK	274.709	216.45	-0.343871	-2.93927	5e-05	8.46899e-05	yes
Eif3e	Eif3e	Eif3e	chr15:43250039-43282736	OK	356.898	252.961	-0.4966	-4.31737	5e-05	8.46899e-05	yes
Eif3f	Eif3f	Eif3f	chr7:108934414-108941942	OK	311.848	213.587	-0.546022	-4.76237	5e-05	8.46899e-05	yes
Eif3h	Eif3h	Eif3h	chr15:51786562-51865461	OK	457.448	375.717	-0.283962	-2.4675	5e-05	8.46899e-05	yes
Eif3i	Eif3i	Eif3i	chr4:129591973-129600648	OK	282.831	212.684	-0.411226	-3.58625	5e-05	8.46899e-05	yes
Eif3l	Eif3l	Eif3l	chr15:79075222-79094400	OK	331.599	271.674	-0.287562	-2.48653	5e-05	8.46899e-05	yes
Eif4a1	Eif4a1	Eif4a1	chr11:69666935-69672423	OK	458.832	323.884	-0.502489	-4.29868	5e-05	8.46899e-05	yes
Eif4a3	Eif4a3	Eif4a3	chr11:119288362-119300043	OK	145.404	82.7754	-0.812793	-6.98808	5e-05	8.46899e-05	yes
Eif4b	Eif4b	Eif4b	chr15:102073772-102097173	OK	302.535	199.109	-0.603545	-5.0595	5e-05	8.46899e-05	yes
Eif4ebp1	Eif4ebp1	Eif4ebp1	chr8:27260326-27275656	OK	253.511	446.311	0.816	7.11344	5e-05	8.46899e-05	yes
Eif4ebp2	Eif4ebp2	Eif4ebp2	chr10:61432496-61452669	OK	69.7759	104.112	0.577333	4.96218	5e-05	8.46899e-05	yes
Eif4g1	Eif4g1	Eif4g1	chr16:20672726-20692883	OK	197.456	150.874	-0.388188	-3.23418	5e-05	8.46899e-05	yes
Eif4g2	Eif4g2	Eif4g2	chr7:111067984-111083030	OK	253.959	164.479	-0.626685	-4.93239	5e-05	8.46899e-05	yes
Eif4h	Eif4h	Eif4h	chr5:134619875-134639328	OK	184.25	127.23	-0.534227	-4.66	5e-05	8.46899e-05	yes
Eif5a	Eif5a	Eif5a	chr11:69916711-69921958	OK	1253.15	922.41	-0.442075	-3.59138	5e-05	8.46899e-05	yes
Eif5a2	Eif5a2	Eif5a2	chr3:28781310-28798846	OK	2.59364	1.45637	-0.832605	-4.41054	5e-05	8.46899e-05	yes
Eif6	Eif6	Eif6	chr2:155819836-155826925	OK	262.182	374.092	0.512823	4.45696	5e-05	8.46899e-05	yes
Elavl1	Elavl1	Elavl1	chr8:4284781-4325100	OK	28.0741	20.8577	-0.428661	-3.6933	5e-05	8.46899e-05	yes
Elavl2	Elavl2	Elavl2	chr4:91250766-91399984	OK	1.07115	1.69447	0.661676	2.78373	5e-05	8.46899e-05	yes
Eldr	Eldr	Eldr	chr11:16934708-16951282	OK	1.63134	0.80333	-1.022	-2.40841	5e-05	8.46899e-05	yes
Elf1	Elf1	Elf1	chr14:79459936-79582491	OK	10.8921	5.95256	-0.871696	-4.48972	5e-05	8.46899e-05	yes
Elf4	Elf4	Elf4	chrX:48411048-48463132	OK	17.4765	33.9131	0.956423	8.21186	5e-05	8.46899e-05	yes
Elk3	Elk3	Elk3	chr10:93247415-93311159	OK	38.4668	19.4477	-0.984018	-8.35037	5e-05	8.46899e-05	yes
Elk4	Elk4	Elk4	chr1:132007604-132025684	OK	8.95435	20.8229	1.21751	9.44161	5e-05	8.46899e-05	yes
Ell	Ell	Ell	chr8:70539674-70592858	OK	14.6342	32.0383	1.13046	9.09583	5e-05	8.46899e-05	yes
Ell2	Ell2	Ell2	chr13:75707483-75772358	OK	10.0365	18.1179	0.852161	6.63679	5e-05	8.46899e-05	yes
Elmo2	Elmo2	Elmo2	chr2:165288030-165326479	OK	14.869	11.0031	-0.43439	-3.49289	5e-05	8.46899e-05	yes
Elmod2	Elmod2	Elmod2	chr8:83312631-83332486	OK	4.25318	14.1854	1.73779	12.6598	5e-05	8.46899e-05	yes
Elmsan1	Elmsan1	Elmsan1	chr12:84149173-84218881	OK	7.36348	10.4003	0.498161	4.01933	5e-05	8.46899e-05	yes
Elovl5	Elovl5	Elovl5	chr9:77917364-77984519	OK	63.0239	34.5854	-0.865736	-7.39436	5e-05	8.46899e-05	yes
Elovl6	Elovl6	Elovl6	chr3:129532385-129638493	OK	23.8637	3.18901	-2.90364	-21.3548	5e-05	8.46899e-05	yes
Elp2	Elp2	Elp2	chr18:24603960-24638830	OK	44.2317	33.9912	-0.379918	-3.22095	5e-05	8.46899e-05	yes
Elp3	Elp3	Elp3	chr14:65530445-65593112	OK	14.3506	7.17762	-0.999536	-7.02197	5e-05	8.46899e-05	yes
Elp4	Elp4	Elp4	chr2:105536079-105904564	OK	5.61236	3.1922	-0.814053	-5.78159	5e-05	8.46899e-05	yes
Elp5	Elp5	Elp5	chr11:69968225-69990600	OK	59.3324	85.2231	0.522425	2.78511	5e-05	8.46899e-05	yes
Emc2	Emc2	Emc2	chr15:43477228-43527777	OK	97.243	77.9515	-0.319016	-2.6893	5e-05	8.46899e-05	yes
Emc3	Emc3	Emc3	chr6:113514886-113531638	OK	44.9727	87.9556	0.967724	8.22002	5e-05	8.46899e-05	yes
Emc4	Emc4	Emc4	chr2:112266313-112368027	OK	76.6897	125.995	0.716261	4.67664	5e-05	8.46899e-05	yes
Emc7	Emc7	Emc7	chr2:112455024-112467436	OK	98.2817	140.689	0.517518	4.38736	5e-05	8.46899e-05	yes
Emd	Emd	Emd	chrX:74254686-74257893	OK	57.8193	36.028	-0.682433	-5.55738	5e-05	8.46899e-05	yes
Eme2	Eme2	Eme2	chr17:24892151-24895087	OK	8.20927	12.437	0.599307	3.5768	5e-05	8.46899e-05	yes
Emg1	Emg1	Emg1	chr6:124663103-124712178	OK	151.019	95.2033	-0.665648	-3.5862	5e-05	8.46899e-05	yes
Emilin1	Emilin1	Emilin1	chr5:30913785-30921273	OK	6.57259	2.61299	-1.33076	-7.77163	5e-05	8.46899e-05	yes
Emilin2	Emilin2	Emilin2	chr17:71252175-71310965	OK	8.37664	1.82666	-2.19716	-12.4818	5e-05	8.46899e-05	yes
Eml1	Eml1	Eml1	chr12:108371152-108702306	OK	41.4951	3.8061	-3.44656	-16.6066	5e-05	8.46899e-05	yes
Eml3	Eml3	Eml3	chr19:8929693-8941582	OK	16.7562	23.3457	0.47846	3.86528	5e-05	8.46899e-05	yes
Eml4	Eml4	Eml4	chr17:83350930-83480359	OK	21.434	12.7292	-0.751766	-6.30101	5e-05	8.46899e-05	yes
Emp1	Emp1	Emp1	chr6:135362930-135383173	OK	406.372	94.7967	-2.09989	-17.8869	5e-05	8.46899e-05	yes
Emp2	Emp2	Emp2	chr16:10281748-10313968	OK	23.3687	11.5936	-1.01125	-8.01204	5e-05	8.46899e-05	yes
Emp3	Emp3	Emp3	chr7:45918022-45921426	OK	120.079	80.819	-0.571221	-4.5822	5e-05	8.46899e-05	yes
Emx2os	Emx2os	Emx2os	chr19:59425103-59458635	OK	0.26677	0.577506	1.11424	3.14213	5e-05	8.46899e-05	yes
Endod1	Endod1	Endod1	chr9:14353989-14381242	OK	13.9781	3.89834	-1.84223	-13.039	5e-05	8.46899e-05	yes
Endov	Endov	Endov	chr11:119491346-119511465	OK	3.51333	2.0172	-0.800483	-4.75805	5e-05	8.46899e-05	yes
Enkd1	Enkd1	Enkd1	chr8:105703651-105708168	OK	7.17744	12.7059	0.823961	4.52171	5e-05	8.46899e-05	yes
Enkur	Enkur	Enkur	chr2:21180730-21205365	OK	0.698109	3.86928	2.47054	5.7669	5e-05	8.46899e-05	yes
Eno1	Eno1,Eno1b	Eno1,Eno1b	chr4:150237196-150248873	OK	126.974	50.1191	-1.3411	-5.94672	5e-05	8.46899e-05	yes
Eno1b	Eno1b	Eno1b	chr4:150237196-150248873	OK	77.7195	33.8658	-1.19845	-9.89292	5e-05	8.46899e-05	yes
Eno2	Eno2	Eno2	chr6:124760052-124769673	OK	3.72347	0.569838	-2.70802	-8.25239	5e-05	8.46899e-05	yes
Eno3	Eno3	Eno3	chr11:70657175-70662513	OK	16.0495	8.21182	-0.966753	-5.90889	5e-05	8.46899e-05	yes
Enoph1	Enoph1	Enoph1	chr5:100039993-100068765	OK	39.9501	20.003	-0.997987	-7.65037	5e-05	8.46899e-05	yes
Enox2	Enox2	Enox2	chrX:49009706-49288242	OK	4.49052	6.98874	0.638151	4.26158	5e-05	8.46899e-05	yes
Enpp2	Enpp2	Enpp2	chr15:54838678-54920146	OK	0.0631131	0.656681	3.37918	3.26233	5e-05	8.46899e-05	yes
Enpp3	Enpp3	Enpp3	chr10:24773813-24836195	OK	1.10008	2.37248	1.10879	4.44522	5e-05	8.46899e-05	yes
Enpp4	Enpp4	Enpp4	chr17:44096309-44105808	OK	6.6554	5.05653	-0.396376	-2.77848	5e-05	8.46899e-05	yes
Ensa	Ensa	Ensa	chr3:95624979-95632117	OK	65.2637	43.0973	-0.598681	-4.93787	5e-05	8.46899e-05	yes
Enthd2	Enthd2	Enthd2	chr11:120090521-120098731	OK	5.91543	10.6721	0.851291	5.64968	5e-05	8.46899e-05	yes
Entpd5	Entpd5	Entpd5	chr12:84373875-84409029	OK	5.68736	13.5484	1.25229	9.45244	5e-05	8.46899e-05	yes
Entpd6	Entpd6	Entpd6	chr2:150749080-150771674	OK	11.8125	9.03641	-0.386498	-2.67504	5e-05	8.46899e-05	yes
Eny2	Eny2	Eny2	chr15:44375226-44437685	OK	67.6098	39.6336	-0.770511	-4.49632	5e-05	8.46899e-05	yes
Ep300	Ep300	Ep300	chr15:81586213-81652077	OK	13.7504	20.2594	0.55912	4.81674	5e-05	8.46899e-05	yes
Epb4.1	Epb4.1	Epb4.1	chr4:131923426-132075313	OK	3.79503	1.0838	-1.80801	-9.16611	5e-05	8.46899e-05	yes
Epb4.1l1	Epb4.1l1	Epb4.1l1	chr2:156420908-156543214	OK	21.1449	32.5713	0.623291	5.37509	5e-05	8.46899e-05	yes
Epb4.1l2	Epb4.1l2	Epb4.1l2	chr10:25359797-25523518	OK	36.5965	12.5931	-1.53907	-12.7747	5e-05	8.46899e-05	yes
Epb4.1l5	Epb4.1l5	Epb4.1l5	chr1:119545032-119649000	OK	5.39861	4.05163	-0.414083	-2.80234	5e-05	8.46899e-05	yes
Epg5	Epg5	Epg5	chr18:77938466-78035027	OK	2.74611	4.99396	0.862795	6.41196	5e-05	8.46899e-05	yes
Epha2	Epha2	Epha2	chr4:141301220-141329384	OK	58.9641	217.622	1.88392	16.1788	5e-05	8.46899e-05	yes
Epha4	Epha4	Epha4	chr1:77367184-77515088	OK	1.27645	0.683176	-0.901811	-4.00816	5e-05	8.46899e-05	yes
Epha8	Epha8	Epha8	chr4:136929418-136956816	OK	1.51235	0.179272	-3.07657	-7.89957	5e-05	8.46899e-05	yes
Ephb2	Ephb2	Ephb2	chr4:136653609-136836011	OK	6.79657	2.74539	-1.30779	-8.57389	5e-05	8.46899e-05	yes
Ephb3	Ephb3	Ephb3	chr16:21204794-21223304	OK	10.578	2.25282	-2.23126	-13.7667	5e-05	8.46899e-05	yes
Ephb4	Ephb4	Ephb4	chr5:137350108-137374522	OK	27.8447	7.31416	-1.92864	-15.0876	5e-05	8.46899e-05	yes
Ephx1	Ephx1	Ephx1	chr1:180989555-181017495	OK	79.4574	60.3099	-0.397787	-3.36534	5e-05	8.46899e-05	yes
Epm2aip1	Epm2aip1	Epm2aip1	chr9:111271844-111279091	OK	11.5796	8.54606	-0.438255	-3.60633	5e-05	8.46899e-05	yes
Epn1	Epn1	Epn1	chr7:5080234-5098178	OK	3.30792	1.03061	-1.68242	-5.98776	5e-05	8.46899e-05	yes
Epn2	Epn2	Epn2	chr11:61517248-61579687	OK	20.5598	14.0617	-0.548047	-4.49146	5e-05	8.46899e-05	yes
Epor	Epor	Epor	chr9:21958898-21963576	OK	0.975428	0.261446	-1.89952	-3.05767	5e-05	8.46899e-05	yes
Eps15	Eps15	Eps15	chr4:109280274-109387816	OK	34.483	28.2675	-0.286742	-2.48016	5e-05	8.46899e-05	yes
Eps8	Eps8	Eps8	chr6:137477244-137649285	OK	61.1176	49.2986	-0.310041	-2.66185	5e-05	8.46899e-05	yes
Eps8l2	Eps8l2	Eps8l2	chr7:141339001-141365110	OK	15.9617	77.679	2.28291	18.7411	5e-05	8.46899e-05	yes
Ept1	Ept1	Ept1	chr5:30232617-30272430	OK	11.7529	6.17226	-0.929149	-7.4147	5e-05	8.46899e-05	yes
Eral1	Eral1	Eral1	chr11:78073375-78080383	OK	17.2096	13.6761	-0.33156	-2.37642	5e-05	8.46899e-05	yes
Erap1	Erap1	Erap1	chr13:74639871-74691875	OK	9.04494	25.0504	1.46965	11.6341	5e-05	8.46899e-05	yes
Erbb2	Erbb2	Erbb2	chr11:98412483-98438988	OK	12.6935	7.49001	-0.761054	-4.4283	5e-05	8.46899e-05	yes
Erbb3	Erbb3	Erbb3	chr10:128569367-128589501	OK	2.23547	1.22443	-0.86847	-4.01673	5e-05	8.46899e-05	yes
Erc2	Erc2	Erc2	chr14:27622441-28478537	OK	2.0213	1.17844	-0.778402	-4.10366	5e-05	8.46899e-05	yes
Ercc2	Ercc2	Ercc2	chr7:19382038-19404104	OK	16.1019	11.7727	-0.451783	-3.52791	5e-05	8.46899e-05	yes
Ercc3	Ercc3	Ercc3	chr18:32240330-32270147	OK	28.1474	36.2712	0.365824	3.04834	5e-05	8.46899e-05	yes
Ercc4	Ercc4	Ercc4	chr16:13109735-13152009	OK	3.12377	4.39652	0.493075	3.41862	5e-05	8.46899e-05	yes
Ercc5	Ercc5	Ercc5	chr1:44147743-44181260	OK	6.92914	12.0227	0.795014	5.90925	5e-05	8.46899e-05	yes
Ercc6	Ercc6	Ercc6	chr14:32513520-32580989	OK	4.09811	5.2915	0.368718	2.79626	5e-05	8.46899e-05	yes
Ercc6l	Ercc6l	Ercc6l	chrX:102142819-102157091	OK	26.0659	16.7586	-0.637259	-5.31977	5e-05	8.46899e-05	yes
Erdr1	Erdr1	Erdr1	chrY:90785441-90816465	OK	54.0551	26.78	-1.01328	-6.7969	5e-05	8.46899e-05	yes
Ereg	Ereg	Ereg	chr5:91074616-91093649	OK	4.04431	21.6305	2.4191	17.2154	5e-05	8.46899e-05	yes
Erf	Erf	Erf	chr7:25242559-25250758	OK	19.9132	35.8321	0.847529	7.0938	5e-05	8.46899e-05	yes
Ergic1	Ergic1	Ergic1	chr17:26561511-26656933	OK	58.2493	18.7416	-1.636	-13.4457	5e-05	8.46899e-05	yes
Erh	Erh	Erh	chr12:80634022-80643861	OK	161.879	73.8208	-1.13282	-9.21464	5e-05	8.46899e-05	yes
Eri1	Eri1	Eri1	chr8:35465264-35495533	OK	30.5419	20.1537	-0.599744	-5.12876	5e-05	8.46899e-05	yes
Eri2	Eri2	Eri2	chr7:119760922-119794058	OK	15.8742	11.5261	-0.461779	-3.601	5e-05	8.46899e-05	yes
Eri3	Eri3	Eri3	chr4:117550323-117674297	OK	37.3092	28.3028	-0.398585	-2.86497	5e-05	8.46899e-05	yes
Erich1	Erich1	Erich1	chr8:14027564-14090327	OK	7.27081	12.2358	0.750923	4.43178	5e-05	8.46899e-05	yes
Erlec1	Erlec1	Erlec1	chr11:30929783-30954131	OK	11.179	14.1223	0.337176	2.59409	5e-05	8.46899e-05	yes
Erlin1	Erlin1	Erlin1	chr19:44034942-44069785	OK	48.0916	36.7114	-0.389559	-3.33233	5e-05	8.46899e-05	yes
Ermp1	Ermp1	Ermp1	chr19:29609882-29648420	OK	16.5212	6.81253	-1.27805	-10.1116	5e-05	8.46899e-05	yes
Ern1	Ern1	Ern1	chr11:106397619-106487796	OK	6.52809	22.2278	1.76763	13.4173	5e-05	8.46899e-05	yes
Ero1l	Ero1l	Ero1l	chr14:45283086-45318572	OK	23.8553	52.0365	1.12521	9.66861	5e-05	8.46899e-05	yes
Ero1lb	Ero1lb	Ero1lb	chr13:12565882-12609528	OK	2.02385	3.55366	0.812203	4.51706	5e-05	8.46899e-05	yes
Erp29	Erp29	Erp29	chr5:121444752-121452474	OK	122.325	39.8869	-1.61674	-13.1286	5e-05	8.46899e-05	yes
Erp44	Erp44	Erp44	chr4:48193330-48279589	OK	36.1131	65.0021	0.847965	7.23588	5e-05	8.46899e-05	yes
Errfi1	Errfi1	Errfi1	chr4:150855090-150868880	OK	38.1985	55.3132	0.534109	4.58053	5e-05	8.46899e-05	yes
Esco2	Esco2	Esco2	chr14:65819026-65833969	OK	7.85647	12.6659	0.688996	4.87671	5e-05	8.46899e-05	yes
Esd	Esd	Esd	chr14:74732296-74750765	OK	134.298	265.47	0.98311	8.52891	5e-05	8.46899e-05	yes
Espl1	Espl1	Espl1	chr15:102296292-102324356	OK	27.3676	7.90434	-1.79175	-14.8463	5e-05	8.46899e-05	yes
Esrra	Esrra	Esrra	chr19:6909697-6921808	OK	12.6493	34.7373	1.45742	7.01085	5e-05	8.46899e-05	yes
Esyt1	Esyt1	Esyt1	chr10:128510249-128525859	OK	14.0702	35.8841	1.3507	11.1016	5e-05	8.46899e-05	yes
Etaa1	Etaa1	Etaa1	chr11:17938748-17953875	OK	13.8729	8.99888	-0.624449	-4.84786	5e-05	8.46899e-05	yes
Etaa1os	Etaa1os	Etaa1os	chr11:17953969-17959581	OK	4.47866	11.4898	1.35922	3.56494	5e-05	8.46899e-05	yes
Etf1	Etf1	Etf1	chr18:34902784-34932003	OK	94.6879	145.467	0.619444	5.38256	5e-05	8.46899e-05	yes
Etfb	Etfb	Etfb	chr7:43444071-43457800	OK	103.511	202.464	0.967883	8.18269	5e-05	8.46899e-05	yes
Etfdh	Etfdh	Etfdh	chr3:79603787-79628767	OK	29.9567	56.5113	0.915663	7.63589	5e-05	8.46899e-05	yes
Ethe1	Ethe1	Ethe1	chr7:24583837-24608926	OK	27.4183	39.7862	0.537128	4.14732	5e-05	8.46899e-05	yes
Etl4	Etl4	Etl4	chr2:20289912-20810535	OK	4.09228	2.22461	-0.879353	-5.81403	5e-05	8.46899e-05	yes
Etnk1	Etnk1	Etnk1	chr6:143167229-143208547	OK	23.2794	28.6853	0.301254	2.60634	5e-05	8.46899e-05	yes
Ets1	Ets1	Ets1	chr9:32696041-32757820	OK	29.3882	10.3121	-1.51091	-12.5457	5e-05	8.46899e-05	yes
Etv1	Etv1	Etv1	chr12:38780257-38868215	OK	5.1753	1.41394	-1.87192	-9.79591	5e-05	8.46899e-05	yes
Etv3	Etv3	Etv3	chr3:87525577-87540158	OK	8.37177	11.0819	0.404607	3.17847	5e-05	8.46899e-05	yes
Etv4	Etv4	Etv4	chr11:101769741-101785310	OK	15.6647	23.3022	0.572944	4.39168	5e-05	8.46899e-05	yes
Etv5	Etv5	Etv5	chr16:22381312-22439570	OK	5.24047	3.90964	-0.422659	-2.67212	5e-05	8.46899e-05	yes
Eva1b	Eva1b	Eva1b	chr4:126148002-126149874	OK	12.8377	5.15696	-1.3158	-6.90334	5e-05	8.46899e-05	yes
Eva1c	Eva1c	Eva1c	chr16:90830858-90904885	OK	3.65063	0.955468	-1.93387	-6.50057	5e-05	8.46899e-05	yes
Evc	Evc	Evc	chr5:37299170-37336881	OK	5.84422	3.20926	-0.86477	-5.54176	5e-05	8.46899e-05	yes
Evi5	Evi5	Evi5	chr5:107744794-107875107	OK	14.2025	17.8977	0.333634	2.8082	5e-05	8.46899e-05	yes
Evl	Evl	Evl	chr12:108371152-108702306	OK	41.0856	13.0103	-1.65898	-8.40136	5e-05	8.46899e-05	yes
Ewsr1	Ewsr1	Ewsr1	chr11:5069686-5099088	OK	217.235	99.575	-1.1254	-9.73148	5e-05	8.46899e-05	yes
Exo1	Exo1	Exo1	chr1:175880777-175911396	OK	16.9924	9.22851	-0.880721	-7.17888	5e-05	8.46899e-05	yes
Exoc1	Exoc1	Exoc1	chr5:76529310-76570298	OK	22.2021	28.79	0.374867	3.12696	5e-05	8.46899e-05	yes
Exoc2	Exoc2	Exoc2	chr13:30813917-30974047	OK	10.9725	18.643	0.764739	6.14268	5e-05	8.46899e-05	yes
Exoc6	Exoc6	Exoc6	chr19:37550417-37683249	OK	10.2117	12.8249	0.328724	2.37313	5e-05	8.46899e-05	yes
Exoc7	Exoc7	Exoc7	chr11:116287997-116306738	OK	11.9993	8.76349	-0.453377	-3.31217	5e-05	8.46899e-05	yes
Exoc8	Exoc8	Exoc8	chr8:124890298-124897705	OK	6.29538	4.76092	-0.403055	-3.07517	5e-05	8.46899e-05	yes
Exosc10	Exosc10	Exosc10	chr4:148558426-148582400	OK	43.4756	30.6126	-0.506082	-4.30403	5e-05	8.46899e-05	yes
Exosc2	Exosc2	Exosc2	chr2:31670736-31681307	OK	47.911	38.6695	-0.30916	-2.51302	5e-05	8.46899e-05	yes
Exosc4	Exosc4	Exosc4	chr15:76327396-76330670	OK	22.9784	17.5092	-0.392166	-2.88558	5e-05	8.46899e-05	yes
Exosc6	Exosc6	Exosc6	chr8:111056338-111057664	OK	72.0957	36.1874	-0.994426	-7.96242	5e-05	8.46899e-05	yes
Exosc7	Exosc7	Exosc7	chr9:123113230-123136129	OK	74.3223	43.3591	-0.777461	-6.08923	5e-05	8.46899e-05	yes
Exosc8	Exosc8	Exosc8	chr3:54728678-54735364	OK	65.844	32.6721	-1.01099	-7.93907	5e-05	8.46899e-05	yes
Ext2	Ext2	Ext2	chr2:93695630-93822568	OK	39.9727	25.5724	-0.644429	-5.39263	5e-05	8.46899e-05	yes
Extl1	Extl1	Extl1	chr4:134356372-134372547	OK	0.245251	1.82241	2.89351	8.00143	5e-05	8.46899e-05	yes
Extl3	Extl3	Extl3	chr14:65052058-65098106	OK	5.75986	4.19733	-0.456562	-3.27864	5e-05	8.46899e-05	yes
Ezh1	Ezh1	Ezh1	chr11:101191114-101226463	OK	6.97139	9.0895	0.382754	2.81421	5e-05	8.46899e-05	yes
Ezh2	Ezh2	Ezh2	chr6:47530273-47595030	OK	74.6103	41.5938	-0.843008	-7.19638	5e-05	8.46899e-05	yes
F2r	F2r	F2r	chr13:95601788-95618433	OK	45.1348	26.5667	-0.764618	-6.49342	5e-05	8.46899e-05	yes
F3	F3	F3	chr3:121723536-121735052	OK	18.5936	148.708	2.99961	23.8065	5e-05	8.46899e-05	yes
F8	F8	F8	chrX:75172714-75380041	OK	0.383134	0.652913	0.769044	2.72279	5e-05	8.46899e-05	yes
Faah	Faah	Faah	chr4:115996655-116017902	OK	5.29263	10.4496	0.981386	6.90095	5e-05	8.46899e-05	yes
Faap100	Faap100	Faap100	chr11:120369561-120378746	OK	10.6934	4.62363	-1.20962	-7.98202	5e-05	8.46899e-05	yes
Fabp5	Fabp5	Fabp5	chr3:10012584-10016610	OK	132.367	45.2889	-1.54731	-12.2679	5e-05	8.46899e-05	yes
Fads1	Fads1	Fads1	chr19:10182887-10196872	OK	53.5531	34.7792	-0.622746	-5.35296	5e-05	8.46899e-05	yes
Fads2	Fads2	Fads2	chr19:10064163-10101503	OK	115.655	157.517	0.445687	3.85855	5e-05	8.46899e-05	yes
Fads3	Fads3	Fads3	chr19:10041547-10059671	OK	21.2512	58.439	1.45939	12.2936	5e-05	8.46899e-05	yes
Fah	Fah	Fah	chr7:84585158-84605942	OK	11.0156	25.4072	1.20568	8.1664	5e-05	8.46899e-05	yes
Fam101b	Fam101b	Fam101b	chr11:76019194-76027782	OK	8.62739	24.6857	1.51668	11.7094	5e-05	8.46899e-05	yes
Fam102a	Fam102a	Fam102a	chr2:32535358-32569750	OK	2.22859	11.537	2.37206	14.7304	5e-05	8.46899e-05	yes
Fam102b	Fam102b	Fam102b	chr3:108970996-109027607	OK	18.9303	15.2371	-0.31311	-2.64244	5e-05	8.46899e-05	yes
Fam105a	Fam105a	Fam105a	chr15:27655070-27681542	OK	1.25893	0.469351	-1.42346	-4.00407	5e-05	8.46899e-05	yes
Fam107b	Fam107b	Fam107b	chr2:3713457-3782134	OK	17.3318	10.6404	-0.703864	-5.36709	5e-05	8.46899e-05	yes
Fam109a	Fam109a	Fam109a	chr5:121849027-121854599	OK	4.96864	14.1999	1.51496	9.51991	5e-05	8.46899e-05	yes
Fam110a	Fam110a	Fam110a	chr2:151969395-151980219	OK	9.83205	26.2848	1.41866	9.7479	5e-05	8.46899e-05	yes
Fam110c	Fam110c	Fam110c	chr12:31073967-31079940	OK	15.2633	108.891	2.83475	22.9713	5e-05	8.46899e-05	yes
Fam111a	Fam111a	Fam111a	chr19:12573524-12596566	OK	111.338	24.6445	-2.17561	-18.5043	5e-05	8.46899e-05	yes
Fam114a1	Fam114a1	Fam114a1	chr5:64970074-65041901	OK	13.3864	10.5675	-0.341138	-2.5204	5e-05	8.46899e-05	yes
Fam114a2	Fam114a2	Fam114a2	chr11:57482989-57518644	OK	24.4136	41.2058	0.755163	6.20902	5e-05	8.46899e-05	yes
Fam117b	Fam117b	Fam117b	chr1:59913005-59985348	OK	11.2433	15.831	0.493684	4.06804	5e-05	8.46899e-05	yes
Fam120a	Fam120a	Fam120a	chr13:48879216-48967828	OK	118.851	78.719	-0.59437	-5.15103	5e-05	8.46899e-05	yes
Fam122b	Fam122b	Fam122b	chrX:53243414-53269805	OK	6.7624	5.10407	-0.405887	-2.78867	5e-05	8.46899e-05	yes
Fam126b	Fam126b	Fam126b	chr1:58522805-58586333	OK	4.17138	7.11515	0.770368	6.00165	5e-05	8.46899e-05	yes
Fam129a	Fam129a	Fam129a	chr1:151571372-151719347	OK	0.578016	5.33232	3.20558	13.0373	5e-05	8.46899e-05	yes
Fam129b	Fam129b	Fam129b	chr2:32876133-32961255	OK	156.398	77.7297	-1.00868	-8.44021	5e-05	8.46899e-05	yes
Fam129c	Fam129c	Fam129c	chr8:71597645-71608149	OK	1.72611	0.818157	-1.07708	-3.58138	5e-05	8.46899e-05	yes
Fam131b	Fam131b	Fam131b	chr6:42315304-42324640	OK	1.56198	0.32993	-2.24314	-5.31978	5e-05	8.46899e-05	yes
Fam134b	Fam134b	Fam134b	chr15:25843297-25973696	OK	12.4838	31.0733	1.31562	10.3723	5e-05	8.46899e-05	yes
Fam135a	Fam135a	Fam135a	chr1:24010757-24100341	OK	7.26728	9.92388	0.449489	3.58322	5e-05	8.46899e-05	yes
Fam13b	Fam13b	Fam13b	chr18:34409422-34506823	OK	13.0309	20.6294	0.662767	5.24334	5e-05	8.46899e-05	yes
Fam13c	Fam13c	Fam13c	chr10:70440667-70599291	OK	7.10888	0.685701	-3.37397	-11.7732	5e-05	8.46899e-05	yes
Fam160a2	Fam160a2	Fam160a2	chr7:105371210-105400054	OK	3.99201	5.25588	0.396816	3.14203	5e-05	8.46899e-05	yes
Fam160b1	Fam160b1	Fam160b1	chr19:57361008-57389594	OK	10.5775	13.8522	0.389108	3.18448	5e-05	8.46899e-05	yes
Fam161b	Fam161b	Fam161b	chr12:84345316-84361821	OK	0.814172	1.37475	0.755761	2.78503	5e-05	8.46899e-05	yes
Fam162a	Fam162a	Fam162a	chr16:36043843-36071515	OK	158.355	78.4129	-1.014	-7.95066	5e-05	8.46899e-05	yes
Fam168a	Fam168a	Fam168a	chr7:100706701-100841630	OK	15.1245	5.75182	-1.3948	-11.1154	5e-05	8.46899e-05	yes
Fam171a1	Fam171a1	Fam171a1	chr2:3118387-3227809	OK	17.5311	4.50472	-1.9604	-14.1125	5e-05	8.46899e-05	yes
Fam171a2	Fam171a2	Fam171a2	chr11:102436980-102447663	OK	6.40234	2.20961	-1.53481	-8.31493	5e-05	8.46899e-05	yes
Fam171b	Fam171b	Fam171b	chr2:83812727-83881358	OK	2.55839	1.75757	-0.541657	-2.59617	5e-05	8.46899e-05	yes
Fam173a	Fam173a	Fam173a	chr17:25786579-25792394	OK	17.6479	10.0397	-0.813784	-4.06684	5e-05	8.46899e-05	yes
Fam174a	Fam174a	Fam174a	chr1:95313627-95335284	OK	3.41528	6.72496	0.977522	5.12209	5e-05	8.46899e-05	yes
Fam175a	Fam175a	Fam175a	chr5:100804801-100820935	OK	7.10135	4.13874	-0.778901	-4.53615	5e-05	8.46899e-05	yes
Fam175b	Fam175b	Fam175b	chr7:132859224-132885114	OK	13.1538	18.8377	0.518149	3.99566	5e-05	8.46899e-05	yes
Fam185a	Fam185a	Fam185a	chr5:21424902-21482124	OK	5.17825	10.0495	0.956582	6.35707	5e-05	8.46899e-05	yes
Fam188a	Fam188a	Fam188a	chr2:12347263-12419460	OK	18.4086	49.8591	1.43747	11.5556	5e-05	8.46899e-05	yes
Fam192a	Fam192a	Fam192a	chr8:94574940-94601726	OK	30.3783	64.6443	1.08948	8.91343	5e-05	8.46899e-05	yes
Fam193b	Fam193b	Fam193b	chr13:55539315-55571120	OK	12.5582	9.62637	-0.383561	-2.98228	5e-05	8.46899e-05	yes
Fam195a	Fam195a	Fam195a	chr17:25863697-25868738	OK	18.0786	30.4255	0.750999	4.582	5e-05	8.46899e-05	yes
Fam195b	Fam195b	Fam195b	chr11:120542887-120549727	OK	58.2896	25.8632	-1.17234	-8.83425	5e-05	8.46899e-05	yes
Fam198b	Fam198b	Fam198b	chr3:79885929-79946278	OK	3.46893	2.62976	-0.399559	-2.63588	5e-05	8.46899e-05	yes
Fam199x	Fam199x	Fam199x	chrX:137049593-137082501	OK	11.7253	6.90292	-0.764347	-6.29617	5e-05	8.46899e-05	yes
Fam204a	Fam204a	Fam204a	chr19:60198585-60226697	OK	22.5455	28.4906	0.337645	2.64291	5e-05	8.46899e-05	yes
Fam207a	Fam207a	Fam207a	chr10:77486654-77515813	OK	27.3505	37.6544	0.46125	3.80645	5e-05	8.46899e-05	yes
Fam208a	Fam208a	Fam208a	chr14:27428846-27508460	OK	7.38663	5.31337	-0.47529	-2.83794	5e-05	8.46899e-05	yes
Fam20a	Fam20a	Fam20a	chr11:109672925-109722256	OK	11.4055	5.65354	-1.01251	-6.54683	5e-05	8.46899e-05	yes
Fam20b	Fam20b	Fam20b	chr1:156678570-156718910	OK	17.0895	11.4727	-0.574905	-4.61567	5e-05	8.46899e-05	yes
Fam21	Fam21	Fam21	chr6:116208032-116262671	OK	26.1238	79.4716	1.60508	13.8416	5e-05	8.46899e-05	yes
Fam214a	Fam214a	Fam214a	chr9:74953052-75032468	OK	1.62987	9.76442	2.58278	14.7324	5e-05	8.46899e-05	yes
Fam214b	Fam214b	Fam214b	chr4:43032413-43046220	OK	2.85089	45.4377	3.99441	25.2267	5e-05	8.46899e-05	yes
Fam219a	Fam219a	Fam219a	chr4:41517436-41569527	OK	3.97805	6.91906	0.798513	4.21062	5e-05	8.46899e-05	yes
Fam219b	Fam219b	Fam219b	chr9:57537527-57543187	OK	9.90629	4.10976	-1.26929	-8.09519	5e-05	8.46899e-05	yes
Fam220a	Fam220a	Fam220a	chr5:143548705-143564525	OK	14.4174	8.32611	-0.792098	-5.35031	5e-05	8.46899e-05	yes
Fam229b	Fam229b	Fam229b	chr10:39118807-39133895	OK	2.1244	5.08608	1.2595	3.40397	5e-05	8.46899e-05	yes
Fam26e	Fam26e	Fam26e	chr10:34037596-34109815	OK	5.14807	2.72987	-0.915201	-4.12437	5e-05	8.46899e-05	yes
Fam35a	Fam35a	Fam35a	chr14:34237034-34310503	OK	3.93702	2.34315	-0.748657	-4.05961	5e-05	8.46899e-05	yes
Fam3c	Fam3c	Fam3c	chr6:22306521-22356081	OK	20.4798	7.68825	-1.41347	-10.1842	5e-05	8.46899e-05	yes
Fam45a	Fam45a	Fam45a	chr19:60811569-60836229	OK	11.8279	14.9104	0.334124	2.40493	5e-05	8.46899e-05	yes
Fam49b	Fam49b	Fam49b	chr15:63929093-64060448	OK	37.2445	26.0911	-0.513468	-4.37711	5e-05	8.46899e-05	yes
Fam53b	Fam53b	Fam53b	chr7:132712083-132813196	OK	2.81946	7.87138	1.4812	9.9213	5e-05	8.46899e-05	yes
Fam57a	Fam57a	Fam57a	chr11:76202055-76208257	OK	30.4533	17.2324	-0.82147	-5.2031	5e-05	8.46899e-05	yes
Fam58b	Fam58b	Fam58b	chr11:78750505-78751729	OK	27.5515	20.0386	-0.459351	-3.19145	5e-05	8.46899e-05	yes
Fam60a	Fam60a	Fam60a	chr6:148921058-148946432	OK	5.88706	3.94453	-0.577693	-3.32156	5e-05	8.46899e-05	yes
Fam63a	Fam63a	Fam63a	chr3:95282934-95307176	OK	11.348	24.7135	1.12287	8.52678	5e-05	8.46899e-05	yes
Fam64a	Fam64a	Fam64a	chr11:72042501-72047370	OK	57.107	18.6965	-1.6109	-12.1183	5e-05	8.46899e-05	yes
Fam65a	Fam65a	Fam65a	chr8:105605228-105622218	OK	5.81571	3.51172	-0.727777	-4.67101	5e-05	8.46899e-05	yes
Fam69a	Fam69a	Fam69a	chr5:107900527-107987077	OK	14.0198	2.28472	-2.61738	-4.40613	5e-05	8.46899e-05	yes
Fam69b	Fam69b	Fam69b	chr2:26628456-26636497	OK	0	0.513139	inf	#NAME?	5e-05	8.46899e-05	yes
Fam71f1	Fam71f1	Fam71f1	chr6:29319139-29336022	OK	2.34998	0.786279	-1.57954	-3.0409	5e-05	8.46899e-05	yes
[truncated: 22,343 more rows]
