# Supplementary material for: HNF4A guides the MLL4 complex to establish and maintain H3K4me1 at gene regulatory elements
Source: Commun Biol. 2024 Jan 31;7:144. doi: 10.1038/s42003-024-05835-0 (PMC10830483; doi:10.1038/s42003-024-05835-0)
Supplement: Supplementary file 5 — Supplementary Data 3 [file 42003_2024_5835_MOESM5_ESM.xlsx]

## Sheet: Fig. 3b RT-qPCR for Hnf4a
	control	48 hrs EE	control	72 hrs EE	control	96 hrs EE
sample 1	1	3960.18	1	6951.62	1	7718.08
sample 2	1	2503.9	1	5278.59	1	2509.68
sample 3	1	2060.68	1	5157.45	1	2368.99

## Sheet: Fig. 5f ChIP-qPCR (Apoc2)
Negative Control	shControl-1	0.586033
	shControl-2	0.17059
	shCon-HNF4A EE-1	15.2679
	shCon-HNF4A EE-2	15.4923
	shMll4-1	1.61244
	shMll4-2	1.90288
	shMll4-HNF4A EE-1	0.32126
	shMll4-HNF4A EE-2	0.247055
	shUtx-1	0.690616
	shUtx-2	0.83737
	shUtx-HNF4A EE-1	2.30198
	shUtx-HNF4A EE-2	1.44888
Apoc2	shControl-1	0.604817
	shControl-2	0.461527
	shCon-HNF4A EE-1	24.1028
	shCon-HNF4A EE-2	29.1927
	shMll4-1	1.8247
	shMll4-2	0.988415
	shMll4-HNF4A EE-1	0.301393
	shMll4-HNF4A EE-2	0.541535
	shUtx-1	2.21452
	shUtx-2	1.55164
	shUtx-HNF4A EE-1	5.71589
	shUtx-HNF4A EE-2	6.77259

## Sheet: Fig. 5g ChIP-qPCR (Aqp1)
Negative Control	shControl-1	0.613918
	shControl-2	0.460223
	shCon-HNF4A EE-1	6.08606
	shCon-HNF4A EE-2	10.2686
	shMll4-1	0.233471
	shMll4-2	0.780469
	shMll4-HNF4A EE-1	0.269288
	shMll4-HNF4A EE-2	0.274104
	shUtx-1	0.529012
	shUtx-2	0.881906
	shUtx-HNF4A EE-1	2.01646
	shUtx-HNF4A EE-2	2.64912
Apoc2	shControl-1	0.343815
	shControl-2	0.351242
	shCon-HNF4A EE-1	157.383
	shCon-HNF4A EE-2	154.267
	shMll4-1	1.39549
	shMll4-2	0.756889
	shMll4-HNF4A EE-1	0.23299
	shMll4-HNF4A EE-2	0.228731
	shUtx-1	1.19152
	shUtx-2	0.880185
	shUtx-HNF4A EE-1	3.54778
	shUtx-HNF4A EE-2	4.08056

## Sheet: Fig. 5h RT-qPCR for Apoc2
shControl-1	ND
shControl-2	ND
shControl-3	ND
shCon-HNF4A EE-1	1.11693
shCon-HNF4A EE-2	1.19961
shCon-HNF4A EE-3	0.746334
shMll4-1	ND
shMll4-2	ND
shMll4-3	ND
shMll4-HNF4A EE-1	0.289929
shMll4-HNF4A EE-2	0.230044
shMll4-HNF4A EE-3	0.160737
shUtx-1	ND
shUtx-2	ND
shUtx-3	ND
shUtx-HNF4A EE-1	0.736993
shUtx-HNF4A EE-2	0.80698
shUtx-HNF4A EE-3	0.914185
ND: not detected

## Sheet: Fig. 5i RT-qPCR for Aqp1
shControl-1	0.940424
shControl-2	1.06342
shControl-3	0.999929
shCon-HNF4A EE-1	2.20603
shCon-HNF4A EE-2	2.01979
shCon-HNF4A EE-3	1.81158
shMll4-1	0.657105
shMll4-2	0.639964
shMll4-3	0.581527
shMll4-HNF4A EE-1	1.10955
shMll4-HNF4A EE-2	1.16022
shMll4-HNF4A EE-3	0.978706
shUtx-1	1.03038
shUtx-2	0.707241
shUtx-3	0.726352
shUtx-HNF4A EE-1	1.52836
shUtx-HNF4A EE-2	1.45214
shUtx-HNF4A EE-3	1.39737

## Sheet: Supplementary Fig. 5f 
shControl-1	9.16501
shControl-2	0.330319
shControl-3	0.330319
shCon-HNF4A EE-1	65302
shCon-HNF4A EE-2	72377.6
shCon-HNF4A EE-3	68707.3
shMll4-1	0.273937
shMll4-2	0.273937
shMll4-3	0.273937
shMll4-HNF4A EE-1	66473.2
shMll4-HNF4A EE-2	75952.8
shMll4-HNF4A EE-3	79044.8
shUtx-1	0.267276
shUtx-2	8.79972
shUtx-3	4.47705
shUtx-HNF4A EE-1	85302.9
shUtx-HNF4A EE-2	77752.4
shUtx-HNF4A EE-3	75973.4
